# Supplementary material for: Comparative cross-methodological analysis of the IDH-wildtype glioblastoma tumor microenvironment
Source: J Cancer Res Clin Oncol. 2026 Feb 28;152(2):53. doi: 10.1007/s00432-026-06428-6 (PMC12950149; doi:10.1007/s00432-026-06428-6)
Supplement: Supplementary file 2 — Supplementary Material 2 [file 432_2026_6428_MOESM2_ESM.xlsx]

## Sheet: immune cells quantification
Cohort_ID	Biopsy_Type	Conventional_CD3	Conventional_CD4	Conventional_CD8	Conventional_CD163	Conventional_Iba1	Conventional_CD20	Pipeline_CD3	Pipeline_CD4	Pipeline_CD8	Pipeline_CD163	Pipeline_Iba1	Pipeline_CD20	Multiplex_CD3	Multiplex_CD8	Multiplex_CD163	Multiplex_CD20	DNA_CD4.eff	DNA_Treg	DNA_CD8	DNA_CD14	DNA_CD19	DNA_CD56	DNA_Eos	DNA_Neu	RNA_AC	RNA_MES	RNA_NPC	RNA_OPC	RNA_B_Cells	RNA_DC	RNA_Mast_Cells	RNA_Monocyte	RNA_NK_Cells	RNA_T_Cells	RNA_Macrophage	RNA_Microglia
PR001_P	Primary	2	0.5	2	5	25	1	3	0.18	0.23	4.18	32.55	0.09	0.617	0.255	8.8395	0.1692									6.02	5.4	5.43	5.85	0.79	2.18	1.45	3.88	1.5	1.01	4.72	4.27
PR002_P	Primary	0.1	0.1	1	2	10	0.01	2.14	0.84	1.29	11.04	27.89	0.2	0.909	0.104	9.4378	0.144	4.778	0	1.657	11.5458	5.101	0	1.1012	1.1965
PR003_P	Primary	3	3	4	30	40	0.01	11.62	1.07	0.63	34.86	46.28	0.12	2.429	0.611	20.4843	0.0461	0	0.881	4.219	38.7479	0	0	0	4.3373
PR004_P	Primary	8	3	5	30	40	8	4.88	1.19	2.37	46.44	52.14	1.04	3.592	0.691	38.4435	1.5149									4.65	6.16	2.58	2.97	0.8	1.72	1.2	5.35	1.55	1.48	5.17	3.98
PR005_P	Primary	0.5	0.2	0.3	2	10	0.01	10.7	0.86	0.13	2.18	29.46	0.04	0.213	0.077	2.8871	0.0493	4.147	0	5.799	2.8611	2.5909	0	0	2.4633	6.62	5.73	5.81	5.62	0.8	1.94	1.59	3.91	1.32	0.64	4.7	4.15
PR006_P	Primary	1	0.01	1	2	20	0.01	1.22	0.58	0.35	1.62	35.33	0.14	0.614	0.141	0.2726	0.1789	2.172	0	3.73	1.0938	3.4865	0	0	0.1431	7.25	4.8	4.85	5.16	1.27	2.54	2.18	3.29	1.49	1.33	4.57	4.54
PR007_P	Primary	5	5	5	20	30	5	9.86	5.33	2.69	46.11	56.93	0.39	7.746	2.145	16.7547	0.528	0.853	0	10.983	49.7077	0.8689	0	0	0	4.92	6.47	3.42	3.44	1.05	2.34	1.79	5.51	2.11	2.44	6	4.49
PR008_P	Primary	1	0.5	2	10	12	1	6.99	0.46	0.84	40.34	19.93	1.72	1.559	0.403	15.3627	2.3709	1.37	0	0.438	17.0129	0	0	0	34.9621
PR009_P	Primary	4	1	4	10	20	0.01	5.76	1.64	0.61	26.61	27.57	0.04	0.827	0.309	7.15	0.0207	7.029	0	8.414	1.8005	2.1002	0	0	8.856	5.23	6.36	4.89	3.76	1.32	1.92	2.02	4.25	1.81	1.87	5.27	3.52
PR010_P	Primary	2	0.1	3	10	15	0.1	4.43	0.86	0.69	23.84	59.12	0.2	3.967	0.066	24.3309	0.3939
PR011_P	Primary	1	0.5	2	3	15	0.5	0.49	0.29	0.1	1.43	22.54	0.05	0.331	0.04	8.9896	0.0917
PR012_P	Primary	0.1	0.1	2	8	15	0.01	6.8	0.8	1.06	12.88	23.77	0.1	0.862	0.232	8.8289	0.0556	11.887	0	2.114	0.9321	4.1238	3.0036	0	4.6998	5.86	4.87	3.04	3.64	0.07	1.07	0.52	2.75	0.97	0.86	3.04	2.16
PR013_P	Primary	1	0.5	3	15	25	0.5	11.44	0.8	1.71	54.09	42.85	0.35	1.638	0.574	14.5536	0.2456	1.321	0	1.958	42.7238	4.436	0	0	0	5.32	7.06	2.88	3.26	1.27	2.45	1.88	4.85	1.58	1.91	6.19	4.58
PR014_P	Primary	1	0.5	3	15	25	0.02	0.54	0.14	0.38	10.67	36.68	0.12	0.719	0.189	11.6424	0.1219	5.451	0	3.785	0.0529	4.1877	0	0.1614	3.4282	7.16	5.81	4.8	5.6	0.75	1.77	1.96	4.04	1.47	1.14	5.09	4.22
PR015_P	Primary	0.1	0.01	1	1	15	0.01	1.31	0.94	0.44	1.31	23.2	0.23	0.839	0.085	1.3507	0.169	0	5.783	0	0	6.4647	0	0	4.6235	7.17	5.83	5.03	5.28	1.36	2.28	1.91	3.8	1.52	1.15	4.6	3.93
PR016_P	Primary	0.1	0.01	1	2	15	0.01	0.87	0.49	0.26	0.95	27.94	0.16	0.28	0.05	1.3844	0.0604									7.03	4.14	4.8	4.83	0.61	1.73	1.14	2.9	1.32	0.5	3.53	3.14
PR017_P	Primary	2	1	4	15	25	0.1	8.54	0.76	1.44	31.44	45.44	0.18	2.078	0.497	14.118	0.0441	0	0	3.048	9.8133	0	0	0	51.1082
PR018_P	Primary	5	1	5	15	25	0.5	8.24	2.36	0.9	32.67	40.08	0.1	5.206	1.462	6.5336	0.3438	0	0	4.885	16.6545	0.107	0	0	0
PR019_P	Primary	0.01	0.01	0.1	8	15	0.01	0.67	0.23	0.14	17.07	23.02	0.04	0.508	0.009	7.5355	0.0631	0	0.225	9.343	3.5272	0	0	0	10.2125
PR020_P	Primary	5	3	8	30	40	0.05	5.75	2.01	2.39	38.76	40.74	0.14	5.141	0.898	27.8754	0.1281	0	0	15.986	14.8524	0	0	0	4.4842	5.32	5.76	4.8	5.02	0.61	1.6	1.61	3.93	1.17	1.09	4.78	3.37
PR021_P	Primary	0.1	0.2	1	10	25	0.1	0.44	1.09	0.34	19.37	24.56	0.16	0.544	0.224	9.0596	0.1285	7.962	0	3.414	8.3183	3.3518	1.309	0	18.7469	6.83	6.68	4.03	4.4	0.9	2.6	1.6	4.68	1.45	1.33	5.51	4.28
PR022_P	Primary	1	0.1	2	5	20	0.1	3.75	1.83	0.47	14.84	54.24	0.1	1.356	0.348	8.4266	0.0684									5.83	6.36	2.99	3.45	0.86	2.57	1.59	4.3	1.57	1.21	5.5	4.63
PR023_P	Primary	0.1	0.1	0.5	1	10	0.01	3.26	2.22	0.76	1.24	14.56	0.2	2.058	0.442	0.5198	0.0787	0	4.488	4.364	0.2826	0.546	0	0	7.722
PR024_P	Primary	0.05	0.01	0.1	1	2	0.01	6.06	2.25	1.09	6.73	7.47	0.09	1.251	0.233	4.3836	0.0668	1.028	1.668	4.324	2.4513	4.9974	3.0537	0	13.8871	6.62	5.13	4.68	4.89	0.76	1.85	1.67	3.64	1.38	1.22	4.64	3.59
PR025_P	Primary	0.3	0.1	0.5	0.5	10	0.02	1.76	0.49	0.43	0.35	22.01	0.08	1.109	0.239	1.4052	0.0823	7.468	0	3.741	1.413	4.7437	0	0	4.9028
PR026_P	Primary	1	3	3	20	25	0.5	15.84	4.45	1.21	49.37	34.36	0.25	3.644	0.761	32.0117	0.7776	3.776	0	0.552	20.5342	0	1.0413	0	51.0552	4.94	6.77	2.44	2.77	1.14	2.33	1.63	5.35	1.57	2.12	6.42	4.22
PR027_P	Primary	2	1	5	15	25	0.2	5.01	2.09	1.95	22.57	45.08	0.45	1.46	0.299	8.1715	0.2893	2.442	3.546	0	19.2426	1.8602	0	0.713	1.5814
PR028_P	Primary	0.5	0.1	1	2	10	0.01	1.71	0.75	1.28	13.49	35.91	0.09	1.273	0.253	3.2051	0.0524
PR029_P	Primary	0.1	0.01	0.5	20	40	0.01	1.14	0.93	0.53	29.07	49.76	0.07	0.668	0.14	19.2163	0.0481	4.741	0	2.917	18.404	5.092	0	0	4.6687	5.97	5.75	3.73	4.5	0.68	1.46	1.31	3.66	1.1	1.02	4.75	3.53
PR030_P	Primary	10	5	15	15	40	3	4.59	1.09	2.98	18.24	60.88	0.35	5.145	1.321	14.174	0.8883	2.542	0	0	29.4944	2.412	2.7704	0.5998	0.0832	6.04	5.27	3.7	3.92	1.05	3.73	2.04	4.18	1.76	2.23	5.25	4.35
PR031_P	Primary	1	0.1	3	8	25	0.1	1.6	0.28	0.71	19.26	38.6	0.13	1.242	0.342	4.9581	0.1639	13.557	0	0	6.9951	0	0	0	6.4291
PR032_P	Primary	0.01	0.01	0.2	8	20	0.05	0.31	0.22	0.43	10.96	23.54	0.11	0.5	0.236	4.2543	0.141	5.591	0	2.532	0.4257	7.2917	0	0	8.7956
PR033_P	Primary	1	1	2	3	10	0.1	0.43	0.29	0.31	4.24	18.45	0.17	0.792	0.221	0.8616	0.0971	7.704	0	0.064	5.1089	7.2513	1.0028	0	9.6984
PR034_P	Primary	5	4	8	20	30	4	7.5	1.32	4.31	37.07	51.96	0.81	11.548	3.068	21.2384	0.5889	0.597	0	4.451	12.624	2.9399	0	0	4.3598	6.38	4.65	3.45	3.73	1.58	2.79	1.93	3.49	1.88	2.19	4.64	3.84
PR035_P	Primary	0.2	0.01	1	5	20	0.02	0.6	0.32	0.25	6.57		0.07	1.218	0.599	2.7859	0.108	4.804	0	5.64	0.6639	2.5101	0	0	3.1618	6.9	4.43	4.98	5.11	0.82	2	1.75	3.41	1.28	1.13	4.47	3.69
PR036_P	Primary	0.1	0.1	2	5	25	0.01	0.23	0.29	0.35	2.13	39.16	0.07	0.658	0.158	0.6073	0.1098	5.082	1.866	0	11.3878	3.1811	4.1354	2.4282	2.4943
PR001_R	Recurrent	1	0.1	2	5	20	0.1	3.71	0.99	0.77	13.86	44.61	0.16	2.324	0.963	10.5795	0.3324									5.8	5.77	4.26	4.7	0.97	2.13	1.78	4.44	1.58	1.48	5.52	4.26
PR002_R	Recurrent	0.1	0.01	1	1	10	0.01	4.92	0.4	0.4	3	37.96	0.46	5.642	2.071	14.8135	0.1449	6.569	0	0.986	4.3041	5.7006	2.9169	2.1162	2.5802
PR003_R	Recurrent	2	1	2	10	20	0.1	9.67	6.12	2.32	30.8	28.6	0.18	2.627	1.26	17.1644	0.0679	0	0.37	7.903	11.9566	0	0	0	16.4748
PR004_R	Recurrent	3	2	5	8	25	0.2	2.21	0.68	1.01	24.05	41.05	0.29	2.713	1.354	23.7648	0.125									5.82	4.34	4.46	4.89	0.72	2.03	1.69	2.95	1.44	1.25	4.5	3.73
PR005_R	Recurrent	0.2	0.2	0.3	15	20	0.01	7.7	3.38	1.66	27.57	26.36	0.2	2.035	1.221	22.1672	0.1749	1.876	0	9.129	4.0374	3.3205	0	1.1777	1.7089	6	5.86	5.74	6.04	1.02	2.4	1.96	4.62	1.74	1.69	5.29	3.63
PR006_R	Recurrent	5	3	5	10	30	0.01	4.68	3.61	2.1	23.05	62.38	0.74	1.487	0.654	7.9438	0.0855	4.354	0	5.627	0	5.3321	0	0	9.2617	6.87	6.04	4	4.46	1.32	3.69	2.79	4.8	2.4	2.97	6.21	5.36
PR007_R	Recurrent	2	1	3	5	20	0.01	9.39	1.09	1.76	17.07	48.51	0.36	4.71	3.486	13.329	0.1423	2.211	0	3.578	4.603	2.6915	0.2677	0	4.3856	6.1	6.94	3.62	4.1	0.96	2.74	1.76	5.78	1.94	1.95	6.17	4.67
PR008_R	Recurrent	1	1	3	10	20	2	5.12	4.26	1.77	33.44	34.71	1.17	5.099	0.834	23.8882	0.6885	3.984	0	0	27.8848	3.1879	0	0.5903	0
PR009_R	Recurrent	1	0.01	4	15	20	0.01	5.8	1.3	3.58	33.49	28.9	0.19	3.651	0.728	43.5362	0.0575	2.262	0	7.606	16.0893	0.8887	0	0	13.5624	3.41	6.44	2.58	2.87	0.95	2.07	1.65	4.64	1.48	1.54	5.75	4
PR010_R	Recurrent	3	2	5	10	20	1	11.03	3.39	0.59	25.27	43.08	0.35	0.653	0.321	13.7452	0.1025
PR011_R	Recurrent	8	3	15	30	40	1.5	5.35	2.51	3.78	26.01		0.61	9.063	2.312	26.8883	0.0592
PR012_R	Recurrent	2	0.01	4	8	15	0.01	7.79	0.55	1.23	17.64	44.94	0.32	1.827	0.691	13.1046	0.1172	7.176	0	5.479	5.1653	1.791	0	0.2596	2.6522	6.86	6.2	5.37	5.78	0.78	2.32	1.81	4.22	1.36	1.09	5.48	4.01
PR013_R	Recurrent	0.01	0.01	0.1	5	15	0.01	0.69	11.06	0.09	8.09	31.81	0.07	0.134	0.049	2.6091	0.0376	0	0.272	4.87	6.7949	0.9786	0	0	7.0188	6.89	5.84	6.03	5.83	0.69	1.68	1.8	3.65	1.13	0.91	5.09	3.48
PR014_R	Recurrent	2	1	5	10	20	0.1	5.26	1.07	1.8	16.67	37.67	0.29	2.399	1.079	21.4622	0.0716	3.513	0	4.939	7.112	2.1757	0	0	7.9937	6.22	4.97	3.89	4.24	0.72	2.08	1.51	3.62	1.43	1.43	4.75	3.41
PR015_R	Recurrent	2	0.5	4	2	15	0.01	1.26	0.56	0.52	1.03	28.99	0.1	1.49	0.606	0.8681	0.0941	1.964	0	1.911	0.2415	1.3872	0	0	2.8936	6.56	5.1	4.77	4.95	0.71	1.97	1.84	3.34	1.72	1.53	4.38	3.95
PR016_R	Recurrent	0.1	0.01	3	2	10	0.01	1.69	0.92	0.44	2.59	39.07	0.27	0.657	0.174	4.3353	0.0524									5.77	3.87	4.82	4.82	0.67	1.45	1.55	2.17	1.24	1.04	3.4	2.96
PR017_R	Recurrent	5	1	10	30	50	0.001	7.02	6.5	3.96	33.89	44.49	0.02	5.297	3.237	24.5493	0.1106	36.26	0	17.265	0	0	2.9893	9.9896	8.362
PR018_R	Recurrent	10	2	15	25	40	0.01	7.32	1.74	5.41	48.51	53.84	0.19	5.335	2.611	18.5317	0.0956	0	6.619	7.381	15.1279	2.6811	0	0.0821	0
PR019_R	Recurrent	1	1	3	8	20	0.01	1.75	1.18	1.1	21.94	63.49	0.19	1.399	0.437	19.2559	0.2052	4.501	0	4.059	34.1558	5.6019	0	0	0
PR020_R	Recurrent	10	5	15	20	25	2	5.59	2.08	3.16	28.78	32.64	0.99	2.762	0.352	18.2924	1.6481	2.76	0	4.762	8.0108	8.1978	0	0	6.0459	6.67	5.38	5.03	6.18	1.44	3.19	2.24	4.33	1.93	2	5.86	5.06
PR021_R	Recurrent	0.01	0.001	1	20	40	0.1	0.93	0.21	0.27	14.66	47.83	0.06	0.602	0.145	20.3197	0.0371	6.877	0	2.505	14.9656	5.96	0	2.2667	1.0182	6.51	6.96	3.95	4.17	0.97	2.44	1.72	4.88	1.63	1.12	5.94	4.66
PR022_R	Recurrent	2	2	4	15	30	0.01	11.23	9.22	1.97	41.08	56.7	0.17	2.458	0.559	20.9428	0.0983									7.03	6.97	4.12	4.7	1.12	2.34	1.98	4.62	1.48	1.59	5.98	4.67
PR023_R	Recurrent	0.1	0.1	2	3	20	0.1	3.81	0.97	0.39	1.41	33.52	0.14	1.211	0.247	1.2326	0.0751	0	0	9.676	0	3.577	0	1.0351	0.744
PR024_R	Recurrent	10	5	8	10	25	0.01	12.72	8.31	3.81	23.58	51.22	0.12	9.246	1.955	13.1552	0.1883	0	0	1.086	10.1825	5.8708	0	0	6.4928	6.61	5.63	4.29	5.25	1.07	3.11	2.17	4.47	1.91	2.23	5.74	4.86
PR025_R	Recurrent	2	1	3	20	30	0.01	3.87	3.03	2.66	16.45	35.66	0.58	2.49	0.846	24.1144	0.3497	3.179	0	0	8.2039	2.4447	0	0	7.03
PR026_R	Recurrent	3	2	8	20	30	0.01	7.12	2.84	2.23	45.24	46.33	0.08	3.365	2.18	54.0687	0.0681	9.194	0	4.286	20.57	1.3544	0.908	1.5766	2.3605	4.24	6.89	2.57	2.09	1.01	3.39	1.5	5.19	1.82	2.17	6.34	4.72
PR027_R	Recurrent	1	0.1	2	5	10	0.05	5.17	0.3	0.79	8.06	37.6	0.11	0.496	0.29	5.218	0.104	0.185	14.404	0	0	0	1.5979	3.1438	4.8333
PR028_R	Recurrent	1	0.1	3	5	10	0.01	2.31	0.6	2.59	29.65	71.44	0.22	2.069	0.979	11.2976	0.1139
PR029_R	Recurrent	2	1	5	10	30	0.01	4.15	2.24	2.87	24.85	51.2	0.19	3.951	1.591	16.6951	0.0703	0	6.961	4.158	38.1553	2.2902	4.0758	0	7.7839	6.26	6.51	3.64	4.42	0.78	2.48	1.95	4.5	1.92	2.11	5.73	4.31
PR030_R	Recurrent	2	0.5	5	5	20	0.1	2.64	0.99	1.45	25.3	50.84	0.22	2.23	0.966	12.6984	0.1898	0	1.219	3.817	3.5491	8.532	0	0	10.9793	6.22	5.84	4.82	5.09	1.47	1.74	2.16	4.8	2.14	2.88	5.95	4.64
PR031_R	Recurrent	2	2	4	10	20	0.1	3.46	1.03	0.99	30.72	44.15	0.18	2.333	0.672	19.5729	0.115	11.788	0	2.658	19.5238	6.0143	0	0	0.1965
PR032_R	Recurrent	3	3	8	15	25	0.2	1.07	1.5	2.38	26.63	46.54	0.13	3.388	2.542	15.9427	0.1146	1.777	0	2.106	8.6153	3.5357	0	0	3.8412
PR033_R	Recurrent	1	1	4	10	20	0.1	0.61	0.22	0.98	22.03	28.7	0.11	1.196	0.727	11.6789	0.1195	7.672	0	2.575	8.3916	5.1252	0	0	3.5992
PR034_R	Recurrent	3	3	10	8	40	1	1.01	0.63	3.3	6.94	42.8	0.23	3.729	2.669	2.1856	0.2892	0	6.554	9.173	3.7129	5.4541	0	0	7.8556
PR035_R	Recurrent	1	3	10	10	40	1	3.47	3.73	7.79	14.25	47.61	2.26	5.521	3.72	9.2331	0.5484	0	5.445	0	0	0	2.5844	0	35.808	6.2	5.62	4.31	4.32	1	2.42	2.43	4.3	2.07	2.77	5.55	4.07
PR036_R	Recurrent	3	2	5	10	30	3	1.98	2.74	2.89	23.21	47.1	1.27	3.878	0.681	16.0814	0.6703	4.77	0	3.26	17.0963	7.3166	0	0	6.4171
