# Supplementary material for: Comparative cross-methodological analysis of the IDH-wildtype glioblastoma tumor microenvironment
Source: J Cancer Res Clin Oncol. 2026 Feb 28;152(2):53. doi: 10.1007/s00432-026-06428-6 (PMC12950149; doi:10.1007/s00432-026-06428-6)
Supplement: Supplementary file 3 — Supplementary Material 3 [file 432_2026_6428_MOESM3_ESM.xlsx]

## Sheet: Primary vs Recurrent
	baseMean	log2FoldChange	lfcSE	stat	pvalue	padj
A1BG	45.6723	-0.116719	0.276057	-0.422808	0.672435	0.839415
A2M	5685.63	0.000934581	0.23538	0.00397052	0.996832	0.998561
A2ML1	52.5135	-0.0228825	0.520978	-0.0439221	0.964966	0.987131
A4GALT	49.0746	0.375252	0.356774	1.05179	0.292895	0.553639
AAAS	323.762	-0.286807	0.148199	-1.93528	0.0529555	0.220444
AACS	506.763	0.430332	0.217943	1.97452	0.0483228	0.208942
AADAT	95.9278	-0.143723	0.21048	-0.682835	0.494711	0.726298
AAGAB	286.083	0.285325	0.135342	2.10818	0.0350153	0.172431
AAK1	3065.47	0.29331	0.135079	2.1714	0.0299013	0.15731
AAMDC	19.3561	-0.276652	0.289446	-0.955799	0.339174	0.599347
AAMP	258.244	0.0211846	0.174957	0.121084	0.903624	0.960528
AAR2	173.969	-0.0960722	0.133133	-0.721624	0.470525	0.707758
AARS1	720.036	0.227225	0.139867	1.62458	0.104251	0.318668
AARS2	209.615	-0.329466	0.178498	-1.84576	0.0649266	0.245287
AARSD1	90.4707	-0.183839	0.166711	-1.10274	0.270141	0.532277
AASDH	309.308	0.224294	0.268744	0.834603	0.403942	0.655543
AASDHPPT	548.042	0.53525	0.164123	3.26127	0.00110915	0.0236877
AASS	1098.25	-0.367092	0.224905	-1.63221	0.102636	0.31606
AATF	147.564	-0.0809183	0.121905	-0.66378	0.506831	0.735015
AATK	1162.5	1.13231	0.458476	2.46972	0.013522	0.100188
ABAT	1529.69	0.100644	0.290646	0.346276	0.729135	0.874346
ABCA1	4473.81	0.23283	0.251566	0.92552	0.354695	0.611274
ABCA10	48.9874	0.640308	0.357861	1.78927	0.0735719	0.263441
ABCA12	18.5202	-0.928129	0.519573	-1.78633	0.0740456	0.264085
ABCA13	559.298	-0.0410228	0.631335	-0.0649779	NA	NA
ABCA2	3575.11	0.889843	0.343571	2.58999	0.009598	0.0816259
ABCA3	813.962	0.260361	0.202972	1.28274	0.199583	0.45478
ABCA4	9.81419	-0.150111	0.487254	-0.308076	0.758024	0.888975
ABCA5	623.091	0.404335	0.22892	1.76627	0.077351	0.270737
ABCA6	254.606	0.185672	0.37968	0.489021	0.624827	0.81444
ABCA7	196.298	-0.0571314	0.244644	-0.233528	0.815351	0.91799
ABCA8	580.897	0.266863	0.264789	1.00783	0.313534	0.574748
ABCA9	117.028	0.622658	0.386097	1.6127	0.10681	0.322707
ABCB1	90.8786	-0.536613	0.248042	-2.16339	0.030511	0.158864
ABCB10	193.749	-0.110138	0.150524	-0.731696	0.464354	0.702837
ABCB11	25.8557	-2.00372	0.878916	-2.27976	0.0226218	0.134409
ABCB4	24.4377	-0.117463	0.320081	-0.366979	0.713635	0.866006
ABCB5	6.29074	0.772159	0.772931	0.999002	0.317794	0.579361
ABCB6	172.24	-0.333209	0.141021	-2.36284	0.0181357	0.118897
ABCB7	260.804	-0.154783	0.156113	-0.991483	0.32145	0.582284
ABCB8	775.729	-0.309674	0.142035	-2.18027	0.0292372	0.155486
ABCB9	172.259	0.307872	0.21619	1.42408	0.154423	0.39348
ABCC1	628.308	0.091702	0.171998	0.533158	0.593925	0.795261
ABCC10	335.689	-0.230362	0.122483	-1.88078	0.0600025	0.235559
ABCC11	11.2136	-0.273082	0.350997	-0.778019	0.436558	0.681126
ABCC12	4.18114	1.15509	0.944988	1.22233	0.221584	0.480223
ABCC2	25.4589	-0.474683	0.352056	-1.34832	0.177556	0.426594
ABCC3	1554.28	-0.805002	0.467754	-1.72099	0.0852518	0.284827
ABCC4	267.857	-0.0569059	0.206216	-0.275952	0.782585	0.902664
ABCC5	1283.63	0.132414	0.136783	0.968057	0.333016	0.593389
ABCC6	36.1629	-0.621886	0.364976	-1.70391	0.0883981	0.290186
ABCC8	208.937	-0.0438508	0.473549	-0.0926004	0.926221	0.970823
ABCC9	260.771	-0.246767	0.320053	-0.77102	0.440695	0.683426
ABCD1	180.286	-0.246901	0.212763	-1.16045	0.245864	0.506291
ABCD2	176.869	-0.205387	0.317093	-0.64772	0.517166	0.742147
ABCD3	622.386	0.0534047	0.172949	0.308789	0.757482	0.888759
ABCD4	671.325	-0.20637	0.116879	-1.76568	0.0774503	0.27085
ABCE1	686.751	0.0775037	0.145704	0.531925	0.594778	0.79581
ABCF1	323.788	-0.121912	0.103136	-1.18205	0.237186	0.497432
ABCF2	396.101	-0.0976548	0.119808	-0.815092	0.415019	0.665043
ABCF2-H2BK1	14.3424	1.06462	1.20416	0.884123	0.37663	0.631244
ABCF3	300.417	0.0831413	0.085249	0.975277	0.329423	0.589746
ABCG1	366.445	0.779411	0.221622	3.51685	0.000436698	0.0136835
ABCG2	228.079	-0.34525	0.354908	-0.972787	0.330659	0.590823
ABCG4	39.2247	1.294	0.550989	2.3485	0.0188492	0.121167
ABCG8	7.2275	2.28518	0.847728	2.69565	0.00702519	0.0673644
ABHD1	24.2532	-0.728273	0.412909	-1.76376	0.0777724	0.271331
ABHD10	196.576	0.505421	0.215064	2.3501	0.0187683	0.120941
ABHD11	83.255	-0.321821	0.184732	-1.74209	0.0814922	0.277766
ABHD12	475.443	0.26121	0.155934	1.67513	0.0939081	0.299805
ABHD12B	24.6569	1.01981	0.581299	1.75437	0.0793679	0.273883
ABHD13	262.986	0.35852	0.184139	1.94701	0.0515336	0.217134
ABHD14A	52.7662	0.499257	0.289637	1.72373	0.0847561	0.284285
ABHD14A-ACY1	20.2004	-0.816691	0.407452	-2.00438	0.0450291	0.199317
ABHD14B	153.744	-0.113487	0.172959	-0.656151	0.511727	0.738897
ABHD15	125.332	-0.146252	0.176867	-0.826908	0.408289	0.659422
ABHD16A	252.94	0.0375774	0.117276	0.320417	0.748652	0.884288
ABHD17A	695.004	-0.314403	0.22594	-1.39153	0.164064	0.408694
ABHD17B	256.068	0.66625	0.187881	3.54613	0.000390936	0.0130371
ABHD17C	216.53	-0.23679	0.189418	-1.25009	0.211265	0.468653
ABHD18	320.428	-0.0508716	0.107254	-0.47431	0.635279	0.819522
ABHD2	3040.65	-0.000898672	0.187691	-0.00478803	0.99618	0.998279
ABHD3	152.352	-0.153849	0.174007	-0.884157	0.376611	0.631244
ABHD4	372.696	-0.0636082	0.17039	-0.373309	0.708919	0.862839
ABHD5	445.618	0.0651607	0.144852	0.449843	0.652824	0.828875
ABHD6	162.128	0.770764	0.248536	3.10122	0.00192726	0.032399
ABHD8	106.906	0.592287	0.287334	2.06132	0.0392723	0.18516
ABI1	495.483	0.389204	0.155908	2.49638	0.0125469	0.0961356
ABI2	3106.16	0.0333036	0.157285	0.211741	0.832309	0.92606
ABI3	164.265	-0.240017	0.274582	-0.874119	0.382054	0.636693
ABI3BP	207.247	0.942297	0.265098	3.55453	0.00037866	0.0128609
ABITRAM	206.732	0.187375	0.186272	1.00592	0.314452	0.575997
ABL1	1270.39	-0.193734	0.140133	-1.3825	0.166818	0.412566
ABL2	1722.91	0.0615544	0.133076	0.462551	0.643686	0.823608
ABLIM1	1791.55	0.394969	0.180038	2.19381	0.0282494	0.15207
ABLIM2	183.136	0.94932	0.414378	2.29095	0.021966	0.13246
ABLIM3	282.846	0.295647	0.25245	1.17111	0.241555	0.502241
ABO	26.8451	0.112018	0.34655	0.323236	0.746516	0.883817
ABR	2016.46	0.352704	0.198758	1.77454	0.0759739	0.268766
ABRACL	35.354	0.269777	0.349293	0.772353	0.439905	0.682929
ABRAXAS1	159.594	-0.252155	0.219245	-1.15011	0.2501	0.511171
ABRAXAS2	152.166	0.195613	0.172078	1.13677	0.255633	0.517572
ABT1	104.831	-0.0932783	0.16823	-0.55447	0.579258	0.784458
ABTB1	269.085	0.0635305	0.221777	0.286461	0.774525	0.898371
ABTB2	116.556	0.333338	0.2416	1.37971	0.167675	0.414102
ABTB3	200.855	-0.0808144	0.379145	-0.213149	0.831211	0.925495
ACAA1	280.368	-0.0712417	0.108405	-0.657179	0.511066	0.738374
ACAA2	187.189	0.327508	0.178706	1.83266	0.0668532	0.248788
ACACA	1159.22	0.0472957	0.137281	0.344518	0.730457	0.875152
ACACB	469.913	-0.0775982	0.189416	-0.409671	0.682048	0.846187
ACAD10	343.07	-0.215175	0.109047	-1.97322	0.0484704	0.209356
ACAD11	528.999	0.0304589	0.169344	0.179864	0.857259	0.939182
ACAD8	439.908	-0.361181	0.135639	-2.66281	0.00774915	0.0718592
ACAD9	219.884	-0.239068	0.12326	-1.93954	0.0524355	0.219619
ACADL	31.8657	0.919621	0.481749	1.90892	0.056272	0.227445
ACADM	259.618	0.200799	0.147423	1.36206	0.17318	0.420832
ACADS	62.7437	-0.140344	0.203642	-0.68917	0.490716	0.723192
ACADSB	305.843	0.563061	0.18855	2.98626	0.00282411	0.0406005
ACADVL	1502.74	-0.507522	0.167159	-3.03616	0.00239615	0.0364769
ACAN	183.343	-1.02245	0.549607	-1.86033	0.0628387	0.240966
ACAP1	40.3236	-0.384713	0.462712	-0.831432	0.40573	0.656979
ACAP2	1093.26	0.181724	0.122124	1.48803	0.136743	0.368067
ACAP3	1553.2	-0.603871	0.258245	-2.33837	0.0193683	0.123376
ACAT1	170.519	0.282701	0.131473	2.15025	0.0315351	0.162262
ACAT2	105.914	-0.210621	0.224134	-0.939712	0.347365	0.605848
ACBD3	453.277	0.0670982	0.133383	0.503049	0.61493	0.808723
ACBD4	138.917	-0.421762	0.223359	-1.88828	0.058989	0.233344
ACBD5	392.377	0.528987	0.134701	3.92712	8.59699550645942e-05	0.00604294
ACBD6	336.417	-0.276949	0.130718	-2.11868	0.0341177	0.170136
ACBD7	211.149	1.24715	0.481092	2.59234	0.00953261	0.0814125
ACCS	327.797	-0.148333	0.173479	-0.855045	0.392526	0.646492
ACD	130.188	-0.132224	0.182931	-0.722807	0.469799	0.707191
ACE	183.658	-0.409261	0.243547	-1.68042	0.0928761	0.298277
ACER2	50.2116	0.442214	0.256095	1.72676	0.0842111	0.283292
ACER3	971.778	0.365048	0.181123	2.01547	0.0438556	0.196154
ACHE	249.512	-0.641767	0.364969	-1.75842	0.0786767	0.272704
ACIN1	2091.12	-0.348123	0.124098	-2.80523	0.00502812	0.0558705
ACKR1	115.547	0.236244	0.484551	0.487551	0.625868	0.814559
ACKR2	25.168	0.424855	0.288929	1.47044	0.141441	0.37511
ACKR3	196.332	0.00615953	0.315117	0.0195468	0.984405	0.994132
ACKR4	9.56073	-1.48002	0.766255	-1.9315	0.0534217	0.221283
ACLY	1006.27	0.0501523	0.116495	0.430511	0.666824	0.836126
ACO1	386.469	0.198735	0.162944	1.21965	0.222598	0.48155
ACO2	627.276	0.380574	0.196071	1.94101	0.0522575	0.219103
ACOT1	7.29302	0.558757	0.839077	0.665918	0.505463	0.733892
ACOT11	508.869	0.0115615	0.271463	0.0425894	0.966029	0.987655
ACOT12	7.12279	-0.495049	0.637929	-0.776025	0.437734	0.681778
ACOT13	114.589	-0.0442998	0.252946	-0.175136	0.860973	0.940754
ACOT2	72.9806	0.0452661	0.249078	0.181734	0.855791	0.938196
ACOT4	10.0725	-0.0693135	0.619865	-0.11182	0.910966	0.964036
ACOT7	152.777	0.795911	0.289449	2.74974	0.00596426	0.0617312
ACOT8	167.718	-0.396836	0.15959	-2.4866	0.0128969	0.0975464
ACOT9	403.591	-0.130165	0.154351	-0.843303	0.399059	0.65133
ACOX1	1241.2	-0.00947879	0.101104	-0.0937526	0.925306	0.970604
ACOX2	48.5694	-0.0958615	0.363001	-0.26408	0.791718	0.906623
ACOX3	202.637	-0.105606	0.149978	-0.704147	0.481341	0.716032
ACP1	433.568	0.164917	0.141753	1.16341	0.244662	0.504927
ACP2	293.748	-0.0579935	0.14528	-0.399184	0.689757	0.85131
ACP3	29.5695	-0.0448095	0.372177	-0.120399	0.904167	0.960741
ACP5	46.7052	1.57636	0.463209	3.40313	0.000666187	0.0176851
ACP6	926.929	-0.320572	0.286715	-1.11809	0.26353	0.525671
ACP7	10.6938	1.21234	0.697788	1.7374	0.0823167	0.279058
ACR	2.54192	0.401716	0.747275	0.537574	0.590871	0.793834
ACRBP	18.4736	-0.0456516	0.383296	-0.119103	0.905194	0.960767
ACRV1	4.68183	2.16757	1.13875	1.90346	0.0569806	0.22868
ACSBG1	305.866	0.107239	0.311513	0.344252	0.730657	0.875261
ACSBG2	3.17782	-1.18993	1.03098	-1.15417	0.24843	0.509561
ACSF2	89.943	-0.21163	0.216958	-0.975445	0.32934	0.589704
ACSF3	640.864	-0.320084	0.120927	-2.64692	0.00812278	0.0737344
ACSL1	1014.22	0.351435	0.267506	1.31375	0.188931	0.440609
ACSL3	1017.38	0.109622	0.179901	0.609345	0.542296	0.758613
ACSL4	639.221	0.424674	0.240299	1.76728	0.077182	0.270321
ACSL5	60.3656	0.158439	0.202258	0.78335	0.433421	0.678425
ACSL6	854.094	0.683386	0.397308	1.72004	0.0854254	0.284827
ACSM3	5.68659	-0.0402177	0.531243	-0.0757048	0.939654	0.976658
ACSM5	59.879	0.499012	0.301045	1.6576	0.0973982	0.306726
ACSS1	446.677	0.0775307	0.260231	0.29793	0.765757	0.892637
ACSS2	219.182	0.273134	0.137792	1.98222	0.0474547	0.205887
ACSS3	569.093	-0.376374	0.266251	-1.41361	0.157478	0.398077
ACTA2	436.794	0.214351	0.319757	0.670357	0.50263	0.731679
ACTB	29008.2	0.0449609	0.1239	0.362881	0.716694	0.867957
ACTC1	11.6298	0.391848	0.550569	0.711716	0.476641	0.712514
ACTG1	8750.32	0.0809158	0.128883	0.627824	0.530119	0.751463
ACTG2	70.3857	0.661006	0.5644	1.17116	0.241533	0.502241
ACTL6A	127.301	-0.0722038	0.195838	-0.368692	0.712358	0.865591
ACTL6B	26.3136	2.59234	1.02111	2.53875	0.011125	0.0892594
ACTMAP	213.391	-0.362027	0.196952	-1.83814	0.0660414	0.247494
ACTN1	2483.8	-0.0359596	0.207385	-0.173395	0.862341	0.941164
ACTN2	388.296	-0.120512	0.308185	-0.391038	0.695769	0.855074
ACTN4	1823.98	-0.000152095	0.139377	-0.00109125	0.999129	0.999649
ACTR10	265.465	0.345667	0.136974	2.52361	0.0116158	0.0915614
ACTR1A	635.773	0.366171	0.15713	2.33036	0.019787	0.124692
ACTR1B	358.526	0.167574	0.157789	1.06201	0.288231	0.549551
ACTR2	2335.64	0.459737	0.122501	3.75293	0.000174778	0.00897027
ACTR3	1690.95	0.123831	0.172307	0.718665	0.472347	0.708982
ACTR3B	287.905	-0.320493	0.152239	-2.10519	0.0352749	0.173083
ACTR3C	58.9782	0.217707	0.365007	0.596447	0.550877	0.7644
ACTR5	70.0469	-0.210192	0.173647	-1.21045	0.226105	0.48545
ACTR6	123.847	0.255154	0.136578	1.8682	0.0617347	0.238581
ACTR8	273.982	0.0847784	0.123303	0.687562	0.491729	0.724023
ACTRT3	6.92795	2.02196	0.710485	2.84589	0.00442873	0.0523386
ACVR1	195.422	0.214741	0.139029	1.54458	0.122448	0.346879
ACVR1B	411.377	0.471269	0.196027	2.40411	0.016212	0.111063
ACVR1C	89.0402	1.74203	0.452012	3.85394	0.000116233	0.00709108
ACVR2A	212.826	0.100629	0.238211	0.422436	0.672707	0.839468
ACVR2B	574.255	0.109739	0.150941	0.727031	0.467207	0.705154
ACVRL1	148.479	-0.301201	0.286563	-1.05108	0.29322	0.55373
ACY1	69.1277	0.104001	0.189266	0.549496	0.582665	0.787292
ACY3	8.56521	-0.786705	0.607344	-1.29532	0.19521	0.448991
ACYP1	71.0561	0.0376571	0.254779	0.147803	0.882498	0.952172
ACYP2	180.635	0.392378	0.135559	2.89452	0.00379734	0.0478873
ADA	32.1203	-0.136223	0.286045	-0.47623	0.633911	0.819235
ADA2	675.525	0.441643	0.214846	2.05562	0.0398189	0.186358
ADAD2	7.55092	0.993829	0.6289	1.58026	0.114046	0.33493
ADAL	147.759	-0.223805	0.189818	-1.17905	0.238378	0.499173
ADAM10	1518.87	0.0718	0.134432	0.534101	0.593271	0.794755
ADAM11	146.638	0.896916	0.439126	2.0425	0.0411018	0.189747
ADAM12	908.012	-0.269934	0.339847	-0.794279	0.427033	0.673479
ADAM15	353.288	-0.0948843	0.158757	-0.597669	0.550061	0.763887
ADAM17	908.383	-0.03429	0.131278	-0.261201	0.793937	0.908037
ADAM19	642.711	-0.709324	0.329202	-2.15468	0.0311873	0.161036
ADAM20	121.64	-0.37789	0.224491	-1.68332	0.0923139	0.297428
ADAM21	4.26271	-0.533397	0.763379	-0.698732	0.484719	0.718892
ADAM22	1079.14	0.420301	0.293086	1.43406	0.151556	0.389789
ADAM23	538.913	0.317186	0.303948	1.04355	0.296691	0.557162
ADAM28	439.35	-0.13723	0.310099	-0.442535	0.658102	0.831409
ADAM32	190.136	-0.195348	0.21346	-0.91515	0.360113	0.616851
ADAM33	196.264	0.117194	0.38715	0.30271	0.762111	0.890687
ADAM8	157.931	0.0991165	0.337859	0.293366	0.769242	0.89491
ADAM9	1356.58	-0.0527718	0.191581	-0.275454	0.782967	0.902664
ADAMDEC1	22.7323	1.0473	0.67805	1.54457	0.122449	0.346879
ADAMTS1	638.533	0.0781361	0.255218	0.306155	0.759487	0.889949
ADAMTS10	385.561	-0.687895	0.241323	-2.85051	0.00436491	0.0519161
ADAMTS12	178.337	0.0669586	0.404176	0.165667	0.868419	0.944355
ADAMTS13	119.577	-0.139067	0.256479	-0.542214	0.587671	0.791278
ADAMTS14	459.891	-0.518756	0.390481	-1.32851	0.184011	0.434419
ADAMTS15	173.161	-0.549782	0.389939	-1.40992	0.158564	0.39961
ADAMTS16	44.2991	0.876456	0.618684	1.41664	NA	NA
ADAMTS17	81.1228	-0.369116	0.307604	-1.19997	0.23015	0.490036
ADAMTS18	78.7445	-0.281414	0.491759	-0.572259	0.567146	0.776449
ADAMTS19	22.0784	0.998168	0.665562	1.49974	0.133682	0.363962
ADAMTS2	235.06	-0.0372152	0.42994	-0.0865589	0.931022	0.973019
ADAMTS3	90.2213	0.138864	0.40967	0.338965	0.734636	0.877428
ADAMTS4	559.042	0.318388	0.293484	1.08486	0.277984	0.539064
ADAMTS5	163.668	-0.182968	0.336424	-0.54386	0.586538	0.790147
ADAMTS6	196.573	-0.572949	0.35111	-1.63182	0.102717	0.31625
ADAMTS7	141.681	-0.899977	0.333307	-2.70014	0.00693104	0.0669587
ADAMTS8	51.1804	1.14521	0.565478	2.02521	0.0428462	0.193598
ADAMTS9	1310.56	-1.07711	0.340219	-3.16594	0.00154584	0.0284968
ADAMTSL1	209.026	-0.249701	0.546541	-0.456876	0.64776	0.826285
ADAMTSL2	108.086	-0.199995	0.310003	-0.645139	0.518837	0.74283
ADAMTSL3	64.7758	0.580949	0.377872	1.53742	0.12419	0.349604
ADAMTSL4	165.357	-0.746045	0.413213	-1.80547	0.0710007	0.257659
ADAMTSL5	7.15155	-0.0925179	0.641854	-0.144142	0.885389	0.953382
ADAP1	288.569	0.926296	0.398804	2.32268	0.0201962	0.126261
ADAP2	508.915	0.142461	0.274049	0.519839	0.603176	0.800422
ADAR	3483.2	0.0920003	0.103619	0.887867	0.374612	0.629821
ADARB1	442.627	0.1273	0.230008	0.553459	0.579949	0.784869
ADARB2	127.131	1.55571	0.485504	3.20432	0.00135382	0.0266592
ADAT1	256.017	-0.111584	0.149839	-0.744693	0.456458	0.696122
ADAT2	188.327	-0.174091	0.1779	-0.978589	0.327783	0.588219
ADAT3	72.7024	-0.745254	0.292973	-2.54377	0.0109664	0.0884702
ADCK1	112.104	-0.137402	0.158303	-0.867971	0.38541	0.640136
ADCK2	190.452	-0.056049	0.205776	-0.272379	0.785331	0.90316
ADCK5	42.8903	-0.340164	0.289743	-1.17402	0.240388	0.501526
ADCY1	1103.5	0.569021	0.474918	1.19815	0.23086	0.490631
ADCY10	9.68195	0.30389	0.440745	0.689491	0.490514	0.723108
ADCY2	768.951	0.530997	0.28659	1.85281	0.0639093	0.243397
ADCY3	419.338	-0.0139746	0.171257	-0.0816003	0.934965	0.97461
ADCY4	102.388	-0.723322	0.28587	-2.53024	0.0113983	0.0904206
ADCY5	310.727	1.3277	0.417225	3.18221	0.00146156	0.027847
ADCY6	805.407	-0.374654	0.166868	-2.24521	0.0247549	0.141819
ADCY7	495.118	0.188572	0.256271	0.735831	0.461833	0.701079
ADCY8	215.605	-0.276501	0.350048	-0.789894	0.42959	0.675666
ADCY9	433.107	0.00193002	0.17991	0.0107277	0.991441	0.996681
ADCYAP1	17.5649	1.38864	0.531934	2.61055	0.00903981	0.0785734
ADCYAP1R1	2687.17	-0.896374	0.419632	-2.13609	0.0326717	0.165633
ADD1	2855.14	0.0882244	0.11636	0.7582	0.448331	0.690039
ADD2	1067.99	0.418181	0.344481	1.21394	0.224769	0.483931
ADD3	1103.98	0.894446	0.195437	4.57665	4.72488111283396e-06	0.00133426
ADGB	3.525	-0.779822	0.912284	-0.854802	0.392661	0.646583
ADGRA1	166.766	0.109406	0.456524	0.239649	0.810602	0.915473
ADGRA2	353.351	-0.379137	0.324498	-1.16838	0.242653	0.503306
ADGRA3	652.96	-0.308695	0.177729	-1.73688	0.0824077	0.279305
ADGRB1	571.037	-1.12098	0.501807	-2.23388	0.0254909	0.144196
ADGRB2	1144.81	-0.0865577	0.273976	-0.315931	0.752055	0.886121
ADGRB3	662.77	0.0496475	0.29917	0.165951	0.868196	0.944303
ADGRD1	110.396	-0.393374	0.296282	-1.3277	0.184276	0.434729
ADGRD2	11.0055	-0.585561	0.718264	-0.815245	0.414932	0.665035
ADGRE1	19.1261	1.02291	0.494736	2.06759	0.0386789	0.183271
ADGRE2	311.9	0.0864533	0.313441	0.27582	0.782686	0.902664
ADGRE3	8.69723	-0.387645	0.631201	-0.614139	0.539123	0.757057
ADGRE5	235.202	0.156198	0.224102	0.696993	0.485807	0.719743
ADGRF2P	5.9607	1.35389	0.974487	1.38933	0.164731	0.409483
ADGRF3	8.94847	-0.616634	0.423116	-1.45737	0.145015	0.380448
ADGRF5	390.789	-0.35009	0.263273	-1.32976	0.183597	0.434014
ADGRG1	2808.14	-0.46124	0.265981	-1.73411	0.082899	0.280794
ADGRG2	16.2688	-0.293788	0.707459	-0.415272	0.677943	0.843357
ADGRG3	29.6972	-0.0924363	0.657742	-0.140536	0.888237	0.954792
ADGRG5	14.6118	-0.118601	0.535656	-0.221413	0.824771	0.922518
ADGRG6	138.878	0.405229	0.357531	1.13341	0.257043	0.519193
ADGRG7	13.2965	-1.72792	1.0459	-1.65209	NA	NA
ADGRL1	1465.32	-0.109091	0.26523	-0.411307	0.680847	0.845434
ADGRL2	524.69	-0.124644	0.303378	-0.410853	0.68118	0.84563
ADGRL3	1471.94	0.0791838	0.310809	0.254766	0.798904	0.910005
ADGRL4	114.972	-0.148354	0.279451	-0.530874	0.595506	0.796319
ADGRV1	2438.75	-0.148116	0.242018	-0.612003	0.540536	0.757659
ADH1B	12.3898	3.21196	0.863676	3.71895	0.000200056	0.00964413
ADH5	504.261	0.132276	0.106696	1.23975	0.215067	0.473188
ADHFE1	110.208	-0.11744	0.241074	-0.487156	0.626148	0.814559
ADI1	341.042	0.0915489	0.132736	0.689706	0.490379	0.723108
ADIPOR1	591.314	0.317534	0.106148	2.99143	0.00277671	0.0401889
ADIPOR2	710.188	0.440294	0.203727	2.16119	0.0306806	0.159387
ADIRF	39.6103	1.30205	0.377029	3.45346	0.000553454	0.015913
ADISSP	218.077	-0.549091	0.256422	-2.14135	0.0322455	0.164254
ADK	127.43	0.253187	0.150283	1.68473	0.0920401	0.296949
ADM	385.565	-0.545852	0.363631	-1.50112	0.133326	0.36318
ADM2	13.5012	-0.769728	0.66172	-1.16322	0.244739	0.504927
ADM5	13.2682	-0.0766543	0.402423	-0.190482	0.848931	0.935433
ADNP	1954.29	-0.189771	0.112559	-1.68597	0.0918013	0.296647
ADNP2	521.233	-0.110094	0.102776	-1.0712	0.28408	0.545584
ADO	345.744	0.617933	0.177183	3.48754	0.000487493	0.014759
ADORA1	349.059	0.0887092	0.262292	0.338207	0.735207	0.877585
ADORA2A	33.4072	-0.187934	0.400981	-0.468686	0.639294	0.821475
ADORA2B	62.3148	-0.358441	0.320508	-1.11835	0.263416	0.525619
ADORA3	183.335	0.248414	0.308507	0.805214	0.420696	0.668574
ADPGK	776.522	-0.101778	0.155768	-0.653393	0.513503	0.739882
ADPRH	118.749	0.164827	0.245461	0.6715	0.501902	0.731255
ADPRHL1	50.4039	0.606549	0.339549	1.78634	0.0740442	0.264085
ADPRM	44.0411	-0.0641572	0.19502	-0.328978	0.742172	0.881188
ADPRS	104.279	-0.101727	0.191966	-0.529921	0.596167	0.796436
ADRA1A	148.278	-0.126955	0.32937	-0.385446	0.699907	0.857077
ADRA1B	40.0604	-0.175571	0.37298	-0.470724	0.637838	0.820817
ADRA1D	21.0549	-0.525499	0.511979	-1.02641	0.304699	0.565566
ADRA2A	72.2497	1.2549	0.506604	2.47709	0.0132458	0.0990035
ADRA2B	19.1067	0.315891	0.382341	0.826201	0.40869	0.659662
ADRA2C	7.13672	1.97867	0.700305	2.82544	0.00472159	0.0543302
ADRB1	100.558	0.925513	0.317257	2.91723	0.00353152	0.0458447
ADRB2	63.4603	0.121522	0.388832	0.312532	0.754637	0.887546
ADRB3	2.37531	2.06023	0.988697	2.08379	0.0371797	0.178665
ADRM1	157.725	-0.11373	0.197065	-0.577117	0.563861	0.774674
ADSL	290.691	-0.359868	0.162132	-2.21961	0.0264454	0.146871
ADSS1	78.7803	-0.370039	0.269164	-1.37477	0.169203	0.416362
ADSS2	258.951	0.291884	0.133161	2.19196	0.0283821	0.152291
ADTRP	8.71517	1.02286	0.539151	1.89717	0.0578054	0.230523
AEBP1	2399.23	-0.52253	0.316292	-1.65205	0.0985249	0.308224
AEBP2	503.495	0.00563085	0.149278	0.0377205	0.96991	0.988436
AEN	326.611	-0.350787	0.203736	-1.72177	0.0851104	0.284705
AFAP1	827.893	-0.190085	0.17685	-1.07484	0.282447	0.543935
AFAP1L1	290.976	-0.824277	0.278288	-2.96195	0.00305695	0.0424585
AFAP1L2	204.811	-0.259712	0.338104	-0.768143	0.442402	0.685154
AFDN	1684.76	-0.245577	0.173	-1.41952	0.155748	0.395411
AFF1	1854.46	-0.0417373	0.11762	-0.354847	0.722704	0.871677
AFF2	105.728	0.709844	0.557381	1.27353	0.202829	0.458748
AFF3	435.409	0.212589	0.329257	0.645664	0.518497	0.742672
AFF4	3151.49	0.0840996	0.111757	0.752522	0.451737	0.692513
AFG1L	128.15	-0.213414	0.167658	-1.27292	0.203048	0.458911
AFG2A	356.856	-0.194479	0.161325	-1.20551	0.228005	0.487529
AFG2B	72.0568	-0.517275	0.190619	-2.71367	0.00665431	0.0656923
AFG3L2	437.204	-0.168112	0.116293	-1.44558	0.148294	0.384902
AFMID	227.923	0.444081	0.216656	2.04971	0.0403927	0.187855
AFTPH	504.842	0.149659	0.125362	1.19381	0.232551	0.492019
AGA	87.7565	0.41832	0.15582	2.68463	0.00726094	0.0687683
AGAP1	1751.34	0.181482	0.255662	0.709852	0.477796	0.713516
AGAP2	946.97	0.469759	0.429956	1.09257	0.274581	0.536128
AGAP3	880.816	0.0288521	0.193529	0.149084	0.881487	0.951653
AGAP4	251.853	-0.117387	0.142345	-0.824664	0.409562	0.660189
AGAP5	96.5219	-0.107847	0.206419	-0.52247	0.601343	0.799461
AGAP6	257.838	-0.512939	0.12666	-4.04972	5.12789262860227e-05	0.00465745
AGAP9	178.726	0.0405814	0.345532	0.117446	0.906506	0.961331
AGBL1	27.4467	0.045129	0.398891	0.113136	0.909923	0.963208
AGBL2	48.8198	-0.00568527	0.354364	-0.0160436	0.9872	0.995312
AGBL3	102.812	-0.703026	0.303147	-2.31909	0.0203902	0.126842
AGBL4	85.4641	0.525772	0.416873	1.26123	0.207227	0.464794
AGBL5	148.135	-0.317871	0.173356	-1.83363	0.0667091	0.248778
AGER	69.7849	-0.927676	0.296579	-3.12792	0.00176045	0.0307689
AGFG1	1589.56	0.127605	0.180227	0.708026	0.478929	0.714597
AGFG2	696.295	-0.399232	0.186188	-2.14424	0.0320137	0.163539
AGGF1	411.993	0.26428	0.14244	1.85537	0.063543	0.242745
AGK	530.61	-0.378043	0.155703	-2.42798	0.0151832	0.106864
AGL	480.006	0.278952	0.168409	1.6564	0.0976411	0.306934
AGMAT	62.4934	-0.270326	0.485799	-0.556457	NA	NA
AGMO	52.7619	-0.158839	0.52129	-0.304704	0.760592	0.890302
AGO1	1660.38	0.0953409	0.102636	0.928919	0.352931	0.609989
AGO2	2636.19	-0.193477	0.147772	-1.3093	0.190434	0.44273
AGO3	2248.48	-0.0825411	0.134179	-0.615158	0.538451	0.756653
AGO4	591.822	-0.00504334	0.144953	-0.034793	0.972245	0.989411
AGPAT1	686.834	0.034564	0.0972537	0.3554	0.72229	0.871677
AGPAT2	74.1179	0.0863824	0.313614	0.275441	0.782977	0.902664
AGPAT3	1269.41	0.153047	0.148996	1.02719	0.304331	0.565147
AGPAT4	1399.9	0.140442	0.21827	0.643432	0.519944	0.74333
AGPAT5	760.915	-0.290974	0.189678	-1.53404	0.12502	0.351208
AGPS	551.557	0.366716	0.134959	2.71725	0.00658273	0.0652414
AGRN	2173.63	-0.629007	0.241601	-2.60349	0.00922802	0.0796736
AGT	1137.6	-0.0281068	0.333942	-0.0841667	0.932924	0.973904
AGTPBP1	558.483	0.908565	0.226896	4.00432	6.21963724722371e-05	0.00500252
AGTR1	5.92255	-0.194745	0.739649	-0.263294	0.792324	0.906868
AGTRAP	158.478	-0.0487724	0.195578	-0.249376	0.80307	0.911872
AGXT	4.36385	-2.78466	1.48456	-1.87575	0.0606898	0.236712
AHCTF1	1121.09	-0.0795484	0.112808	-0.705164	0.480708	0.715417
AHCY	295.476	-0.0616486	0.152409	-0.404494	0.685849	0.849014
AHCYL1	2389.96	0.29549	0.193421	1.52771	0.126585	0.353882
AHCYL2	1194.36	-0.150475	0.208727	-0.720915	0.470962	0.708051
AHDC1	1361.97	-0.384666	0.179378	-2.14444	0.0319978	0.163539
AHI1	842.274	0.119403	0.161197	0.74073	0.458857	0.698552
AHNAK	7693.72	0.468192	0.258582	1.81062	0.0702005	0.255557
AHNAK2	985.634	0.465268	0.419886	1.10808	0.267827	0.529918
AHR	1084.71	0.134993	0.280277	0.48164	0.630061	0.816726
AHRR	15.2388	-0.37325	0.60707	-0.614839	0.538661	0.756671
AHSA1	185.956	0.388478	0.179664	2.16225	0.0305991	0.159066
AIDA	780.086	0.0793668	0.127837	0.620842	0.534703	0.754735
AIF1	134.494	0.280166	0.297722	0.941033	0.346688	0.605377
AIF1L	1158.75	0.200483	0.337439	0.594132	0.552424	0.76589
AIFM1	88.2525	0.094287	0.138283	0.681839	0.495341	0.726911
AIFM2	78.4395	0.274895	0.230107	1.19464	0.232227	0.491622
AIFM3	56.8473	1.03328	0.541291	1.90892	0.0562721	0.227445
AIG1	341.742	0.15341	0.114795	1.33638	0.181425	0.432101
AIM2	14.9003	-0.0265234	0.681359	-0.0389272	0.968948	0.988161
AIMP1	598.858	-0.0967545	0.153704	-0.629484	0.529032	0.75054
AIMP2	83.751	-0.0809477	0.191364	-0.423003	0.672293	0.839375
AIP	67.6298	0.533876	0.240984	2.2154	0.0267324	0.147282
AIRE	30.6946	0.318484	0.502585	0.633693	0.526281	0.748555
AIRIM	143.506	-0.206423	0.123242	-1.67494	0.0939462	0.299867
AJAP1	365.369	1.79646	0.53697	3.34555	0.000821203	0.0196239
AJM1	274.28	0.19664	0.336418	0.584511	0.558876	0.771066
AJUBA	121.62	-0.280124	0.299539	-0.935186	0.349693	0.607836
AK1	170.799	0.272304	0.277838	0.980084	0.327045	0.587945
AK2	1254.43	-0.303994	0.155663	-1.9529	0.0508318	0.215243
AK3	732.674	0.0574781	0.194474	0.295558	0.767568	0.893866
AK4	1806.3	-0.0839181	0.20277	-0.413858	0.678978	0.844193
AK5	412.511	2.37711	0.540041	4.40172	1.07394204903839e-05	0.00180859
AK6	93.5828	0.0129247	0.236281	0.0547006	0.956377	0.983885
AK7	13.2438	0.746831	0.648492	1.15164	0.249468	0.510526
AK8	14.8796	0.135928	0.497951	0.272974	0.784873	0.903115
AK9	128.855	0.18968	0.27916	0.679468	0.496842	0.728172
AKAIN1	2.78692	1.86533	1.16095	1.60672	0.108115	0.324767
AKAP1	295.23	0.217795	0.136292	1.59801	0.110041	0.327751
AKAP10	518.106	0.0919439	0.106243	0.865414	0.386812	0.641468
AKAP11	2539.82	0.556001	0.18686	2.97549	0.00292521	0.0414478
AKAP12	1439.27	0.158285	0.311035	0.508899	0.610823	0.806019
AKAP13	2799.61	-0.438584	0.181115	-2.42158	0.0154531	0.107965
AKAP14	1.53045	1.0042	1.67308	0.600209	0.548367	0.762844
AKAP17A	415.303	-0.505898	0.159965	-3.16255	0.00156392	0.0286992
AKAP3	16.3969	0.67449	0.425592	1.58483	0.113005	0.33296
AKAP5	224.414	0.600356	0.4637	1.29471	0.195422	0.449095
AKAP6	1802.18	0.710794	0.308188	2.30637	0.0210902	0.129327
AKAP7	156.134	-0.1269	0.235528	-0.538788	0.590033	0.793401
AKAP8	318.085	-0.367303	0.150034	-2.44813	0.0143602	0.103551
AKAP8L	482.327	-0.517691	0.190905	-2.71177	0.00669257	0.0659346
AKAP9	2137.18	-0.0923635	0.150173	-0.615048	0.538523	0.756653
AKIP1	119.448	0.0411324	0.160921	0.255606	0.798255	0.909727
AKIRIN1	733.669	0.169386	0.127517	1.32834	0.184065	0.434484
AKIRIN2	431.717	0.0090391	0.15217	0.0594013	0.952632	0.981901
AKNA	759.268	-0.0966281	0.237387	-0.407049	0.683972	0.847534
AKNAD1	31.3649	-1.05533	0.588663	-1.79276	0.0730111	0.262363
AKR1A1	238.471	0.150497	0.144316	1.04283	0.297027	0.557405
AKR1B1	409.764	0.340306	0.21297	1.59791	0.110064	0.327759
AKR1C1	82.9961	-0.170303	0.357997	-0.475711	0.63428	0.819298
AKR1C2	16.3722	1.22744	0.530466	2.31388	0.0206741	0.127596
AKR1C3	22.1293	1.10766	0.270836	4.08976	4.31817799010632e-05	0.00418036
AKR1E2	8.73255	0.972797	0.507992	1.91498	0.0554946	0.225902
AKR7A2	179.071	-0.0406336	0.159938	-0.254058	0.799451	0.910146
AKR7A3	11.5085	-0.00377081	0.325044	-0.0116009	0.990744	0.99629
AKT1	1176.24	-0.280234	0.123176	-2.27507	0.0229017	0.135425
AKT1S1	425.981	-0.206002	0.143664	-1.43391	0.151598	0.389811
AKT2	1626.41	-0.515356	0.175998	-2.92819	0.00340938	0.0449222
AKT3	1488.05	0.275625	0.193265	1.42615	0.153826	0.392885
AKTIP	264.246	0.533626	0.183072	2.91485	0.00355858	0.0459885
ALAD	346.576	0.370417	0.153869	2.40736	0.0160685	0.110544
ALAS1	157.07	0.311715	0.146761	2.12396	0.0336738	0.168755
ALAS2	10.1107	1.37603	0.712536	1.93117	0.0534623	0.221316
ALB	9.08474	-0.290066	0.663745	-0.437014	0.662101	0.833489
ALCAM	1005.73	0.89123	0.259758	3.431	0.000601355	0.0165906
ALDH16A1	153.221	-0.418807	0.209345	-2.00056	0.0454402	0.200418
ALDH18A1	271.353	0.153204	0.190805	0.802931	0.422015	0.669681
ALDH1A1	151.684	0.956829	0.429105	2.22983	0.0257589	0.144549
ALDH1A2	32.5879	0.137583	0.24778	0.555261	0.578716	0.78425
ALDH1A3	76.54	0.819067	0.614559	1.33277	0.182607	0.433443
ALDH1B1	141.445	0.258422	0.2609	0.990503	0.321928	0.582577
ALDH1L1	642.389	0.00253728	0.343164	0.00739379	0.994101	0.997562
ALDH1L2	305.554	0.42739	0.233466	1.83063	0.0671561	0.249231
ALDH2	513.475	0.654474	0.185423	3.52963	0.000416148	0.0133225
ALDH3A1	8.27551	0.481727	0.85718	0.561991	0.574122	0.781802
ALDH3A2	1187.72	0.077098	0.158163	0.487458	0.625934	0.814559
ALDH3B1	174.614	-0.216314	0.289793	-0.746442	0.455401	0.695176
ALDH4A1	293.547	-0.145427	0.283241	-0.513439	0.607644	0.804108
ALDH5A1	429.132	0.48623	0.278707	1.74459	0.0810557	0.276999
ALDH6A1	862.8	0.425862	0.19088	2.23105	0.025678	0.144496
ALDH7A1	935.199	-0.156927	0.156497	-1.00275	0.315983	0.577688
ALDH8A1	30.2937	0.565304	0.335258	1.68618	0.0917619	0.296644
ALDH9A1	384.988	0.275935	0.1447	1.90695	0.056527	0.227898
ALDOA	3026.4	0.277345	0.21617	1.28299	0.199495	0.45478
ALDOC	549.846	0.575479	0.341876	1.6833	0.0923172	0.297428
ALG1	166.585	-0.0153126	0.133411	-0.114778	0.908621	0.962626
ALG10	140.408	0.0528124	0.22314	0.236678	0.812906	0.916859
ALG10B	389.433	0.112168	0.185515	0.604628	0.545426	0.760765
ALG11	367.236	0.0173694	0.160133	0.108468	0.913624	0.965285
ALG12	229.099	-0.0407836	0.135656	-0.300641	0.763688	0.891571
ALG13	640.949	-0.0591194	0.211039	-0.280135	0.779374	0.901304
ALG14	179.454	0.0388346	0.13104	0.296357	0.766957	0.893565
ALG2	264.491	0.0661481	0.12338	0.536135	0.591866	0.794
ALG3	128.242	-0.207956	0.195885	-1.06162	0.288406	0.549777
ALG5	54.1428	0.519285	0.299564	1.73347	0.0830126	0.281002
ALG6	195.257	0.0890643	0.288847	0.308344	0.757821	0.888943
ALG8	191.596	-0.00496188	0.133351	-0.0372093	0.970318	0.988726
ALG9	362.118	-0.0719492	0.155809	-0.461777	0.644241	0.823708
ALK	128.129	-0.477902	0.335675	-1.4237	0.154532	0.39356
ALKAL2	10.1804	0.0193523	0.637554	0.030354	0.975785	0.989929
ALKBH1	99.9243	-0.131734	0.146239	-0.90081	0.367689	0.62296
ALKBH2	61.6791	-0.275992	0.233299	-1.183	0.236811	0.497082
ALKBH3	46.6906	0.0337314	0.169644	0.198836	0.842391	0.931719
ALKBH4	93.8396	-0.351026	0.165791	-2.11728	0.0342365	0.170395
ALKBH5	928.069	0.165905	0.150236	1.1043	0.269463	0.531621
ALKBH6	136.448	-0.0778531	0.126845	-0.613763	0.539372	0.757209
ALKBH7	71.9405	-0.345129	0.324556	-1.06339	0.287605	0.549287
ALKBH8	102.175	0.086162	0.173324	0.497114	0.619109	0.810916
ALLC	2.28578	-0.296488	1.27915	-0.231786	0.816704	0.919027
ALMS1	1832.46	0.0773971	0.176392	0.438778	0.660822	0.833039
ALOX15	2.8555	1.10301	0.699931	1.57588	0.115053	0.33642
ALOX15B	60.0539	1.87617	0.49734	3.77241	0.00016168	0.00857009
ALOX5	214.807	0.174422	0.302301	0.576981	0.563952	0.774674
ALOX5AP	211.995	0.397548	0.311326	1.27695	0.20162	0.457037
ALOXE3	2.97232	1.99764	0.882788	2.26288	0.0236431	0.138101
ALPK1	443.444	0.08465	0.283251	0.298851	0.765053	0.892334
ALPK2	193.755	-0.948749	0.754029	-1.25824	NA	NA
ALPK3	674.989	-0.828853	0.272958	-3.03656	0.00239298	0.0364631
ALPL	72.8088	0.230836	0.282801	0.816249	0.414358	0.664545
ALS2	539.668	0.330927	0.162994	2.0303	0.0423259	0.192305
ALS2CL	120.947	-0.0417074	0.338866	-0.12308	0.902044	0.960486
ALX3	13.617	-0.420536	0.63929	-0.657818	0.510655	0.73805
ALX4	15.2341	0.491985	0.614745	0.800307	0.423533	0.67084
ALYREF	118.983	0.0237398	0.189665	0.125167	0.900392	0.959694
AMACR	150.032	0.323114	0.208561	1.54925	0.121321	0.345196
AMBRA1	508.173	-0.0582969	0.0726792	-0.802113	0.422487	0.669983
AMD1	1584.94	0.433335	0.162491	2.66683	0.007657	0.0712974
AMDHD1	5.69224	0.0162108	0.46418	0.0349236	0.972141	0.989399
AMDHD2	271.826	-0.296412	0.226319	-1.30971	0.190295	0.442471
AMER1	245.534	-0.0567963	0.168736	-0.336599	0.736419	0.878324
AMER2	2335.31	0.932472	0.481206	1.93778	0.0526497	0.219889
AMER3	76.5843	2.89239	0.932688	3.10113	0.00192783	0.032399
AMFR	860.301	0.182956	0.116367	1.57223	0.115897	0.337727
AMH	147.071	-0.822979	0.347091	-2.37108	0.0177364	0.117086
AMIGO1	217.947	0.405285	0.269238	1.50531	0.132245	0.362114
AMIGO2	85.7703	0.455512	0.335292	1.35855	0.174288	0.422574
AMMECR1	204.539	-0.23192	0.234399	-0.989425	0.322455	0.583124
AMMECR1L	318.331	0.0449222	0.107281	0.418734	0.67541	0.841375
AMN	8.89348	-0.48353	0.607245	-0.796269	0.425876	0.672573
AMN1	100.11	0.727294	0.304782	2.38627	0.0170202	0.114509
AMOT	527.619	0.505104	0.304985	1.65616	0.0976896	0.306991
AMOTL1	900.973	-0.306898	0.127851	-2.40044	0.0163755	0.111659
AMOTL2	463.726	0.39735	0.269308	1.47545	0.140093	0.373249
AMPD2	659.158	-0.212013	0.169102	-1.25376	0.209929	0.467096
AMPD3	433.95	0.60956	0.251048	2.42806	0.0151798	0.106864
AMPH	246.718	1.66902	0.429216	3.88852	0.000100856	0.00654833
AMT	88.1119	-0.591047	0.237989	-2.4835	0.0130097	0.0979885
AMY2A	2.54277	0.801697	1.14655	0.699227	0.48441	0.718615
AMY2B	331.909	0.333292	0.164964	2.0204	0.0433424	0.195181
AMZ1	155.875	-0.28154	0.433028	-0.650165	0.515585	0.741007
AMZ2	496.347	0.116627	0.150139	0.776797	0.437279	0.681555
ANAPC1	655.836	-0.0686838	0.111027	-0.618623	0.536164	0.755528
ANAPC10	85.4928	-0.120472	0.193545	-0.622451	0.533645	0.753989
ANAPC11	117.728	-0.125397	0.158742	-0.78994	0.429563	0.675666
ANAPC13	207.136	0.254844	0.160317	1.58963	0.111918	0.331329
ANAPC15	39.7554	0.399852	0.284073	1.40756	0.15926	0.400974
ANAPC16	463.871	-0.0453611	0.142794	-0.317669	0.750736	0.885448
ANAPC2	459.482	-0.403081	0.157106	-2.56567	0.0102976	0.0854192
ANAPC4	360.269	-0.0322556	0.141223	-0.228402	0.819334	0.920464
ANAPC5	1740.1	0.0411235	0.122734	0.335062	0.737578	0.879022
ANAPC7	594.586	-0.294055	0.130526	-2.25284	0.0242691	0.140178
ANG	12.3957	-0.110189	0.421992	-0.261116	0.794003	0.908037
ANGEL1	887.806	-0.265175	0.140943	-1.88143	0.0599129	0.235328
ANGEL2	590.748	0.10809	0.158437	0.682227	0.495096	0.726731
ANGPT1	97.1862	0.208421	0.387843	0.537384	0.591002	0.793834
ANGPT2	324.797	-0.621974	0.328901	-1.89106	0.0586157	0.232503
ANGPT4	6.82984	-0.511687	0.762373	-0.671176	0.502108	0.731355
ANGPTL1	26.1529	-0.230861	0.477302	-0.48368	0.628613	0.815924
ANGPTL2	462.589	-0.195761	0.237925	-0.822785	0.41063	0.660776
ANGPTL4	358.734	-0.544253	0.461115	-1.1803	0.237881	0.498422
ANGPTL6	10.2276	-0.43631	0.411792	-1.05954	0.289353	0.550998
ANGPTL7	9.5539	-5.08885	1.99309	-2.55325	NA	NA
ANK1	132.496	0.413419	0.414104	0.998345	0.318112	0.579549
ANK2	3597.62	0.701662	0.224574	3.12442	0.00178158	0.0309707
ANK3	1388.11	1.41404	0.369588	3.82599	0.000130248	0.0075474
ANKAR	131.097	-0.173107	0.181432	-0.954117	0.340025	0.599875
ANKDD1A	196.381	-0.314828	0.187225	-1.68155	0.0926558	0.297925
ANKDD1B	19.0081	-0.668825	0.281832	-2.37313	0.017638	0.116627
ANKEF1	28.2835	0.393242	0.443206	0.887266	0.374936	0.629937
ANKFN1	155.609	-0.584295	0.313903	-1.86139	0.0626897	0.240687
ANKFY1	1705.28	-0.0710404	0.0922052	-0.77046	0.441027	0.68381
ANKH	1244.05	0.259257	0.21607	1.19988	0.230187	0.490049
ANKHD1	1543.74	-0.11355	0.0972436	-1.16768	0.242935	0.503658
ANKHD1-EIF4EBP3	443.263	-0.39873	0.292929	-1.36118	0.173455	0.421186
ANKIB1	1386.28	0.152296	0.152087	1.00138	0.316644	0.578423
ANKK1	10.7447	-0.161038	0.531048	-0.303246	0.761703	0.890502
ANKLE1	24.6684	-0.387762	0.395805	-0.979679	0.327244	0.587971
ANKLE2	1383.38	-0.377296	0.136302	-2.76809	0.00563866	0.059785
ANKMY1	376.246	-0.217235	0.139049	-1.56229	0.11822	0.341357
ANKMY2	183.532	0.346952	0.162201	2.13903	0.0324331	0.164991
ANKRA2	126.081	0.0701829	0.129349	0.542585	0.587416	0.791
ANKRD1	4.1534	1.01833	0.828838	1.22862	0.219215	0.478285
ANKRD10	1225.98	-0.299829	0.206314	-1.45326	0.14615	0.38227
ANKRD11	1800.99	-0.324318	0.129594	-2.50257	0.0123296	0.0952492
ANKRD12	1354.18	0.156472	0.136012	1.15043	0.249965	0.51099
ANKRD13A	566.24	0.0832999	0.129576	0.642863	0.520313	0.743494
ANKRD13B	189.709	-0.0834083	0.255343	-0.326653	0.743931	0.882348
ANKRD13C	413.491	0.165379	0.0902251	1.83296	0.066809	0.248788
ANKRD13C-DT	68.8598	0.239777	0.226158	1.06022	0.289044	0.55054
ANKRD13D	441.099	-0.208653	0.157839	-1.32194	0.186188	0.437325
ANKRD16	62.5867	-0.0255862	0.293751	-0.0871019	0.930591	0.972981
ANKRD17	2232.08	0.00647332	0.115443	0.0560736	0.955283	0.983322
ANKRD18A	84.1183	1.47718	0.645691	2.28775	0.0221518	0.132985
ANKRD18B	8.76405	2.48351	0.778572	3.18983	0.00142357	0.0273677
ANKRD2	2.49431	1.46954	1.04766	1.40268	0.160712	0.403514
ANKRD20A1	180.636	-0.634308	0.389026	-1.6305	0.102995	0.316563
ANKRD20A2P	9.61731	-0.408042	0.971812	-0.419877	0.674575	0.840917
ANKRD20A3P	169.681	-0.204803	0.412326	-0.496702	0.619399	0.811185
ANKRD20A4P	116.133	-0.677671	0.379597	-1.78524	0.0742231	0.264368
ANKRD22	104.743	0.507936	0.351042	1.44694	0.147914	0.384601
ANKRD23	46.6231	-0.279247	0.387364	-0.720891	0.470977	0.708051
ANKRD24	79.3677	0.258397	0.330009	0.782999	0.433628	0.678585
ANKRD26	314.635	0.100689	0.164346	0.612667	0.540096	0.757437
ANKRD27	286.557	0.240402	0.126336	1.90288	0.0570562	0.228724
ANKRD28	826.922	0.27839	0.151549	1.83696	0.0662157	0.247803
ANKRD29	60.7868	1.22489	0.379464	3.22794	0.00124684	0.0254901
ANKRD30B	7.87047	2.54376	0.89506	2.842	0.00448322	0.0527896
ANKRD30BL	19.4296	2.63036	0.703512	3.7389	0.000184826	0.0092171
ANKRD31	9.03876	0.970739	0.563233	1.72351	0.084796	0.284301
ANKRD33	2.89071	-1.08751	0.980081	-1.10961	0.267166	0.528933
ANKRD33B	262.625	1.08024	0.26776	4.03434	5.47552876887257e-05	0.00473384
ANKRD34A	58.3024	1.244	0.42218	2.9466	0.00321287	0.0438956
ANKRD34C	12.0853	2.67444	0.905712	2.95285	0.0031485	0.0433207
ANKRD35	31.6809	0.148693	0.296876	0.50086	0.61647	0.809624
ANKRD36	1508.61	-0.154065	0.123727	-1.2452	0.213056	0.471331
ANKRD36B	721.811	-0.0458302	0.13609	-0.336764	0.736294	0.878305
ANKRD36C	1400.5	-0.117985	0.152877	-0.771763	0.440255	0.683094
ANKRD37	64.5143	0.22097	0.282316	0.782706	0.4338	0.678764
ANKRD39	173.546	0.0100824	0.135528	0.0743937	0.940697	0.977394
ANKRD40	1101.18	0.522937	0.137612	3.8001	0.000144638	0.0080081
ANKRD42	155.996	0.121562	0.137129	0.886479	0.37536	0.630356
ANKRD44	728.171	0.0720465	0.185081	0.389269	0.697077	0.855825
ANKRD45	128.323	0.097904	0.396592	0.246863	0.805014	0.912727
ANKRD46	232.46	0.461528	0.210713	2.19031	0.0285018	0.15268
ANKRD49	121.024	-0.00632739	0.18045	-0.0350645	0.972028	0.989399
ANKRD50	700.612	-0.179668	0.13973	-1.28583	0.198503	0.453213
ANKRD52	2132.66	-0.125906	0.0970597	-1.29721	0.19456	0.448335
ANKRD53	10.9819	-0.490145	0.495582	-0.989029	0.322649	0.583345
ANKRD54	156.012	-0.148582	0.14603	-1.01748	0.308927	0.569554
ANKRD55	4.4611	0.597976	0.764036	0.782654	0.43383	0.678764
ANKRD6	323.507	-0.192367	0.207451	-0.927289	0.353776	0.610468
ANKRD61	10.8818	-3.017	0.925913	-3.2584	NA	NA
ANKRD62	5.18962	0.741735	1.17082	0.633519	0.526395	0.748555
ANKRD63	3.14152	-0.331499	1.20341	-0.275466	0.782958	0.902664
ANKRD65	65.235	0.661335	0.29708	2.22611	0.0260065	0.145383
ANKRD7	8.55268	0.11414	0.554047	0.206011	0.836782	0.929011
ANKRD9	287.111	-0.478342	0.256109	-1.86773	0.0617998	0.238671
ANKS1A	528.692	0.113174	0.134638	0.840583	0.400582	0.652682
ANKS1B	528.656	1.36032	0.431313	3.1539	0.00161102	0.0291392
ANKS3	264.47	-0.349006	0.121718	-2.86733	0.00413954	0.0502055
ANKS6	350.878	-0.0666129	0.12854	-0.518226	0.6043	0.801388
ANKUB1	21.961	-1.16529	0.683685	-1.70443	0.0883014	0.290038
ANKZF1	335.869	-0.281144	0.107789	-2.60827	0.00910007	0.0789275
ANLN	964.894	0.696567	0.310229	2.24533	0.0247468	0.141819
ANO1	78.2954	-0.215244	0.435299	-0.494474	0.620971	0.811672
ANO10	240.435	0.128911	0.0951539	1.35476	0.175493	0.424413
ANO2	25.4258	-0.584374	0.353938	-1.65106	0.0987254	0.308453
ANO3	73.3329	2.1784	0.574199	3.79381	0.000148355	0.00810288
ANO4	76.861	1.56085	0.473452	3.29675	0.00097811	0.0219627
ANO5	240.076	1.07527	0.408191	2.63423	0.00843278	0.0751349
ANO6	1166.13	0.197689	0.162881	1.2137	0.224862	0.483937
ANO7	66.1748	-0.396839	0.249242	-1.59218	0.111343	0.330231
ANO8	626.358	-0.561771	0.183091	-3.06826	0.00215309	0.0345779
ANO9	13.3474	0.0548049	0.668103	0.0820306	0.934622	0.97461
ANOS1	731.906	0.119616	0.256627	0.466107	0.641139	0.82222
ANP32A	867.7	-0.0794393	0.104437	-0.760643	0.44687	0.689037
ANP32B	463.966	0.206927	0.113384	1.82501	0.0680001	0.251282
ANP32E	742.22	0.067099	0.182662	0.367339	0.713366	0.865936
ANPEP	194.551	-0.451001	0.376322	-1.19844	0.230744	0.490631
ANTKMT	133.592	-0.770715	0.292015	-2.6393	0.00830775	0.0747837
ANTXR1	1761.75	-0.0310169	0.190578	-0.162752	0.870714	0.945537
ANTXR2	248.916	-0.036701	0.244192	-0.150296	0.880531	0.951002
ANXA1	995.608	0.152853	0.359544	0.42513	0.670742	0.838401
ANXA11	583.592	0.509645	0.260735	1.95465	0.0506245	0.214703
ANXA2	1583.8	0.0525299	0.310187	0.169349	0.865522	0.942777
ANXA2R	61.0876	-0.291883	0.330862	-0.882189	0.377675	0.632339
ANXA3	8.68377	1.32499	0.585539	2.26285	0.0236447	0.138101
ANXA4	258.603	0.430833	0.162061	2.65845	0.00785	0.072284
ANXA5	1620.85	0.0625488	0.187105	0.334297	0.738155	0.879292
ANXA6	565.668	0.129591	0.206989	0.626075	0.531266	0.752229
ANXA7	304.627	0.777313	0.209143	3.71666	0.000201875	0.00964413
AOAH	138.124	0.363887	0.339621	1.07145	0.283967	0.545584
AOC1	2.13815	-0.141382	1.37989	-0.102459	0.918392	0.967332
AOC2	47.0468	0.046149	0.167573	0.275396	0.783012	0.902664
AOC3	57.4223	0.555612	0.328612	1.69078	0.0908783	0.294925
AOPEP	632.936	0.140868	0.134447	1.04776	0.294751	0.555053
AOX1	36.5909	0.149466	0.39009	0.383158	0.701602	0.857939
AP1AR	206.228	0.311649	0.132424	2.35343	0.0186012	0.120435
AP1B1	1197.39	0.132768	0.176182	0.753581	0.451101	0.69193
AP1G1	1596.5	0.139124	0.0963235	1.44434	0.148643	0.385334
AP1G2	281.103	0.145101	0.233882	0.620401	0.534994	0.754931
AP1M1	582.809	0.199873	0.132071	1.51337	0.130185	0.359307
AP1S1	231.731	0.393706	0.215679	1.82543	0.0679366	0.251105
AP1S2	927.495	-0.144139	0.23533	-0.612496	0.540209	0.75753
AP1S3	93.3151	0.0427319	0.264429	0.161601	0.87162	0.945928
AP2A1	941.053	-0.028887	0.158345	-0.182431	0.855244	0.938132
AP2A2	885.732	0.0219531	0.175381	0.125174	0.900386	0.959694
AP2B1	2091.52	0.432294	0.131326	3.29176	0.000995609	0.0222321
AP2M1	1203.97	0.173189	0.139603	1.24058	0.21476	0.472932
AP2S1	220.64	0.0128393	0.198018	0.064839	0.948302	0.980453
AP3B1	485.087	0.0676676	0.129224	0.523645	0.600526	0.798897
AP3B2	330.509	0.168763	0.323983	0.520903	0.602434	0.799916
AP3D1	1342.63	-0.192466	0.128413	-1.4988	0.133926	0.36414
AP3M1	387.439	0.237644	0.160779	1.47808	0.139387	0.371947
AP3M2	346.014	0.310954	0.206859	1.50322	0.132783	0.362616
AP3S1	357.844	0.18375	0.17524	1.04857	0.294377	0.554944
AP3S2	623.958	-0.0188187	0.110252	-0.170688	0.864469	0.942116
AP4B1	203.894	-0.0292243	0.0954298	-0.306238	0.759423	0.889949
AP4E1	333.699	0.00128672	0.159992	0.00804242	0.993583	0.997532
AP4M1	181.62	-0.712649	0.182838	-3.89771	9.7106107816188e-05	0.00638177
AP4S1	305.34	-0.100609	0.216121	-0.465524	0.641556	0.822404
AP5B1	658.456	-0.147547	0.143115	-1.03097	0.302555	0.563201
AP5M1	823.502	0.400732	0.191027	2.09777	0.0359251	0.175086
AP5S1	315.093	-0.183931	0.116153	-1.58353	0.113302	0.333651
AP5Z1	500.804	-0.533048	0.173297	-3.07592	0.00209852	0.0341316
APAF1	443.471	-0.286166	0.142812	-2.00379	0.0450921	0.199399
APBA1	675.08	0.431532	0.246679	1.74937	0.0802279	0.275615
APBA2	802.117	-0.0773798	0.279695	-0.276658	0.782043	0.902457
APBA3	259.141	-0.457304	0.220946	-2.06976	0.038475	0.18283
APBB1	591.219	0.727669	0.265275	2.74307	0.00608675	0.0625585
APBB1IP	368.528	0.0758251	0.311295	0.243579	0.807557	0.913758
APBB2	1055.15	0.12257	0.179422	0.683138	0.494519	0.726214
APBB3	398.857	-0.256644	0.127824	-2.0078	0.0446648	0.198323
APC	3406.97	0.242021	0.202616	1.19448	0.232289	0.491622
APC2	3247.07	-0.531973	0.380773	-1.39709	0.162387	0.406458
APCDD1	378.423	-0.0217067	0.292342	-0.0742511	0.940811	0.977402
APCDD1L	35.6958	-0.430009	0.848957	-0.506514	0.612496	0.806966
APEH	275.486	-0.0101487	0.112255	-0.0904077	0.927963	0.971843
APELA	2.11454	0.794409	2.04616	0.388243	0.697836	0.856182
APEX1	330.163	-0.131279	0.160854	-0.816138	0.414421	0.664545
APEX2	147.421	-0.246063	0.166598	-1.47699	0.139678	0.372451
APH1A	770.265	-0.210971	0.134832	-1.5647	0.117653	0.340633
APH1B	327.805	0.196314	0.139023	1.41209	0.157923	0.398866
API5	800.46	0.314967	0.169521	1.85798	0.0631723	0.241884
APIP	109.356	0.247345	0.274331	0.901631	0.367253	0.622562
APLF	72.476	0.72062	0.203448	3.54203	0.000397058	0.0131273
APLN	620.589	-0.0877467	0.285967	-0.306843	0.758963	0.889593
APLNR	1228.92	0.846577	0.330825	2.55899	0.0104977	0.0863657
APLP1	1494.91	1.18183	0.316795	3.7306	0.000191027	0.0093303
APLP2	3542.1	0.205927	0.16015	1.28584	0.198499	0.453213
APMAP	565.081	0.144604	0.101335	1.42699	0.153582	0.392812
APOB	16.3576	1.1659	0.604647	1.92824	0.0538259	0.222104
APOBEC3A	7.28715	-0.607261	0.607441	-0.999704	0.317454	0.579055
APOBEC3B	11.6657	-0.729804	0.53464	-1.36504	0.172241	0.420067
APOBEC3C	299.972	0.113017	0.238371	0.474123	0.635412	0.819522
APOBEC3D	27.4331	-0.00254907	0.520752	-0.00489497	0.996094	0.998265
APOBEC3F	83.8793	-0.148908	0.255403	-0.583031	0.559872	0.771848
APOBEC3G	128.058	-0.0858155	0.265225	-0.323558	0.746273	0.883688
APOBEC4	9.70589	-3.76589	2.60919	-1.44332	0.148931	0.385922
APOBR	69.3997	-0.340527	0.315436	-1.07954	0.280345	0.541563
APOC1	265.338	0.609216	0.328371	1.85527	0.0635579	0.242745
APOC2	181.465	-0.123043	0.35201	-0.349544	0.726681	0.873229
APOC4-APOC2	5.71084	-0.318049	0.673955	-0.471914	0.636988	0.820465
APOD	731.042	0.94233	0.478158	1.97075	0.0487526	0.21007
APOE	2262.72	0.155511	0.270853	0.574152	0.565865	0.775919
APOL1	253.101	0.488258	0.395126	1.2357	0.216569	0.47507
APOL2	588.938	0.19468	0.189443	1.02765	0.304116	0.564872
APOL3	88.7631	0.412368	0.271795	1.5172	0.129216	0.357934
APOL4	126.931	-0.295708	0.404141	-0.731694	0.464355	0.702837
APOL6	963.761	0.227238	0.222857	1.01966	0.307891	0.56843
APOLD1	997.089	-0.231221	0.261657	-0.883678	0.37687	0.631581
APOM	8.1337	-1.08328	0.466788	-2.32071	0.0203026	0.126522
APOO	58.3428	0.361339	0.208571	1.73246	0.0831924	0.281375
APOOL	605.781	0.318212	0.261653	1.21616	0.223923	0.482754
APP	5416.83	0.358733	0.147704	2.42872	0.0151522	0.106832
APPBP2	1129.37	0.304476	0.182595	1.66749	0.0954168	0.302795
APPL1	851.273	0.256667	0.132788	1.9329	0.0532479	0.22113
APPL2	421.329	0.0576837	0.129104	0.4468	0.655019	0.830247
APRT	90.7538	0.0529136	0.240355	0.220147	0.825757	0.923045
APTX	526.226	-0.174522	0.154115	-1.13241	0.257462	0.519584
AQP1	2039.94	-0.126301	0.442926	-0.285152	0.775528	0.899021
AQP11	23.191	-8.78054e-05	0.361035	-0.000243204	0.999806	0.99993
AQP3	13.7847	-0.639451	0.583685	-1.09554	0.27328	0.534942
AQP4	8100.99	0.301009	0.369485	0.814672	0.41526	0.665189
AQP5	10.7729	-0.0882855	0.719791	-0.122654	0.902381	0.960486
AQP6	19.9305	-0.164448	0.363902	-0.451903	0.651339	0.828442
AQP7	3.6758	0.549265	0.687137	0.799354	0.424085	0.671254
AQP7B	3.05105	-0.420512	0.782159	-0.53763	0.590832	0.793834
AQP9	74.8944	0.397732	0.461166	0.862448	0.388441	0.643171
AQR	848.789	-0.0576733	0.161913	-0.356199	0.721691	0.871561
AR	401.808	-0.542963	0.294401	-1.8443	0.0651401	0.245826
ARAF	277.384	-0.210927	0.151168	-1.39532	0.16292	0.407037
ARAP1	1013.85	-0.0434943	0.18258	-0.238221	0.81171	0.916085
ARAP2	1675.01	0.31568	0.254088	1.24241	0.214087	0.472308
ARAP3	409.182	-0.869557	0.200831	-4.32979	1.49248728119746e-05	0.00211669
ARB2A	602.824	0.15286	0.127379	1.20004	0.230124	0.490036
ARC	736.603	-0.168251	0.430082	-0.391207	0.695644	0.855015
ARCN1	1197.3	0.291514	0.151923	1.91882	0.0550065	0.225085
AREG	13.4048	0.332105	0.764954	0.43415	0.664179	0.834542
AREL1	532.553	0.0180614	0.0920981	0.19611	0.844524	0.933057
ARF1	1275.13	0.218583	0.115415	1.89389	0.058239	0.231623
ARF3	2488.6	0.548514	0.179813	3.05046	0.00228489	0.0356562
ARF4	983.558	0.190524	0.202172	0.942385	0.345996	0.604726
ARF5	367.882	-0.133925	0.166905	-0.802401	0.422321	0.66984
ARF6	857.615	0.171463	0.13339	1.28543	0.198642	0.453337
ARFGAP1	980.111	-0.56174	0.208304	-2.69674	0.00700224	0.0673039
ARFGAP2	529.054	-0.17148	0.132625	-1.29297	0.196022	0.4499
ARFGAP3	302.857	0.00655288	0.129262	0.0506944	0.959569	0.984787
ARFGEF1	1179.23	-0.0783105	0.109239	-0.716875	0.473451	0.709717
ARFGEF2	953.578	0.2716	0.102065	2.66106	0.0077896	0.0721274
ARFGEF3	1507.34	1.30835	0.292755	4.4691	7.85488316839178e-06	0.00164933
ARFIP1	296.33	-0.0353148	0.130191	-0.271254	0.786196	0.903628
ARFIP2	262.024	-0.0975056	0.121794	-0.800577	0.423377	0.670788
ARFRP1	595.996	-0.638047	0.18105	-3.52414	0.00042486	0.0134793
ARG2	43.215	-0.136771	0.340576	-0.401586	0.687988	0.850624
ARGLU1	2927.64	-0.293334	0.157104	-1.86713	0.0618828	0.238773
ARHGAP1	1331.53	0.201074	0.109843	1.83055	0.0671677	0.249231
ARHGAP10	258.147	-0.111191	0.171896	-0.646847	0.517731	0.742487
ARHGAP11A	243.571	-0.645226	0.359992	-1.79233	0.0730793	0.262491
ARHGAP11B	83.3246	-0.927264	0.367272	-2.52474	0.0115785	0.0914459
ARHGAP12	738.696	-0.00462617	0.191211	-0.024194	0.980698	0.99236
ARHGAP15	78.1876	0.176964	0.281118	0.629501	0.529021	0.75054
ARHGAP17	641.592	-0.0106811	0.107777	-0.0991039	0.921056	0.968501
ARHGAP18	364.304	-0.0681834	0.238175	-0.286274	0.774668	0.898426
ARHGAP19	195.74	0.0385374	0.150696	0.25573	0.798159	0.909682
ARHGAP19-SLIT1	39.7979	0.265085	0.513394	0.516338	0.605618	0.802532
ARHGAP20	222.797	-0.0167962	0.253528	-0.06625	0.947179	0.979987
ARHGAP21	3290.43	0.326689	0.201394	1.62214	0.104773	0.319839
ARHGAP22	171.938	0.246136	0.26309	0.935559	0.3495	0.607827
ARHGAP23	1219.09	0.372668	0.263543	1.41407	0.157341	0.397894
ARHGAP24	167.934	0.249967	0.270518	0.924031	0.35547	0.611987
ARHGAP25	108.205	-0.0259261	0.249941	-0.103729	0.917385	0.966909
ARHGAP26	1467.61	-0.0564057	0.181208	-0.311276	0.755591	0.887707
ARHGAP27	363.273	-0.122723	0.228563	-0.53693	0.591316	0.793834
ARHGAP28	80.9955	0.516399	0.492854	1.04777	0.294744	0.555053
ARHGAP29	1064.8	-0.161944	0.265298	-0.610423	0.541582	0.758337
ARHGAP30	218.89	0.348349	0.321678	1.08291	0.278847	0.540184
ARHGAP31	1116.37	-0.15215	0.169638	-0.896912	0.369766	0.625445
ARHGAP32	1705.85	0.246335	0.215068	1.14538	0.252051	0.513756
ARHGAP33	558.727	-0.306396	0.196148	-1.56206	0.118273	0.341389
ARHGAP35	2034.69	0.127655	0.118821	1.07434	0.282669	0.544232
ARHGAP36	21.81	-0.253116	0.60962	-0.415203	0.677993	0.843357
ARHGAP39	367.832	-0.273119	0.266489	-1.02488	0.30542	0.566383
ARHGAP4	301.134	-0.254558	0.292179	-0.871241	0.383622	0.638462
ARHGAP40	2.98948	-0.566033	1.10069	-0.514252	0.607076	0.80382
ARHGAP42	502.723	-0.607425	0.173204	-3.507	0.000453186	0.0140423
ARHGAP44	133.834	1.24168	0.474504	2.61679	0.00887607	0.077721
ARHGAP45	293.518	-0.206489	0.316826	-0.651743	0.514567	0.740726
ARHGAP5	2998.72	0.442979	0.159948	2.76951	0.00561404	0.0595944
ARHGAP6	167.925	-0.451493	0.181803	-2.48341	0.013013	0.0979885
ARHGAP8	16.9936	0.259279	0.472259	0.549019	0.582992	0.787471
ARHGAP9	127.917	0.0700839	0.28431	0.246505	0.805291	0.912727
ARHGDIA	1568.62	-0.183863	0.203562	-0.903228	0.366405	0.621784
ARHGDIB	608.039	0.105143	0.256119	0.410525	0.681421	0.845799
ARHGDIG	115.015	1.95189	0.583073	3.34759	0.000815163	0.019553
ARHGEF1	1417.13	-0.525507	0.196606	-2.6729	0.00751993	0.0706009
ARHGEF10	658.275	0.0633623	0.127848	0.495606	0.620173	0.811542
ARHGEF10L	1646.38	-1.03143	0.43509	-2.37061	NA	NA
ARHGEF11	831.078	-0.057596	0.102009	-0.564615	0.572335	0.780623
ARHGEF12	3582.77	-0.049546	0.114314	-0.43342	0.66471	0.834737
ARHGEF15	52.551	-0.402898	0.30845	-1.3062	0.191484	0.444405
ARHGEF16	8.83171	0.347647	0.552385	0.629356	0.529116	0.750568
ARHGEF17	1611.65	-0.401784	0.194723	-2.06337	0.039078	0.184567
ARHGEF18	379.645	-0.0359406	0.156846	-0.229147	0.818755	0.920103
ARHGEF19	24.0905	0.00845067	0.42963	0.0196696	0.984307	0.994132
ARHGEF2	1178.18	-0.0208814	0.124791	-0.167331	0.86711	0.943757
ARHGEF25	318.167	-0.0762475	0.258691	-0.294744	0.76819	0.894055
ARHGEF26	888.344	-0.481407	0.204299	-2.35639	0.0184537	0.119912
ARHGEF28	153.882	0.0482821	0.323064	0.149451	0.881198	0.951448
ARHGEF3	398.768	0.386688	0.206673	1.87101	0.0613436	0.238007
ARHGEF33	34.1933	0.202505	0.285714	0.708767	0.478469	0.714192
ARHGEF35	10.8433	-0.715227	0.594276	-1.20353	0.228773	0.488497
ARHGEF37	207.724	1.08405	0.284144	3.81513	0.000136111	0.00772106
ARHGEF39	31.1842	-0.498265	0.419156	-1.18873	0.234544	0.494745
ARHGEF4	1046.88	-0.029622	0.290892	-0.101832	0.91889	0.967546
ARHGEF40	1072.57	-0.422505	0.184126	-2.29465	0.0217533	0.131471
ARHGEF5	30.8842	-0.181136	0.592705	-0.305609	0.759902	0.890177
ARHGEF6	1341.58	-0.318838	0.180723	-1.76424	0.0776917	0.271239
ARHGEF7	1690.95	-0.00126094	0.16858	-0.00747976	0.994032	0.997562
ARHGEF9	952.896	0.43054	0.22394	1.92257	0.0545345	0.223999
ARID1A	2419.79	-0.162403	0.0922329	-1.76079	0.0782738	0.272199
ARID1B	3571.06	-0.159063	0.11629	-1.36782	0.17137	0.419016
ARID2	978.208	-0.198747	0.152409	-1.30404	0.19222	0.445347
ARID3A	196.703	-0.291375	0.246499	-1.18205	0.237185	0.497432
ARID3B	164.576	-0.556006	0.155434	-3.57711	0.000347415	0.012497
ARID4A	303.458	0.232552	0.165293	1.40691	0.159455	0.401209
ARID4B	746.554	-0.173189	0.103573	-1.67215	0.0944955	0.300908
ARID5A	337.424	-0.314065	0.258959	-1.2128	0.225206	0.484164
ARID5B	1092.17	0.274897	0.174493	1.57541	0.115162	0.336557
ARIH1	2285.73	-0.0766987	0.117376	-0.653443	0.513471	0.739882
ARIH2	1065.64	-0.142193	0.0882602	-1.61107	0.107164	0.323172
ARIH2OS	11.0154	-0.406595	0.364839	-1.11445	0.265086	0.527217
ARK2C	266.951	0.0353439	0.450187	0.0785094	0.937423	0.975304
ARK2N	751.923	0.202679	0.151874	1.33452	0.182035	0.43264
ARL1	548.77	0.47313	0.15672	3.01896	0.00253645	0.0378991
ARL10	1494.17	-0.155201	0.161352	-0.961881	0.336109	0.596412
ARL11	54.2861	0.213021	0.316183	0.673726	0.500486	0.73055
ARL13B	138.24	0.196106	0.186477	1.05164	0.292967	0.553639
ARL14EP	251.247	0.246012	0.213849	1.1504	0.249979	0.51099
ARL15	166.196	0.452564	0.222905	2.0303	0.0423264	0.192305
ARL16	166.4	-0.192056	0.158967	-1.20815	0.22699	0.486632
ARL17A	707.454	-0.222452	0.197963	-1.12371	0.261138	0.523246
ARL17B	280.165	-0.323779	0.295963	-1.09399	0.27396	0.535435
ARL2	138.811	0.619242	0.192735	3.21292	0.00131393	0.0263229
ARL2BP	524.705	0.120076	0.135811	0.884144	0.376619	0.631244
ARL3	163.275	0.456285	0.253012	1.80342	0.071323	0.258464
ARL4A	496.074	-0.122307	0.232627	-0.525764	0.599052	0.798141
ARL4C	1224.1	-0.149746	0.222777	-0.672179	0.50147	0.730963
ARL4D	60.0324	0.338488	0.307611	1.10038	0.271169	0.532942
ARL5A	913.98	0.117592	0.168142	0.699364	0.484325	0.718615
ARL5B	515.7	0.42957	0.18643	2.3042	0.0212115	0.129651
ARL6	148.383	0.579847	0.241313	2.40289	0.0162663	0.111142
ARL6IP1	2265.4	0.455039	0.211644	2.15002	0.0315536	0.162306
ARL6IP4	195.305	-0.0337554	0.233107	-0.144806	0.884864	0.95334
ARL6IP5	709.146	0.771522	0.139545	5.52886	3.22325204069199e-08	0.000104221
ARL6IP6	149.771	-0.195398	0.201875	-0.967916	0.333086	0.593389
ARL8A	628.135	0.224005	0.108861	2.05772	0.0396173	0.186081
ARL8B	883.68	0.425016	0.137069	3.10074	0.00193039	0.032399
ARL9	12.7482	-0.208887	0.479878	-0.435292	0.663351	0.834388
ARMC1	364.799	0.297062	0.161725	1.83683	0.0662343	0.247815
ARMC10	441.235	0.0357758	0.168697	0.212072	0.832051	0.925933
ARMC12	10.8093	-0.629957	0.411978	-1.5291	0.126239	0.353271
ARMC2	98.875	-0.12646	0.262334	-0.482058	0.629765	0.816538
ARMC3	26.0369	0.77478	0.900883	0.860023	0.389777	0.644129
ARMC5	115.222	-0.284311	0.232162	-1.22462	0.220717	0.480024
ARMC6	165.858	-0.147978	0.133954	-1.10469	0.269293	0.531565
ARMC7	79.9603	-0.301394	0.143371	-2.1022	0.0355361	0.173884
ARMC8	732.854	-0.0501227	0.144934	-0.345831	0.72947	0.874416
ARMC9	273.723	-0.0545276	0.163693	-0.333109	0.739052	0.879648
ARMCX1	186.787	-0.049633	0.160515	-0.309211	0.757161	0.888576
ARMCX2	483.949	-0.121686	0.206425	-0.58949	0.555532	0.768427
ARMCX3	935.076	0.0805102	0.152125	0.529237	0.596641	0.796721
ARMCX4	487.68	-0.33219	0.12983	-2.55865	0.0105079	0.0863657
ARMCX5	158.731	-0.149094	0.192343	-0.775149	0.438252	0.681965
ARMCX5-GPRASP2	52.6047	0.319807	0.875074	0.365463	0.714766	0.866823
ARMCX6	121.665	-0.0479478	0.174251	-0.275166	0.783189	0.902674
ARMH1	29.0075	0.0926545	0.319335	0.290148	0.771703	0.896531
ARMH3	283.685	0.254916	0.110972	2.29712	0.0216119	0.130983
ARMH4	352.632	0.256227	0.180259	1.42143	0.155191	0.394678
ARMT1	122.686	0.174803	0.210738	0.829483	0.406831	0.657922
ARNT	629.635	-0.0491804	0.12098	-0.406518	0.684362	0.847731
ARNT2	1798.59	0.334651	0.212495	1.57487	0.115287	0.336738
ARPC1A	484.689	-0.0594349	0.1502	-0.395706	0.692322	0.852944
ARPC1B	319.262	0.0856265	0.251654	0.340254	0.733665	0.876832
ARPC2	1506.81	-0.0104402	0.126396	-0.0825993	0.93417	0.974583
ARPC3	376.233	0.330724	0.130002	2.54399	0.0109594	0.0884575
ARPC4	757.605	-0.0155641	0.131289	-0.118549	0.905633	0.960846
ARPC4-TTLL3	28.9848	-0.0794542	0.394403	-0.201454	0.840343	0.930409
ARPC5	866.931	0.0925164	0.138682	0.667113	0.5047	0.733462
ARPC5L	189.4	0.025316	0.193065	0.131127	0.895675	0.95859
ARPIN	878.605	-0.243707	0.116498	-2.09194	0.0364438	0.176654
ARPIN-AP3S2	121.57	0.751029	0.289519	2.59406	0.00948509	0.0810856
ARPP19	2941.15	0.465476	0.186028	2.50219	0.0123429	0.0952492
ARPP21	288.061	1.4797	0.429389	3.44605	0.000568848	0.0160779
ARRB1	666.283	1.17592	0.296095	3.97142	7.14449633865762e-05	0.00543816
ARRB2	551.297	0.0517257	0.196428	0.263331	0.792295	0.906868
ARRDC1	169.829	-0.110467	0.179024	-0.617051	0.537201	0.756156
ARRDC2	370.157	0.881194	0.29863	2.95079	0.0031696	0.0434681
ARRDC3	1249.03	0.191997	0.201478	0.952941	0.34062	0.600262
ARRDC4	972.267	0.294262	0.237347	1.2398	0.215051	0.473188
ARRDC5	13.0957	-0.534393	0.427483	-1.25009	0.211267	0.468653
ARSA	406.181	-0.134244	0.188028	-0.713959	0.475253	0.711427
ARSB	406.134	0.188884	0.08932	2.11469	0.0344566	0.171035
ARSD	375.457	-0.343468	0.214764	-1.59928	0.109759	0.327211
ARSF	19.231	-0.692648	0.429792	-1.61159	0.107051	0.323065
ARSG	189.714	-0.353491	0.249798	-1.41511	0.157036	0.397681
ARSI	38.61	-0.748839	0.466436	-1.60545	0.108395	0.325181
ARSJ	271.275	-0.740487	0.323288	-2.29049	0.0219929	0.132473
ARSK	87.4215	0.0260323	0.145069	0.179448	0.857586	0.939272
ARSL	14.8323	-0.206129	0.430129	-0.479227	0.631777	0.818009
ART3	9.50947	0.845405	0.637957	1.32518	0.185113	0.435918
ART4	4.50157	-1.27051	1.63523	-0.77696	0.437182	0.681539
ARTN	12.8992	-0.508465	0.403482	-1.26019	0.2076	0.464921
ARV1	83.2833	0.0974129	0.224441	0.434025	0.66427	0.834542
ARVCF	223.642	-0.59476	0.282604	-2.10457	0.0353285	0.173183
ARX	83.4814	0.121636	0.437403	0.278086	0.780946	0.901825
AS3MT	50.6381	-0.25618	0.415359	-0.616766	0.537389	0.756199
ASAH1	1445.16	0.401234	0.141254	2.84051	0.00450415	0.0528821
ASAH2	8.89955	0.155545	0.493351	0.315284	0.752546	0.886442
ASAH2B	113.101	0.251984	0.246257	1.02326	0.306187	0.567154
ASAP1	1323.61	-0.0825116	0.141583	-0.582778	0.560043	0.771851
ASAP2	517.824	0.10403	0.121842	0.853809	0.393211	0.646811
ASAP3	366.763	-0.204434	0.208438	-0.980791	0.326696	0.587662
ASB1	546.075	0.199757	0.119816	1.66719	0.0954759	0.302896
ASB13	84.0244	0.670061	0.245051	2.73437	0.00624991	0.0635886
ASB16	17.1376	-2.69794	0.756987	-3.56405	NA	NA
ASB2	9.68913	1.37962	0.570719	2.41733	0.0156348	0.108764
ASB3	308.474	-0.0996533	0.133537	-0.74626	0.455511	0.695199
ASB4	12.3239	1.07363	0.597632	1.79647	0.0724193	0.261107
ASB5	9.14011	-0.929638	0.634799	-1.46446	0.143068	0.377568
ASB6	354.024	0.0030067	0.147196	0.0204265	0.983703	0.993722
ASB7	233.96	-0.0193486	0.176746	-0.109471	0.912829	0.964926
ASB8	247.587	0.180107	0.139871	1.28767	0.197862	0.45233
ASB9	7.33991	-1.04239	0.56287	-1.85191	0.0640385	0.243717
ASCC1	173.364	0.138779	0.133614	1.03866	0.298965	0.559482
ASCC2	273.6	-0.272438	0.145415	-1.87353	0.0609959	0.237328
ASCC3	1065.4	-0.0590399	0.16359	-0.360902	0.718173	0.868996
ASCL1	143.675	-0.690689	0.504221	-1.36981	0.170745	0.418395
ASCL2	8.85852	0.285445	0.502127	0.568472	0.569715	0.778507
ASDURF	4.33597	1.02506	0.848951	1.20745	0.227261	0.486843
ASF1A	184.168	0.00672841	0.205171	0.0327942	0.973839	0.989411
ASF1B	65.5079	-0.788742	0.433	-1.82158	0.0685194	0.252393
ASGR1	29.3286	-0.574031	0.303727	-1.88995	0.058764	0.232773
ASGR2	8.21704	0.0303747	0.536014	0.0566678	0.95481	0.983031
ASH1L	3406.36	-0.0658742	0.0948164	-0.694755	0.487209	0.720561
ASH2L	299.426	0.207714	0.13442	1.54526	0.122283	0.346879
ASIC1	343.837	-0.50767	0.311227	-1.63119	0.10285	0.316419
ASIC2	34.482	1.2125	0.595265	2.03691	0.0416594	0.190687
ASIC3	77.9574	-0.314476	0.31394	-1.00171	0.316485	0.578252
ASIC4	368.919	-2.11301	0.528784	-3.99599	6.4425806665782e-05	0.00506159
ASL	259.428	-0.4109	0.140624	-2.92197	0.00347821	0.0454218
ASMTL	125.047	-0.214649	0.216818	-0.989997	0.322176	0.582749
ASNS	403.9	-0.0172324	0.18735	-0.0919796	0.926714	0.971058
ASNSD1	289.567	0.203687	0.14909	1.3662	0.171875	0.41987
ASPA	298.208	1.52947	0.503447	3.038	0.00238154	0.0363281
ASPDH	18.9249	1.24898	0.575141	2.1716	0.029886	0.15729
ASPH	2101.78	-0.158677	0.19128	-0.829555	0.406791	0.657922
ASPHD1	108.78	0.496345	0.403601	1.22979	0.218775	0.477771
ASPHD2	78.1808	0.648066	0.286162	2.26468	0.0235325	0.13766
ASPM	584.546	-0.796222	0.412339	-1.93099	0.0534845	0.221316
ASPN	104.095	-0.395205	0.62754	-0.629768	NA	NA
ASPRV1	48.4823	0.121553	0.267585	0.45426	0.649641	0.827249
ASPSCR1	512.155	-0.48407	0.199365	-2.42806	0.0151797	0.106864
ASRGL1	182.578	0.390965	0.292964	1.33452	0.182035	0.43264
ASS1	99.3536	0.667357	0.400086	1.66803	0.095309	0.302664
ASTE1	78.5223	0.118961	0.176055	0.675702	0.49923	0.729818
ASTL	3.11944	2.11517	1.08075	1.95713	0.0503324	0.213969
ASTN1	1268.53	0.261388	0.232615	1.12369	0.261144	0.523246
ASTN2	616.385	-0.140918	0.267893	-0.526022	0.598873	0.798068
ASXL1	1733.93	-0.469533	0.143261	-3.27746	0.00104745	0.0229281
ASXL2	1396.44	0.0614589	0.12427	0.494561	0.62091	0.811672
ASXL3	250.506	0.529437	0.432389	1.22445	0.220784	0.480024
ATAD1	407.026	0.469402	0.159032	2.95161	0.00316118	0.0434581
ATAD2	333.947	-0.539598	0.264824	-2.03757	0.041593	0.190595
ATAD2B	696.749	-0.271557	0.123247	-2.20335	0.0275699	0.149621
ATAD3A	124.165	-0.172759	0.250665	-0.689204	0.490695	0.723192
ATAD3B	441.415	-0.455409	0.192549	-2.36516	0.0180225	0.118395
ATAD3C	95.3095	-0.196599	0.312827	-0.628459	0.529703	0.751203
ATAD5	250.563	-0.611153	0.273821	-2.23194	0.0256187	0.144454
ATAT1	425.211	-0.0492646	0.157695	-0.312405	0.754733	0.887595
ATCAY	490.966	0.881727	0.678965	1.29863	0.19407	0.447795
ATE1	303.972	0.668847	0.183535	3.64425	0.000268176	0.0111455
ATF1	71.7415	0.202702	0.227614	0.890554	0.373169	0.628148
ATF2	763.477	0.298455	0.177534	1.68112	0.0927399	0.298017
ATF3	648.472	0.219718	0.368352	0.59649	0.550848	0.7644
ATF4	820.058	-0.0700578	0.14485	-0.483658	0.628629	0.815924
ATF5	319.664	-0.433317	0.222543	-1.94711	0.0515212	0.217134
ATF6	986.963	0.141542	0.0983771	1.43877	0.150214	0.387975
ATF6B	589.178	-0.299465	0.113787	-2.6318	0.00849335	0.0753633
ATF7	1816.45	-0.174867	0.15912	-1.09896	0.271785	0.533828
ATF7-NPFF	88.3265	-0.911652	0.220896	-4.12707	3.67415571697583e-05	0.00388236
ATF7IP	2524.21	-0.0285253	0.11608	-0.245739	0.805884	0.91281
ATF7IP2	102.574	0.146052	0.242915	0.601249	0.547674	0.762404
ATG10	143.649	-0.281944	0.201235	-1.40107	0.161194	0.404439
ATG101	99.2173	0.130662	0.200721	0.650963	0.51507	0.740842
ATG12	771.157	-0.0492592	0.108741	-0.452996	0.650552	0.827821
ATG13	759.218	0.289348	0.114473	2.52766	0.0114827	0.090911
ATG14	538.153	-0.215304	0.144286	-1.49221	0.135645	0.366702
ATG16L1	315.748	0.154862	0.112888	1.37182	0.17012	0.417627
ATG16L2	636.266	-0.20898	0.154906	-1.34908	0.177312	0.426387
ATG2A	348.808	-0.207241	0.169872	-1.21998	0.222473	0.481488
ATG2B	972.561	0.190472	0.138413	1.37611	0.168788	0.415722
ATG3	292.747	0.0658877	0.132975	0.49549	0.620254	0.811542
ATG4A	58.7705	0.229836	0.246858	0.931044	0.351831	0.609507
ATG4B	507.734	-0.369924	0.166475	-2.2221	0.0262767	0.146286
ATG4C	211.108	0.436277	0.206009	2.11776	0.0341954	0.170366
ATG4D	102.525	-0.222165	0.223004	-0.996239	0.319134	0.58056
ATG5	274.414	0.0380092	0.125127	0.303764	0.761307	0.890502
ATG7	455.001	0.0165244	0.126721	0.1304	0.89625	0.958819
ATG9A	455.635	0.0764121	0.15027	0.508498	0.611104	0.806179
ATG9B	30.2626	-0.135391	0.367073	-0.36884	0.712247	0.865586
ATIC	258.061	0.215534	0.133481	1.61472	0.106372	0.322105
ATL1	138.738	1.26213	0.376544	3.35189	0.000802631	0.0193674
ATL2	434.229	0.0806335	0.12805	0.629702	0.52889	0.75051
ATL3	1340.58	0.27835	0.153668	1.81137	0.0700836	0.255362
ATM	3005.84	0.0674616	0.117272	0.575257	0.565117	0.775438
ATMIN	766.782	0.261192	0.117886	2.21563	0.0267171	0.147282
ATN1	3524.15	-0.323352	0.158455	-2.04066	0.0412845	0.189946
ATOH7	2.52392	0.66698	0.808593	0.824864	0.409449	0.660173
ATOH8	276.533	0.014991	0.30532	0.0490991	0.96084	0.985345
ATOSA	734.551	0.022416	0.170563	0.131424	0.89544	0.958523
ATOSB	424.301	0.0863907	0.1843	0.46875	0.639248	0.821475
ATOX1	177.144	0.154641	0.181594	0.851579	0.394448	0.647546
ATP10A	175.369	0.132077	0.319999	0.412742	0.679796	0.84482
ATP10B	313.727	0.44413	0.409604	1.08429	0.278236	0.539423
ATP10D	464.275	-0.00883496	0.167063	-0.052884	0.957824	0.984153
ATP11A	1272.34	0.0213314	0.0994927	0.214402	0.830234	0.925288
ATP11B	803.042	0.153637	0.123461	1.24442	0.213346	0.471617
ATP11C	334.829	-0.0850354	0.233996	-0.363406	0.716302	0.86771
ATP13A1	566.042	-0.220034	0.135926	-1.61878	0.105494	0.320712
ATP13A2	482.357	0.330545	0.250322	1.32048	0.186675	0.437738
ATP13A3	2323.77	-0.0995735	0.160834	-0.619108	0.535846	0.755497
ATP13A4	1276.67	-0.651035	0.34639	-1.87948	0.0601784	0.23601
ATP13A5	31.1608	-0.52051	0.461086	-1.12888	0.258949	0.521219
ATP1A1	2340.63	0.370377	0.188633	1.96348	0.0495905	0.212204
ATP1A2	4515.94	0.180824	0.387528	0.466608	0.640781	0.822052
ATP1A3	959.938	1.52224	0.692466	2.19828	0.0279289	0.150962
ATP1A4	27.0369	0.293729	0.620952	0.47303	0.636191	0.820254
ATP1B1	1577.36	1.15999	0.398866	2.90821	0.00363508	0.0465676
ATP1B2	6093.58	-0.0693248	0.237093	-0.292395	0.769984	0.895499
ATP1B3	434.543	0.183218	0.19993	0.91641	0.359452	0.616252
ATP23	52.5091	-0.0913166	0.485428	-0.188116	0.850786	0.935985
ATP2A1	21.1477	-0.677471	0.253747	-2.66986	0.00758821	0.0709946
ATP2A2	3917.52	0.22332	0.116139	1.92287	0.0544964	0.223999
ATP2A3	73.9191	-0.110801	0.326391	-0.339472	0.734255	0.877166
ATP2B1	1441.18	0.673248	0.215591	3.1228	0.00179142	0.031075
ATP2B2	1009.78	1.30535	0.463399	2.81691	0.00484879	0.0551423
ATP2B3	126.274	2.33002	0.662536	3.51683	0.000436734	0.0136835
ATP2B4	3080.71	0.210058	0.136563	1.53817	0.124006	0.349362
ATP2C1	1059.41	0.232363	0.106399	2.18389	0.0289707	0.154424
ATP2C2	13.1217	-0.672905	0.610545	-1.10214	0.270401	0.532277
ATP5F1A	1200.71	0.22538	0.139349	1.61737	0.105798	0.321256
ATP5F1B	1167.94	0.485342	0.154176	3.14798	0.00164404	0.0293692
ATP5F1C	303.334	0.447442	0.12483	3.5844	0.000337848	0.012497
ATP5F1D	255.82	-0.0676713	0.27475	-0.246301	0.805449	0.912767
ATP5F1E	432.592	0.0537205	0.120659	0.445227	0.656156	0.830636
ATP5IF1	258.321	0.13045	0.138573	0.94138	0.34651	0.605377
ATP5MC1	108.386	0.212396	0.162534	1.30678	0.191287	0.444076
ATP5MC2	535.855	0.000556832	0.100043	0.00556591	0.995559	0.998265
ATP5MC3	379.886	0.382082	0.206893	1.84676	0.0647823	0.245072
ATP5ME	46.9424	-0.0777628	0.207464	-0.374825	0.70779	0.862272
ATP5MF	215.969	-0.13588	0.149047	-0.91166	0.361948	0.618171
ATP5MF-PTCD1	46.4428	-0.137818	0.358781	-0.384129	0.700883	0.857622
ATP5MG	232.439	0.508512	0.204331	2.48867	0.0128223	0.0971862
ATP5MGL	16.5815	-0.0517673	0.327799	-0.157924	0.874517	0.94793
ATP5MJ	170.529	0.329116	0.173638	1.89542	0.0580374	0.230935
ATP5MK	93.807	0.607342	0.220718	2.75166	0.00592932	0.0615634
ATP5PB	463.402	0.419542	0.121825	3.4438	0.000573594	0.0161556
ATP5PD	248.698	0.271264	0.0967293	2.80436	0.00504164	0.0559425
ATP5PF	112.913	0.243081	0.187155	1.29882	0.194005	0.447795
ATP5PO	287.872	0.285742	0.138834	2.05816	0.039575	0.185996
ATP6AP1	779.203	0.258912	0.108385	2.38881	0.016903	0.113815
ATP6AP1L	170.883	-0.396026	0.248098	-1.59625	0.110434	0.328497
ATP6AP2	941.908	0.426112	0.174431	2.44287	0.0145708	0.10437
ATP6V0A1	1962.08	0.222298	0.19202	1.15768	0.246994	0.507906
ATP6V0A2	654.846	-0.14723	0.133702	-1.10118	0.270818	0.532707
ATP6V0A4	2.8377	-1.51584	1.31713	-1.15086	0.249789	0.510988
ATP6V0B	420.29	0.309132	0.106524	2.902	0.00370786	0.0470896
ATP6V0C	1027.12	0.533077	0.16325	3.2654	0.00109309	0.0234999
ATP6V0D1	487.123	0.316673	0.131486	2.40842	0.0160215	0.110409
ATP6V0D2	10.2266	0.365733	0.827315	0.442072	NA	NA
ATP6V0E1	265.471	0.157965	0.168938	0.935046	0.349764	0.607895
ATP6V0E2	1068.35	-0.258967	0.222864	-1.16199	0.245238	0.505387
ATP6V1A	1188.37	0.912278	0.215535	4.23263	NA	NA
ATP6V1B1	21.3812	-1.48992	0.688686	-2.16342	0.0305085	0.158864
ATP6V1B2	1869.3	0.478998	0.185605	2.58074	0.00985879	0.0829277
ATP6V1C1	1052.22	0.591075	0.187635	3.15013	0.00163198	0.0292184
ATP6V1C2	5.37981	-0.192841	0.880522	-0.219008	0.826644	0.923298
ATP6V1D	312.619	0.38089	0.167977	2.26752	0.0233585	0.136982
ATP6V1E1	447.332	0.708074	0.213647	3.31422	0.000918984	0.021134
ATP6V1E2	49.5457	0.0996983	0.235213	0.423865	0.671664	0.839014
ATP6V1F	325.628	0.334321	0.213618	1.56504	0.117573	0.340628
ATP6V1G1	245.775	0.457038	0.150033	3.04625	0.00231716	0.0359169
ATP6V1G2	394.57	1.64231	0.410255	4.00315	6.25044116750067e-05	0.00500252
ATP6V1G2-DDX39B	23.3972	-0.379643	0.691713	-0.548845	0.583112	0.7875
ATP6V1H	258.811	0.553164	0.185978	2.97435	0.00293606	0.0415287
ATP7A	372.002	0.0582286	0.232769	0.250156	0.802467	0.911635
ATP7B	130.539	0.422828	0.2688	1.57302	0.115714	0.337528
ATP8A1	1410.94	1.14506	0.396684	2.88658	0.00389456	0.0484771
ATP8A2	279.445	2.3591	0.576385	4.09292	4.25977580727885e-05	0.00418023
ATP8B1	84.4638	-0.293542	0.323059	-0.908631	0.363545	0.619329
ATP8B2	568.417	-0.122789	0.142731	-0.860283	0.389633	0.644104
ATP8B3	30.1119	-0.16363	0.398398	-0.41072	0.681278	0.845686
ATP8B4	328.483	0.0356371	0.249749	0.142691	0.886534	0.953965
ATP9A	2325.06	0.654088	0.258255	2.53273	0.011318	0.0900923
ATP9B	674.618	0.0316666	0.148788	0.21283	0.831459	0.925563
ATPAF1	509.186	0.408346	0.1746	2.33875	0.0193484	0.123346
ATPAF2	143.564	-0.13104	0.133498	-0.981589	0.326302	0.587314
ATPSCKMT	151.845	0.0602938	0.130523	0.461941	0.644124	0.823679
ATR	1430.66	0.00662382	0.168519	0.0393061	0.968646	0.988161
ATRAID	174.751	0.13845	0.154568	0.895726	0.370399	0.625784
ATRIP	99.8951	-0.460752	0.158481	-2.9073	0.00364563	0.0465823
ATRN	1108.12	0.198481	0.118757	1.67132	0.0946595	0.301252
ATRNL1	1218.6	1.46583	0.563171	2.60282	0.00924604	0.0797231
ATRX	2386.28	-0.0592596	0.138783	-0.426995	0.669383	0.837739
ATXN1	2208.6	0.170335	0.134566	1.26581	0.20558	0.46277
ATXN10	722.158	0.233055	0.152782	1.52541	0.127157	0.354744
ATXN1L	913.108	0.0954937	0.0919199	1.03888	0.298861	0.559458
ATXN2	1598.58	-0.235866	0.11756	-2.00635	0.0448188	0.198734
ATXN2L	1686.61	-0.300877	0.0994414	-3.02567	0.00248081	0.0371707
ATXN3	656.761	-0.0954251	0.120656	-0.790889	0.429009	0.67504
ATXN7	787.142	-0.0550897	0.149454	-0.368608	0.71242	0.865602
ATXN7L1	300.451	-0.276984	0.164569	-1.68309	0.0923581	0.297441
ATXN7L2	160.355	-0.546963	0.191316	-2.85895	0.00425051	0.0510535
ATXN7L3	683.161	0.208836	0.203563	1.0259	0.304938	0.565814
ATXN7L3B	1276.83	0.44687	0.159173	2.80745	0.00499355	0.0557148
AUH	73.5988	0.237187	0.184721	1.28403	0.199131	0.454261
AUNIP	19.7007	-0.783766	0.453429	-1.72853	0.0838928	0.282797
AUP1	409.728	-0.136503	0.12252	-1.11413	0.265223	0.527217
AURKA	60.9217	-0.371485	0.39282	-0.945687	0.344308	0.603735
AURKAIP1	113.446	0.00853854	0.209246	0.0408061	0.96745	0.987829
AURKB	39.8467	-0.80002	0.447315	-1.7885	0.0736961	0.263536
AURKC	36.3535	-0.697072	0.348397	-2.0008	0.0454143	0.200386
AUTS2	1946.58	-0.453806	0.185661	-2.44427	0.0145147	0.104211
AVEN	42.2291	-0.00911168	0.181031	-0.0503321	0.959858	0.985021
AVIL	499.94	-0.90337	0.396283	-2.27961	0.022631	0.134414
AVL9	1719.12	-0.153409	0.151828	-1.01042	0.312296	0.572826
AVPI1	22.5129	1.05234	0.373771	2.81546	0.00487071	0.0552208
AVPR1A	43.3631	-0.379008	0.438305	-0.864713	0.387196	0.641767
AXDND1	6.48905	-0.252504	0.509672	-0.495424	0.620301	0.811542
AXIN1	319.86	-0.364711	0.168904	-2.15928	0.0308285	0.159803
AXIN2	189.946	-0.125823	0.217574	-0.578298	0.563063	0.774002
AXL	752.14	0.239945	0.206576	1.16153	0.245425	0.505708
AZGP1	48.9282	-0.0181189	0.550807	-0.0328952	0.973758	0.989411
AZI2	320.303	0.143127	0.13661	1.0477	0.294775	0.555053
AZIN1	1549.54	0.362134	0.118948	3.04446	0.00233099	0.0360106
AZIN2	270.144	-0.0301026	0.240892	-0.124963	0.900553	0.959739
AZU1	3.84239	-0.441437	0.824594	-0.535339	0.592416	0.794315
B2M	5252.46	0.450165	0.222499	2.02323	0.0430496	0.194138
B3GALNT1	336.829	0.407284	0.152351	2.67333	0.00751021	0.0705506
B3GALNT2	556.333	-0.316579	0.154196	-2.05309	0.0400638	0.1872
B3GALT1	180.28	0.16979	0.351712	0.482753	0.629271	0.816055
B3GALT2	92.3232	0.545235	0.522704	1.04311	0.2969	0.557294
B3GALT4	41.6243	0.318181	0.277847	1.14517	0.252141	0.513783
B3GALT5	428.489	-0.426625	0.349326	-1.22128	0.22198	0.480808
B3GALT6	223.001	-0.340043	0.225533	-1.50773	0.131624	0.361265
B3GALT9	43.3201	0.102275	0.316991	0.322643	0.746966	0.884008
B3GAT1	1673.46	0.0103778	0.311297	0.0333371	0.973406	0.989411
B3GAT2	390.448	0.0652897	0.540579	0.120777	0.903867	0.960578
B3GAT3	206.505	-0.0892075	0.215507	-0.413943	0.678916	0.844193
B3GLCT	250	-0.0860678	0.249383	-0.345123	0.730002	0.874801
B3GNT2	147.673	0.279491	0.202519	1.38008	0.167563	0.413965
B3GNT4	23.7064	0.335734	0.545972	0.61493	0.538601	0.756653
B3GNT5	520.68	-0.0428124	0.200537	-0.213489	0.830946	0.925327
B3GNT7	97.2874	0.039623	0.33914	0.116834	0.906992	0.961505
B3GNT8	12.2321	-0.721104	0.537095	-1.3426	0.179401	0.428737
B3GNT9	182.662	0.0852222	0.154131	0.55292	0.580318	0.785039
B3GNTL1	108.096	-0.468499	0.162588	-2.8815	0.00395782	0.0488816
B4GALNT1	603.911	-0.0820837	0.454492	-0.180606	0.856677	0.938976
B4GALNT2	5.81732	0.196475	0.542435	0.36221	0.717195	0.868271
B4GALNT3	58.4603	1.27756	0.451294	2.83087	0.00464212	0.0538286
B4GALNT4	483.698	-0.502512	0.320967	-1.56562	0.117437	0.340497
B4GALT1	832.85	0.448341	0.332217	1.34954	0.177163	0.426252
B4GALT2	288.867	-0.107666	0.171886	-0.626383	0.531064	0.752229
B4GALT3	216.354	-0.214477	0.11851	-1.80978	0.0703306	0.255911
B4GALT4	233.325	-0.0673419	0.110807	-0.607741	0.543359	0.759444
B4GALT5	1204.72	-0.0997115	0.164917	-0.604617	0.545434	0.760765
B4GALT6	174.381	1.01049	0.413041	2.44645	0.0144269	0.103939
B4GALT7	214.897	-0.338536	0.138588	-2.44275	0.0145758	0.10437
B4GAT1	287.554	0.965118	0.279514	3.45284	0.000554712	0.015913
B9D1	236.973	-0.576856	0.167233	-3.44941	0.000561805	0.0159907
B9D2	15.2612	-0.30202	0.36863	-0.819305	0.412613	0.662631
BAALC	1571.62	-0.166625	0.250387	-0.665472	0.505749	0.733971
BAAT	8.77196	1.12446	0.531878	2.11414	0.0345033	0.171109
BABAM1	369.072	-0.137499	0.16958	-0.810819	0.41747	0.666714
BABAM2	245.151	0.413682	0.13892	2.97785	0.00290277	0.0413108
BACE1	1508.43	0.313769	0.142068	2.20858	0.0272037	0.148532
BACE2	359.127	0.156387	0.236385	0.661578	0.508242	0.736268
BACH1	1099.26	0.0422663	0.177852	0.237649	0.812153	0.916393
BACH2	221.824	-0.184287	0.228535	-0.806385	0.420021	0.668532
BAD	139.05	0.157425	0.207958	0.757007	0.449046	0.69081
BAG1	235.693	0.0209226	0.165181	0.126664	0.899206	0.959578
BAG2	113.903	0.15015	0.231213	0.649401	0.516079	0.741245
BAG3	386.164	0.440577	0.29283	1.50455	0.13244	0.36228
BAG4	432.714	0.615448	0.20033	3.07217	0.00212506	0.0344246
BAG5	627.151	-0.0382087	0.118297	-0.32299	0.746703	0.883873
BAG6	930.419	-0.111546	0.128178	-0.870243	0.384168	0.639057
BAHCC1	839.273	-0.291359	0.215807	-1.35009	0.176988	0.426136
BAHD1	258.702	-0.134867	0.150887	-0.893829	0.371414	0.62692
BAIAP2	451.295	0.0869105	0.265984	0.326751	0.743856	0.882348
BAIAP2L1	27.4914	-0.419251	0.650783	-0.644225	0.519429	0.743102
BAIAP2L2	20.0816	-0.545562	0.452546	-1.20554	0.227995	0.487529
BAIAP3	384.459	0.344168	0.397645	0.865515	0.386756	0.641468
BAK1	123.444	-0.222112	0.179726	-1.23584	0.216518	0.475023
BAMBI	47.3096	0.19076	0.343484	0.555368	0.578643	0.78425
BANF1	258.108	-0.181422	0.14571	-1.24509	0.2131	0.471352
BANK1	17.8192	0.176281	0.517499	0.340641	0.733374	0.876832
BANP	169.098	-0.254886	0.163069	-1.56306	0.118039	0.341315
BAP1	561.911	0.108027	0.14482	0.745938	0.455705	0.695389
BARD1	522.135	-0.466244	0.236241	-1.97359	0.0484283	0.20923
BARHL1	4.82767	-2.57482	0.816872	-3.15206	0.00162126	0.0291969
BARX2	3.29088	1.21562	0.630108	1.92923	0.0537022	0.22182
BASP1	507.585	1.21969	0.353052	3.4547	0.000550915	0.0159047
BATF	3.49596	-0.166353	0.767255	-0.216816	0.828352	0.924057
BATF2	30.0225	0.230375	0.305613	0.753814	0.450961	0.69193
BATF3	80.3629	-0.537717	0.289499	-1.85741	0.0632531	0.241924
BAX	285.081	-0.313009	0.174034	-1.79855	0.0720898	0.260325
BAZ1A	428.841	-0.119682	0.208473	-0.574091	0.565906	0.775919
BAZ1B	1335.73	-0.167931	0.149564	-1.12281	0.261519	0.52363
BAZ2A	1647.69	-0.108187	0.108069	-1.00109	0.316782	0.578516
BAZ2B	1926.3	-0.0832661	0.153727	-0.54165	0.588059	0.791669
BBC3	79.7801	-0.459142	0.354704	-1.29444	0.195514	0.44918
BBIP1	309.351	0.0783308	0.201284	0.389157	0.69716	0.855825
BBLN	156.971	0.457043	0.319241	1.43166	0.152242	0.390745
BBOF1	77.6015	-0.212582	0.231484	-0.918343	0.358439	0.615364
BBOX1	108.8	0.05975	0.422751	0.141336	0.887605	0.95437
BBS1	419.439	0.00836233	0.12723	0.0657261	0.947596	0.980214
BBS10	260.623	0.203782	0.210272	0.969132	0.332479	0.592896
BBS12	58.9902	0.254166	0.191811	1.32508	0.185143	0.435918
BBS2	1103.11	-0.1447	0.163092	-0.887232	0.374954	0.629937
BBS4	174.899	-0.166146	0.140034	-1.18647	0.235438	0.495827
BBS5	240.71	0.287786	0.161721	1.77952	0.0751548	0.26657
BBS7	151.648	0.648778	0.198524	3.268	0.00108309	0.0234409
BBS9	459.24	-0.211986	0.13859	-1.52959	0.126117	0.353063
BBX	1311.67	0.372404	0.250081	1.48914	0.136452	0.36773
BCAM	255.346	-0.298698	0.326117	-0.915924	0.359707	0.616427
BCAN	3516.25	-1.16374	0.501135	-2.3222	0.0202222	0.126326
BCAP29	852.796	0.0561607	0.173063	0.32451	0.745552	0.883093
BCAP31	385.113	0.0196816	0.160176	0.122875	0.902206	0.960486
BCAR1	730.25	-0.34523	0.209911	-1.64465	0.100042	0.311153
BCAR3	133.974	-0.0934839	0.281395	-0.332215	0.739727	0.879868
BCAS1	618.091	1.53043	0.501125	3.05399	0.00225822	0.0354453
BCAS2	171.375	0.298223	0.161282	1.84908	0.0644458	0.244576
BCAS3	443.839	0.0367561	0.177318	0.207289	0.835784	0.928158
BCAS4	154.18	0.396693	0.326336	1.2156	0.224138	0.483088
BCAT1	2141.72	-0.280984	0.325736	-0.862611	0.388351	0.643089
BCAT2	237.114	-0.423737	0.182769	-2.31842	0.0204263	0.126915
BCCIP	154.271	-0.00349939	0.159705	-0.0219116	0.982518	0.993208
BCDIN3D	67.2521	-0.0100395	0.162882	-0.0616366	0.950852	0.981114
BCHE	151.745	-0.274706	0.407261	-0.674522	0.49998	0.730359
BCKDHA	100.571	0.0488352	0.254861	0.191615	0.848044	0.935209
BCKDHB	314.091	0.00734498	0.180139	0.040774	0.967476	0.987829
BCKDK	289.216	-0.306427	0.132434	-2.31381	0.020678	0.127596
BCL10	234.593	0.0871872	0.135375	0.644041	0.519549	0.743102
BCL11A	397.962	0.510662	0.448576	1.13841	0.254951	0.516904
BCL11B	94.6241	0.654469	0.370645	1.76575	0.077437	0.27085
BCL2	899.298	0.360695	0.158183	2.28025	0.0225931	0.134288
BCL2A1	27.8558	0.637353	0.395747	1.61051	0.107287	0.32333
BCL2L1	770.552	0.138043	0.178038	0.775355	0.43813	0.681965
BCL2L11	250.066	-0.14596	0.163151	-0.894629	0.370985	0.626459
BCL2L12	51.7147	-0.53678	0.292816	-1.83317	0.0667779	0.248788
BCL2L13	696.855	0.297972	0.136148	2.1886	0.0286263	0.153144
BCL2L15	57.5935	-0.146602	0.224321	-0.653537	0.51341	0.739882
BCL2L2	717.865	0.488829	0.163607	2.98783	0.00280966	0.0404846
BCL2L2-PABPN1	3.47618	-0.663615	1.40389	-0.472696	0.63643	0.820376
BCL3	278.384	-0.398725	0.350873	-1.13638	0.255797	0.517622
BCL6	2301.48	-0.217417	0.27283	-0.796895	0.425512	0.672262
BCL6-AS1	13.9056	-2.10935	0.748811	-2.81693	NA	NA
BCL6B	89.3164	-0.753867	0.275282	-2.73853	0.00617154	0.0631913
BCL7A	169.733	0.120578	0.339622	0.355037	0.722562	0.871677
BCL7B	283.371	-0.0354338	0.153322	-0.231107	0.817232	0.919108
BCL7C	169.632	-0.456081	0.150008	-3.04038	0.00236282	0.0362635
BCL9	565.691	-0.185683	0.113582	-1.6348	0.102091	0.315043
BCL9L	898.997	-0.261252	0.167848	-1.55648	0.119595	0.34294
BCLAF1	2109.2	0.0704197	0.141047	0.499265	0.617593	0.810293
BCLAF3	349.928	-0.110295	0.146146	-0.754692	0.450434	0.691597
BCO1	14.6665	-0.147634	0.453155	-0.325792	0.744581	0.882532
BCO2	89.2692	-0.025303	0.282865	-0.0894525	0.928722	0.972141
BCOR	326.672	0.0401272	0.179508	0.22354	0.823115	0.922014
BCORL1	371.325	-0.262189	0.13073	-2.00558	0.0449014	0.198937
BCR	1045.66	-0.210228	0.250815	-0.838177	0.401931	0.654251
BCS1L	117.712	-0.287097	0.148081	-1.93879	0.0525269	0.219733
BCYRN1	290.332	1.40877	0.439069	3.20853	0.00133416	0.0265961
BDH1	258.173	0.166235	0.235382	0.706237	0.480041	0.714822
BDH2	198.566	-0.111884	0.205228	-0.54517	0.585637	0.78978
BDKRB1	2.79348	1.09981	0.885348	1.24223	0.21415	0.472328
BDKRB2	111.98	-0.118877	0.417042	-0.285048	0.775608	0.899021
BDNF	53.8589	0.123924	0.474798	0.261003	0.79409	0.908037
BDP1	1120.38	0.000639866	0.0970355	0.00659415	0.994739	0.997978
BEAN1	38.383	-0.540345	0.503802	-1.07253	0.28348	0.545294
BECN1	458.845	-0.0315652	0.0604168	-0.522457	0.601352	0.799461
BEGAIN	147.823	0.0311099	0.380735	0.0817102	0.934877	0.97461
BEND3	117.15	-0.573468	0.1788	-3.20731	0.00133981	0.0266317
BEND4	21.8401	2.4634	0.711734	3.46112	0.000537938	0.0157837
BEND5	38.7679	0.281799	0.263122	1.07099	0.284176	0.545703
BEND6	148.871	0.331991	0.232021	1.43087	0.152468	0.391077
BEND7	124.935	-0.320995	0.212542	-1.51027	0.130976	0.360423
BEST1	455.057	0.531782	0.284418	1.86972	0.0615223	0.23826
BEST3	434.122	-1.64874	0.620577	-2.65678	0.00788913	0.0723493
BEST4	21.609	-0.341488	0.470079	-0.726448	0.467564	0.705292
BET1	168.529	0.224763	0.263291	0.853665	0.393291	0.646811
BET1L	466.619	0.00235315	0.139526	0.0168652	0.986544	0.995224
BEX1	228.799	0.801552	0.484748	1.65355	0.0982198	0.307783
BEX2	101.36	0.626941	0.408229	1.53576	0.124598	0.350386
BEX3	565.77	0.296284	0.218293	1.35728	0.174694	0.423366
BEX4	369.917	0.638893	0.212681	3.004	0.00266452	0.0390391
BEX5	17.7597	2.40056	0.694694	3.45556	0.000549148	0.0159047
BFAR	328.538	-0.100525	0.1095	-0.918037	0.3586	0.615509
BFSP1	4.36084	0.498464	0.644689	0.773186	0.439412	0.682615
BGLAP	17.2878	-0.566713	0.33433	-1.69507	0.0900627	0.293322
BGN	2487.26	-0.163583	0.373668	-0.437775	0.661549	0.833419
BHLHE22	28.9339	2.09204	1.05385	1.98514	0.0471289	0.205041
BHLHE40	1156.05	-0.0445778	0.23738	-0.187791	0.85104	0.936162
BHLHE41	979.516	0.186863	0.195202	0.957277	0.338427	0.598551
BHMT	8.99887	0.5235	0.873046	0.599625	0.548756	0.763063
BHMT2	48.7957	1.08307	0.38257	2.83103	0.00463985	0.0538286
BICC1	125.621	0.305613	0.317768	0.961749	0.336176	0.596435
BICD1	2149.59	-0.420413	0.188383	-2.2317	0.0256348	0.144454
BICD2	601.337	-0.0492662	0.106786	-0.461355	0.644544	0.824003
BICDL1	58.0337	1.34866	0.52428	2.57241	0.0100994	0.0840763
BICRA	583.151	-0.447437	0.181049	-2.47136	0.0134601	0.0999127
BICRAL	627.942	0.191558	0.164311	1.16582	0.243686	0.5041
BID	209.213	-0.0791447	0.166922	-0.474142	0.635399	0.819522
BIN1	1039.63	0.555374	0.290209	1.9137	0.0556582	0.226201
BIN2	131.748	0.0770449	0.272735	0.28249	0.777568	0.900175
BIN3	221.853	-0.16786	0.157141	-1.06821	0.285425	0.547192
BIRC2	831.308	0.352606	0.192928	1.82766	0.0676004	0.250435
BIRC3	357.087	1.33464	0.357497	3.73329	0.000188998	0.00928418
BIRC5	127.054	-0.700592	0.459033	-1.52623	0.126952	0.354412
BIRC6	3645.59	0.0802094	0.112905	0.710414	0.477448	0.713246
BIRC7	4.11315	1.70541	0.838616	2.0336	0.0419919	0.191613
BIVM	498.92	-0.0183731	0.16261	-0.112989	0.910039	0.963208
BLACAT1	51.6426	-0.527556	0.475188	-1.1102	0.266911	0.528779
BLCAP	970.618	0.209881	0.141987	1.47817	0.139361	0.371947
BLID	63.6812	-0.349072	0.262115	-1.33175	0.182942	0.433606
BLK	2.78039	0.377113	0.879065	0.428993	0.667928	0.836955
BLM	288.66	-0.898498	0.294068	-3.0554	0.00224757	0.0353811
BLMH	197.835	-0.231582	0.144536	-1.60224	0.109102	0.326157
BLNK	67.7102	-0.0145062	0.334757	-0.0433336	0.965436	0.987361
BLOC1S1	132.428	0.13437	0.155767	0.862633	0.388339	0.643089
BLOC1S2	175.046	0.602884	0.16231	3.7144	0.000203685	0.00964413
BLOC1S3	134.102	0.209269	0.170881	1.22465	0.220707	0.480024
BLOC1S4	54.4575	0.15349	0.170938	0.89793	0.369223	0.624592
BLOC1S5	158.48	-0.0652648	0.141041	-0.462736	0.643554	0.823602
BLOC1S5-TXNDC5	2.58285	-0.0881983	2.97759	-0.0296207	0.97637	0.990194
BLOC1S6	692.045	0.140519	0.12424	1.13103	0.258044	0.520239
BLTP1	3562.98	0.338007	0.151977	2.22408	0.0261433	0.145795
BLTP2	2011.88	-0.151287	0.0691899	-2.18655	0.0287757	0.153588
BLTP3A	737.963	0.0166731	0.134732	0.12375	0.901513	0.960366
BLTP3B	616.474	0.556349	0.168356	3.30461	0.00095109	0.0216873
BLVRA	92.384	0.0227409	0.22746	0.099978	0.920362	0.968291
BLVRB	66.6016	0.426283	0.263607	1.61712	0.105853	0.321256
BLZF1	256.367	0.127043	0.131056	0.969386	0.332353	0.592801
BMAL1	235.214	-0.186635	0.150807	-1.23757	0.215874	0.474403
BMAL2	297.656	0.127107	0.239638	0.530414	0.595825	0.796319
BMERB1	410.714	0.52744	0.314659	1.67623	0.0936934	0.29957
BMF	145.184	0.0221251	0.311571	0.0710114	0.943389	0.97843
BMI1	470.328	0.465267	0.154227	3.01676	0.0025549	0.0381042
BMP1	510.331	-0.651872	0.243152	-2.68092	0.00734201	0.0693331
BMP2	180.768	-0.280646	0.298974	-0.938696	0.347887	0.606457
BMP2K	1836.04	0.303884	0.191196	1.58939	0.111973	0.33143
BMP3	4.81788	0.669528	1.14688	0.583781	0.559368	0.771481
BMP4	24.8027	-0.293915	0.469463	-0.626067	0.531271	0.752229
BMP5	15.5126	-1.59633	0.711084	-2.24493	NA	NA
BMP6	34.4863	-0.308958	0.34585	-0.893329	0.371681	0.627175
BMP7	452.846	-0.422166	0.358068	-1.17901	0.238394	0.499173
BMP8A	143.217	-0.0683182	0.449387	-0.152026	0.879167	0.950036
BMP8B	104.768	-0.49667	0.392017	-1.26696	0.20517	0.462305
BMPER	154.28	-0.544319	0.339054	-1.6054	0.108405	0.325181
BMPR1A	557.503	-0.00834967	0.131321	-0.0635822	0.949303	0.980529
BMPR1B	453.176	0.0887083	0.333324	0.266133	0.790137	0.906051
BMPR2	2761.08	0.285987	0.122172	2.34086	0.0192395	0.122797
BMS1	209.113	0.203987	0.136378	1.49575	0.13472	0.365438
BMT2	197.959	0.291246	0.294072	0.990392	0.321982	0.582577
BNC1	3.9876	1.14458	1.04786	1.0923	0.274702	0.536142
BNC2	455.622	0.115502	0.432992	0.266754	0.789658	0.905933
BNIP1	45.3101	0.216151	0.176575	1.22413	0.220902	0.480024
BNIP2	788.626	-0.0253551	0.143232	-0.177021	0.859492	0.939921
BNIP3	379.768	0.414986	0.190918	2.17364	0.0297323	0.15688
BNIP3L	1465.27	0.412229	0.168136	2.45176	0.0142159	0.102952
BNIPL	20.3995	-0.501542	0.328166	-1.52832	0.126434	0.353581
BOC	677.218	-0.40964	0.263084	-1.55707	0.119455	0.342812
BOD1	209.877	-0.221205	0.112206	-1.97143	0.0486753	0.209905
BOD1L1	1143.74	-0.064866	0.101857	-0.636835	0.524233	0.74672
BOK	136.3	0.937472	0.435135	2.15444	0.0312057	0.16108
BOLA1	36.0372	-0.328885	0.276099	-1.19118	0.233582	0.493185
BOLA2	115.545	0.122191	0.267313	0.457108	0.647593	0.826203
BOLA2-SMG1P6	204.249	-0.283897	0.155413	-1.82673	0.0677402	0.250723
BOLA2B	29.7431	-0.361521	0.381182	-0.948422	0.342915	0.60258
BOLA3	62.3994	0.294059	0.145089	2.02675	0.0426878	0.193206
BOP1	161.161	-0.43542	0.244592	-1.78019	0.0750454	0.266416
BORA	39.0933	0.0293455	0.360521	0.0813974	0.935126	0.974628
BORCS5	448.998	0.473257	0.154914	3.05496	0.00225094	0.0353811
BORCS6	34.5472	0.19263	0.247809	0.777332	0.436963	0.681366
BORCS7	140.084	0.401765	0.145225	2.76651	0.00566603	0.0599103
BORCS8	487.173	-0.729272	0.217995	-3.34536	0.000821759	0.0196239
BORCS8-MEF2B	9.28564	-0.113901	1.06383	-0.107067	0.914736	0.9656
BPGM	129.346	0.0985552	0.218876	0.450278	0.65251	0.828875
BPHL	199.965	0.00140821	0.143427	0.00981836	0.992166	0.997138
BPIFB4	2.02086	-1.52003	2.42632	-0.626477	NA	NA
BPNT1	140.354	-0.0893988	0.0957256	-0.933908	0.350352	0.608196
BPNT2	1774.44	0.426497	0.126052	3.38349	0.000715695	0.0181643
BPTF	2456.67	-0.104004	0.0791814	-1.31349	0.189019	0.440609
BRAF	1967.15	-0.117772	0.141088	-0.834738	0.403865	0.655543
BRAP	227.803	0.230235	0.144634	1.59184	0.11142	0.330337
BRAT1	494.836	-0.87997	0.226709	-3.88149	0.000103817	0.00665304
BRCA1	342.124	-0.448169	0.220347	-2.03392	0.0419593	0.191572
BRCA2	321.156	-0.417443	0.375364	-1.1121	0.266094	0.527971
BRCC3	169.291	-0.0472337	0.184435	-0.256099	0.797874	0.90955
BRD1	363.325	-0.113298	0.107627	-1.05269	0.292484	0.55343
BRD10	1040.88	0.119147	0.122102	0.975792	0.329167	0.5896
BRD2	1984.34	-0.197956	0.0931128	-2.12599	0.0335044	0.168533
BRD3	509.946	-0.0827819	0.137429	-0.602361	0.546934	0.761814
BRD3OS	370.581	0.02063	0.156445	0.131867	0.895089	0.958389
BRD4	2065.89	-0.22573	0.105608	-2.13743	0.0325631	0.16529
BRD7	464.579	0.000154327	0.145595	0.00105998	0.999154	0.999649
BRD8	378.01	-0.27618	0.139284	-1.98285	0.0473837	0.205771
BRD9	451.349	-0.207457	0.111088	-1.8675	0.0618319	0.238691
BRF1	537.862	-0.186531	0.183821	-1.01474	0.31023	0.570822
BRF2	61.6105	0.224747	0.183645	1.22381	0.221024	0.480024
BRI3	404.711	0.146011	0.172066	0.848577	0.396117	0.649016
BRI3BP	440.882	0.356948	0.168929	2.11301	0.0346001	0.171484
BRICD5	79.9783	-0.3372	0.205735	-1.639	0.101213	0.31305
BRINP1	133.428	0.841583	0.465266	1.80882	0.0704787	0.256282
BRINP2	357.071	0.35531	0.369989	0.960327	0.336891	0.597022
BRINP3	140.158	-0.245696	0.515988	-0.476167	0.633956	0.819235
BRIP1	160.551	-0.671109	0.408659	-1.64222	0.100544	0.311866
BRIX1	134.798	0.0331744	0.167531	0.198019	0.84303	0.932107
BRK1	351.565	0.222317	0.118932	1.86928	0.0615843	0.238314
BRME1	76.4999	-1.08794	0.343241	-3.16961	0.00152645	0.0282423
BRMS1	65.4993	0.00659561	0.248265	0.0265668	0.978805	0.991006
BRMS1L	117.849	0.352624	0.222281	1.58639	0.112651	0.332548
BROX	686.363	0.158198	0.13326	1.18713	0.235176	0.495516
BRPF1	234.107	-0.109194	0.123844	-0.881707	0.377935	0.632448
BRPF3	629.741	-0.104384	0.102199	-1.02138	0.307075	0.567814
BRSK1	519	0.318183	0.302097	1.05325	0.292226	0.553276
BRSK2	271.526	0.538849	0.521636	1.033	0.301604	0.56206
BRWD1	2780.66	0.0821796	0.134324	0.611802	0.540669	0.757752
BRWD3	766.812	-0.0591186	0.159217	-0.371309	0.710408	0.864066
BSCL2	388.713	0.930055	0.281943	3.29873	0.000971232	0.0218866
BSDC1	691.382	-0.0674906	0.0915969	-0.736822	0.461231	0.700951
BSG	1298.9	0.170848	0.167563	1.01961	0.307916	0.56843
BSN	1620.26	0.964937	0.398364	2.42225	0.0154247	0.107813
BSND	2.22598	0.84314	0.987732	0.853612	0.39332	0.646811
BSPRY	5.64051	1.92955	0.805529	2.39538	0.016603	0.112315
BST1	23.4778	0.525503	0.398774	1.3178	0.187572	0.43879
BST2	118.626	0.310836	0.376784	0.824972	0.409388	0.660141
BTAF1	1001.02	-0.0781588	0.154025	-0.507443	0.611844	0.806803
BTBD1	656.713	0.180352	0.1356	1.33003	0.18351	0.434014
BTBD10	317.765	0.526205	0.165483	3.17982	0.00147367	0.0278759
BTBD16	2.45587	0.0509169	0.955811	0.0532709	0.957516	0.984117
BTBD17	26.7424	-0.631059	0.692443	-0.911352	0.36211	0.618213
BTBD18	21.7528	-9.95984	2.97919	-3.34314	NA	NA
BTBD19	492.832	-0.26238	0.258538	-1.01486	0.310173	0.570822
BTBD2	576.258	0.00894016	0.171598	0.0520994	0.958449	0.984326
BTBD3	1021.89	0.446621	0.21718	2.05645	0.0397387	0.18624
BTBD6	183.995	-0.135651	0.217612	-0.623364	0.533045	0.753616
BTBD7	702.738	-0.0273299	0.145252	-0.188155	0.850755	0.935985
BTBD8	415.155	1.57688	0.367669	4.28885	1.79598191469286e-05	0.00236062
BTBD9	507.411	0.27138	0.173996	1.55969	0.118834	0.342229
BTC	15.6964	0.123989	0.697237	0.17783	0.858857	0.939826
BTD	265.653	-0.0029487	0.234547	-0.0125719	0.989969	0.996069
BTF3	424.889	0.111537	0.130918	0.851959	0.394237	0.647426
BTF3L4	627.603	0.224018	0.19228	1.16506	0.243996	0.504306
BTG1	1276.44	-0.200696	0.176909	-1.13446	0.256602	0.518561
BTG2	1905.66	0.323605	0.242789	1.33286	0.182577	0.433438
BTG3	167.558	-0.0880202	0.265869	-0.331066	0.740594	0.880252
BTK	88.8931	0.318193	0.269607	1.18021	0.237917	0.498433
BTLA	8.56055	0.501202	0.472812	1.06004	0.289124	0.550627
BTN2A1	229.455	-0.109257	0.150505	-0.725931	0.467881	0.705618
BTN2A2	194.049	-0.0889915	0.205084	-0.433928	0.664341	0.834542
BTN3A1	441.871	0.040232	0.197521	0.203685	0.8386	0.929833
BTN3A2	399.183	-0.0380957	0.240891	-0.158145	0.874343	0.947864
BTN3A3	327.142	0.0759382	0.212116	0.358002	0.720342	0.870321
BTNL9	67.2248	-0.664443	0.355216	-1.87053	0.0614097	0.238027
BTRC	460.574	0.447003	0.20839	2.14503	0.0319502	0.163539
BUB1	128.069	-0.617962	0.41365	-1.49392	0.135196	0.36587
BUB1B	84.8446	-0.66041	0.427513	-1.54477	0.122401	0.346879
BUB3	686.692	0.0713859	0.155065	0.46036	0.645258	0.824524
BUD13	99.4218	0.0507113	0.155569	0.325973	0.744444	0.882532
BUD23	621.312	-0.484979	0.146908	-3.30126	0.000962533	0.0218313
BUD31	86.9874	-0.26983	0.253835	-1.06301	0.287776	0.549413
BVES	249.527	0.134564	0.318764	0.422143	0.672921	0.839587
BYSL	60.3929	-0.363762	0.227397	-1.59968	0.109669	0.327145
BZW1	1528.11	0.22463	0.128742	1.74481	0.0810172	0.276999
BZW2	197.954	0.0892588	0.256315	0.348239	0.727661	0.873653
C10orf105	60.7853	0.879909	0.588858	1.49427	0.135106	0.365807
C10orf143	29.0431	0.670855	0.280792	2.38915	0.0168874	0.113758
C10orf62	4.44668	-0.36293	0.683223	-0.531204	0.595278	0.796215
C10orf67	5.39223	0.979854	0.621226	1.57729	0.114728	0.335834
C10orf88	88.611	0.377162	0.174944	2.1559	0.0310913	0.160592
C10orf90	205.583	1.0011	0.411309	2.43395	0.0149351	0.105968
C11orf21	19.276	-0.203268	0.397713	-0.511092	0.609286	0.804963
C11orf24	199.171	0.126304	0.166164	0.76012	0.447183	0.68919
C11orf52	2.30965	-0.247423	0.867089	-0.285349	0.775377	0.899021
C11orf54	279.925	0.0105362	0.119329	0.0882957	0.929642	0.972532
C11orf58	1285.45	-0.16846	0.168108	-1.0021	0.316298	0.578133
C11orf65	17.7377	0.0375597	0.506232	0.0741946	0.940856	0.977402
C11orf68	218.527	0.148046	0.177146	0.835727	0.403309	0.655392
C11orf71	134.154	0.457878	0.261452	1.75129	0.0798961	0.275001
C11orf87	267.075	1.97481	0.549214	3.5957	0.000323518	0.0122876
C11orf91	2.89473	0.0456563	0.716565	0.0637155	0.949197	0.980529
C11orf96	445.818	-0.713005	0.398976	-1.78709	0.0739235	0.263897
C11orf98	37.7558	0.520567	0.286618	1.81624	0.0693338	0.254119
C12orf43	144.023	0.0557479	0.139515	0.399582	0.689464	0.85131
C12orf50	5.90136	-0.791894	0.469151	-1.68793	0.0914246	0.295852
C12orf56	2.98364	-1.333	1.0434	-1.27755	0.201409	0.456686
C12orf57	115.93	0.179177	0.163512	1.0958	0.273164	0.534914
C12orf60	18.3409	0.682648	0.432278	1.57919	0.114293	0.335359
C12orf75	57.9124	0.084218	0.379935	0.221664	0.824575	0.92246
C12orf76	231.456	0.379888	0.217297	1.74824	0.0804223	0.275931
C13orf46	145.093	-1.18703	0.360276	-3.29479	0.000984959	0.0220858
C14orf119	151.29	0.183542	0.22071	0.831597	0.405636	0.656917
C14orf132	1123.67	0.625885	0.246328	2.54086	0.0110579	0.088942
C14orf28	51.4957	0.362004	0.206455	1.75343	0.0795283	0.274261
C14orf93	48.2305	-0.367098	0.178529	-2.05624	0.0397589	0.18626
C15orf39	384.824	-0.726087	0.198213	-3.66316	0.000249125	0.0107117
C15orf40	495.773	-0.288921	0.155518	-1.8578	0.0631973	0.241884
C15orf48	9.62658	-0.261906	0.546152	-0.479549	0.631548	0.817932
C15orf61	59.0689	0.313713	0.281555	1.11421	0.265187	0.527217
C15orf62	18.0963	-2.17828	0.874054	-2.49215	NA	NA
C16orf46	10.5862	-0.450647	0.677041	-0.665612	0.505659	0.733971
C16orf54	28.3383	0.230901	0.348833	0.661924	0.50802	0.736078
C16orf74	9.92615	0.365458	0.491115	0.744139	0.456793	0.696322
C16orf86	15.5986	-0.0549313	0.386325	-0.142189	0.886931	0.954026
C16orf87	193.409	0.288743	0.227463	1.26941	0.204296	0.460778
C16orf89	30.9796	0.942922	0.417836	2.25668	0.0240282	0.139284
C16orf95	19.5097	-0.527041	0.403085	-1.30752	0.191037	0.443686
C16orf96	17.9343	-0.167041	0.384457	-0.434486	0.663936	0.834539
C17orf100	29.2683	-0.143001	0.26944	-0.530735	0.595602	0.796319
C17orf107	43.8154	0.169783	0.391795	0.433346	0.664764	0.834737
C17orf113	48.7366	-0.066924	0.284728	-0.235045	0.814174	0.91752
C17orf114	3.63663	-0.283862	0.522257	-0.543531	0.586764	0.790387
C17orf49	132.263	-0.0892049	0.175983	-0.506896	0.612228	0.806966
C17orf58	69.5517	-0.315048	0.171044	-1.84192	0.0654871	0.246618
C17orf67	7.88351	0.0151806	0.455497	0.0333276	0.973413	0.989411
C17orf75	249.685	-0.0296607	0.241392	-0.122874	0.902207	0.960486
C18orf21	70.3101	0.144211	0.181341	0.795249	0.426469	0.673181
C18orf32	442.648	0.398774	0.180408	2.21041	0.0270769	0.148191
C18orf54	198.491	-0.0988748	0.277508	-0.356295	0.721619	0.871539
C19orf12	412.353	0.10842	0.153449	0.706555	0.479843	0.714732
C19orf18	8.75351	-0.111585	0.406483	-0.274513	0.78369	0.902757
C19orf25	238.667	-0.306154	0.175835	-1.74115	0.0816577	0.277987
C19orf38	7.97047	-0.227407	0.514063	-0.442372	0.65822	0.831427
C19orf44	104.556	-0.553945	0.238305	-2.32452	0.0200978	0.125743
C19orf47	213.883	-0.22945	0.167353	-1.37106	0.170357	0.41774
C19orf48P	156.77	-0.571564	0.190475	-3.00072	0.00269339	0.0392643
C19orf53	102.817	0.0580202	0.180548	0.321356	0.747941	0.884219
C19orf73	6.05927	0.205552	0.591891	0.347281	0.72838	0.874078
C19orf81	2.41196	0.650854	0.695781	0.935428	0.349568	0.607827
C1D	68.684	0.284206	0.199244	1.42642	0.153746	0.392885
C1GALT1	620.208	0.223514	0.213458	1.04711	0.29505	0.555176
C1GALT1C1	76.0366	0.249362	0.220447	1.13116	0.257987	0.520188
C1GALT1C1L	6.58272	0.345138	0.526731	0.655245	0.51231	0.73918
C1QA	481.146	0.502605	0.346595	1.45012	0.147025	0.383338
C1QB	838.391	0.367403	0.298001	1.2329	0.217615	0.476589
C1QBP	160.982	-0.0218837	0.152012	-0.14396	0.885532	0.953473
C1QC	1204.77	0.346817	0.285776	1.2136	0.2249	0.483956
C1QL1	379.047	-1.63384	0.534759	-3.05528	0.0022485	0.0353811
C1QL2	9.69324	2.13036	0.753671	2.82665	0.00470378	0.0541727
C1QL3	61.8079	2.82988	0.765232	3.69806	0.000217251	0.0101219
C1QL4	16.7555	-1.82687	0.921341	-1.98284	0.0473858	0.205771
C1QTNF1	405.537	-0.584309	0.34206	-1.70821	0.087598	0.288911
C1QTNF12	14.0145	-1.1886	0.522169	-2.27628	0.0228294	0.135221
C1QTNF2	22.0827	-0.39019	0.445551	-0.875749	0.381166	0.635857
C1QTNF3	155.389	0.552624	0.282441	1.9566	0.0503945	0.21412
C1QTNF3-AMACR	3.28292	1.08628	2.3553	0.461204	0.644653	0.824029
C1QTNF4	45.3437	0.836431	0.490691	1.7046	0.0882692	0.290038
C1QTNF5	115.443	-0.618887	0.354743	-1.74461	0.0810532	0.276999
C1QTNF6	265.8	-0.562652	0.241914	-2.32583	0.0200275	0.125513
C1QTNF7	33.0857	-1.06762	0.827326	-1.29044	0.196897	0.451202
C1QTNF8	3.34425	-1.51752	1.04888	-1.4468	0.147954	0.384623
C1R	1046.51	0.228351	0.269641	0.846868	0.397069	0.649935
C1RL	466.424	-0.078788	0.201977	-0.390084	0.696475	0.855681
C1S	809.001	0.491099	0.263009	1.86723	0.0618693	0.238773
C1orf115	138.224	2.03229	0.538263	3.77565	0.000159592	0.00848726
C1orf116	6.1847	-0.403938	0.536119	-0.753448	0.451181	0.691987
C1orf122	175.98	0.0548686	0.217013	0.252835	0.800395	0.91069
C1orf127	3.00492	0.9465	0.690159	1.37142	0.170243	0.417627
C1orf131	90.847	-0.0398291	0.231334	-0.172171	0.863303	0.941515
C1orf159	153.082	-0.115282	0.148923	-0.774107	0.438868	0.682426
C1orf162	163.198	0.159505	0.330122	0.48317	0.628975	0.815946
C1orf167	3.90375	-2.84246	0.962174	-2.95421	0.00313476	0.0432051
C1orf174	183.705	-0.064062	0.168399	-0.380418	0.703635	0.859514
C1orf198	1145.43	0.690267	0.222079	3.10821	0.00188224	0.0318868
C1orf21	1038.92	-0.143951	0.204302	-0.704597	0.481061	0.715682
C1orf216	249.235	0.471347	0.226208	2.08369	0.0371884	0.178665
C1orf226	291.262	-1.0419	0.258348	-4.03293	5.50846466809891e-05	0.00473699
C1orf35	64.1741	-0.442427	0.229704	-1.92607	0.0540952	0.22276
C1orf43	659.272	0.238385	0.0950541	2.50789	0.0121455	0.094375
C1orf50	228.748	-0.0996078	0.122672	-0.811988	0.416798	0.666309
C1orf52	185.376	0.178724	0.145112	1.23163	0.218089	0.477109
C1orf53	3.68642	0.586718	0.494853	1.18564	0.235764	0.496121
C1orf54	25.1032	-0.0949285	0.351357	-0.270177	0.787024	0.904052
C1orf56	39.9495	-0.934622	0.332306	-2.81254	0.00491526	0.0554536
C1orf74	65.8932	0.29661	0.305235	0.971741	0.331179	0.591444
C1orf87	9.71875	1.1367	0.719889	1.579	0.114337	0.335418
C1orf94	15.9498	-0.619488	0.533826	-1.16047	0.245858	0.506291
C2	207.92	0.549333	0.353712	1.55305	0.120412	0.343849
C20orf202	6.28552	-0.405564	0.50612	-0.801319	0.422947	0.670371
C20orf203	18.3927	0.484639	0.428289	1.13157	0.257814	0.519971
C20orf204	59.2101	-0.865838	0.235439	-3.67754	0.000235491	0.0103738
C20orf96	99.9544	-0.549643	0.232849	-2.36051	0.0182498	0.119307
C21orf58	161.926	-1.05039	0.301942	-3.47879	0.000503686	0.0150689
C21orf91	317.765	0.882735	0.337286	2.61717	0.00886621	0.077721
C22orf23	6.75648	-0.383675	0.49493	-0.775211	0.438215	0.681965
C22orf39	316.375	-0.156725	0.166233	-0.942802	0.345782	0.604548
C22orf46P	145.249	0.194104	0.175147	1.10824	0.267759	0.5299
C2CD2	588.922	0.181938	0.136906	1.32892	0.183873	0.434284
C2CD2L	310.298	0.11502	0.17087	0.673142	0.500857	0.730616
C2CD3	782.763	-0.111819	0.11549	-0.968214	0.332937	0.59332
C2CD4A	10.0198	-1.11755	0.713656	-1.56594	0.117362	0.340399
C2CD4B	5.90679	-1.04641	0.644841	-1.62274	0.104645	0.31957
C2CD4C	47.1325	-0.207404	0.37517	-0.552827	0.580382	0.78506
C2CD4D	6.35323	-0.105781	0.742433	-0.142479	0.886701	0.95397
C2CD5	600.743	0.23335	0.147231	1.58493	0.112983	0.332956
C2CD6	21.8481	0.302997	0.440943	0.687157	0.491984	0.724239
C2orf15	6.55416	-0.283316	0.60633	-0.467263	0.640312	0.821907
C2orf42	124.569	0.020736	0.102195	0.202906	0.839209	0.930108
C2orf49	363.43	0.238177	0.156909	1.51793	0.129032	0.357797
C2orf50	34.7365	0.322145	0.47863	0.673056	0.500912	0.730624
C2orf66	48.3867	-0.468274	0.323825	-1.44607	0.148157	0.384817
C2orf68	522.737	-0.324743	0.139427	-2.32912	0.0198527	0.125032
C2orf69	310.987	0.340666	0.158899	2.14391	0.0320398	0.163558
C2orf72	568.905	-0.366621	0.293856	-1.24762	0.21217	0.469821
C2orf73	7.88551	-0.0241358	0.569493	-0.0423811	0.966195	0.987655
C2orf74	18.2886	0.153642	0.469969	0.32692	0.743729	0.882348
C2orf76	36.4855	0.150519	0.174428	0.862929	0.388176	0.642976
C2orf80	26.2775	-0.31973	0.627625	-0.509428	0.610452	0.80591
C2orf81	47.5903	-0.0240364	0.300992	-0.079857	0.936351	0.975052
C2orf88	264.511	0.168495	0.413588	0.407399	0.683715	0.847484
C2orf92	185.787	-0.378412	0.179448	-2.10876	0.0349656	0.172344
C3	5464.96	0.460654	0.287754	1.60086	0.109408	0.326769
C3AR1	312.243	0.723963	0.24584	2.94485	0.00323107	0.0440074
C3orf18	100.85	0.212015	0.231787	0.914699	0.36035	0.616873
C3orf20	6.34948	0.906495	0.455908	1.98833	0.0467753	0.204217
C3orf33	34.6229	0.122772	0.261819	0.468919	0.639128	0.821475
C3orf38	234.734	0.224143	0.137399	1.63133	0.102821	0.316388
C3orf52	34.6512	0.316233	0.444062	0.712137	0.47638	0.712207
C3orf62	150.685	-0.147606	0.136162	-1.08405	0.278343	0.5395
C3orf70	942.657	-0.556721	0.303174	-1.83631	0.0663118	0.24797
C3orf80	32.0352	0.904484	0.506029	1.78741	0.0738706	0.263892
C4A	1188.93	0.274971	0.395174	0.695823	0.48654	0.71999
C4B	1219.45	0.199506	0.310506	0.642517	0.520538	0.743604
C4orf19	84.1595	-0.918812	0.354207	-2.594	0.00948667	0.0810856
C4orf3	805.739	0.428403	0.108507	3.94815	7.87569722385519e-05	0.00576138
C4orf33	147.767	0.380301	0.248992	1.52736	0.126671	0.3539
C4orf36	6.95043	-0.627071	0.702256	-0.892939	0.37189	0.627213
C4orf46	100.998	-0.106775	0.266775	-0.400246	0.688975	0.85119
C4orf50	167.783	2.58854	0.571412	4.53009	5.89593624313773e-06	0.00138664
C4orf54	10.8385	1.19064	0.545883	2.18112	0.0291746	0.155297
C5	187.701	-0.290163	0.250894	-1.15652	0.24747	0.508431
C5AR1	478.149	0.129088	0.322921	0.39975	0.68934	0.85131
C5AR2	125.249	0.244059	0.298557	0.817463	0.413664	0.663858
C5orf15	284.063	0.361557	0.163507	2.21126	0.0270175	0.148162
C5orf22	269.08	0.238965	0.206722	1.15598	0.247691	0.508692
C5orf24	887.862	0.11097	0.140251	0.791228	0.428811	0.67504
C5orf34	40.4644	-0.0410837	0.347442	-0.118246	0.905873	0.960911
C5orf46	4.4328	-0.311933	1.34947	-0.231152	0.817196	0.919108
C5orf47	6.47181	-0.911522	0.597922	-1.52448	0.127388	0.355084
C5orf63	165.491	-0.500163	0.285037	-1.75473	0.0793051	0.273776
C6	6.48282	1.86479	0.992972	1.87799	0.0603831	0.236143
C6orf118	37.3219	-0.553011	0.56342	-0.981525	0.326334	0.587314
C6orf120	326.352	0.145679	0.112433	1.2957	0.195078	0.448935
C6orf132	7.72584	0.317928	0.742762	0.428035	0.668626	0.837503
C6orf136	106.024	0.153306	0.16434	0.932863	0.350891	0.608812
C6orf141	156.946	-1.34163	0.524003	-2.56034	0.0104569	0.0861654
C6orf15	6.35352	-1.26169	1.27136	-0.992397	0.321004	0.581998
C6orf163	100.445	0.0472037	0.244822	0.192808	0.847109	0.934527
C6orf226	15.4612	-0.0817053	0.329888	-0.247676	0.804385	0.912452
C6orf47	141.656	-0.381128	0.174229	-2.18751	0.0287056	0.153365
C6orf62	1869.53	0.0872477	0.123358	0.707272	0.479398	0.714686
C6orf89	1185.47	0.193674	0.0891151	2.17331	0.0297572	0.156914
C7	213.485	1.43641	0.549936	2.61196	0.00900251	0.0782913
C7orf25	160.24	-0.17347	0.286462	-0.60556	0.544807	0.760427
C7orf50	367.433	-0.271977	0.191196	-1.4225	0.154881	0.394263
C7orf57	34.5182	-0.945348	0.720473	-1.31212	0.189479	0.441399
C7orf78	18.559	-0.496384	0.939093	-0.528579	0.597098	0.796869
C8orf33	335.3	-0.0272135	0.149349	-0.182214	0.855415	0.938132
C8orf34	61.7074	0.155458	0.475396	0.327008	0.743662	0.882348
C8orf48	12.671	0.210371	0.463462	0.453911	0.649893	0.827262
C8orf58	96.8873	-0.537359	0.209762	-2.56175	0.0104146	0.0859919
C8orf76	101.036	-0.226133	0.162658	-1.39024	0.164457	0.409202
C8orf82	202.484	-0.684654	0.225974	-3.02979	0.00244721	0.0368362
C8orf88	37.2784	-0.346904	0.316052	-1.09762	0.272372	0.534231
C9orf152	3.15579	-0.151046	0.754899	-0.200087	0.841412	0.931133
C9orf153	22.4846	-0.31853	0.302267	-1.05381	0.291972	0.553053
C9orf40	66.6834	0.157793	0.212563	0.742335	0.457884	0.697505
C9orf43	12.4108	0.059895	0.362562	0.165199	0.868787	0.944394
C9orf50	23.3649	-0.839125	0.350511	-2.394	0.0166656	0.112545
C9orf72	524.66	0.256358	0.242925	1.05529	0.291291	0.55254
C9orf78	264.989	0.0864144	0.133053	0.649472	0.516034	0.741245
C9orf85	162.19	0.112823	0.146847	0.768302	0.442308	0.685151
CA1	14.0408	-0.483806	1.29674	-0.373096	NA	NA
CA10	103.657	0.72832	0.693515	1.05019	0.293633	0.554107
CA11	212.024	1.03212	0.421556	2.44837	0.0143506	0.103528
CA12	882.712	-0.700919	0.440902	-1.58974	0.111893	0.331315
CA13	265.585	-0.508376	0.219584	-2.31518	0.0206031	0.127596
CA14	51.9451	-0.0740349	0.543281	-0.136274	0.891605	0.956641
CA2	664.003	0.585693	0.282989	2.06966	0.0384839	0.18283
CA3	112.724	-0.163318	0.515997	-0.31651	0.751616	0.885798
CA4	15.3584	0.369391	0.577201	0.639969	0.522193	0.744956
CA5B	342.023	-0.307858	0.22132	-1.39101	0.164222	0.408836
CA7	8.98511	2.63828	1.08257	2.43705	0.0148078	0.105415
CA8	153.541	0.0454486	0.500182	0.0908641	0.927601	0.971655
CA9	84.5161	-0.499922	0.847487	-0.589887	0.555266	0.768427
CAAP1	93.0381	0.0350146	0.18783	0.186417	0.852118	0.936774
CAB39	918.555	0.493447	0.137526	3.58804	0.000333175	0.012472
CAB39L	201.445	0.50661	0.22164	2.28573	0.0222698	0.133396
CABCOCO1	19.5982	1.43815	0.405344	3.54796	0.000388221	0.0130371
CABIN1	1180.57	-0.207499	0.157558	-1.31697	0.187848	0.439245
CABLES1	139.04	0.743721	0.323322	2.30025	0.0214342	0.130371
CABLES2	179.087	-0.378333	0.268922	-1.40685	0.159471	0.401209
CABP1	214.728	2.69158	0.560001	4.80639	1.53680182080832e-06	0.000637063
CABP4	33.7181	-0.642042	0.314903	-2.03886	0.0414642	0.190461
CABP7	49.2964	-1.1093	0.525293	-2.11178	0.0347053	0.171847
CABYR	26.5388	0.69583	0.362587	1.91907	0.0549757	0.225085
CACFD1	151.182	-0.388212	0.226379	-1.71488	0.0863678	0.286716
CACHD1	464.355	-0.198793	0.177582	-1.11944	0.262952	0.524961
CACNA1A	1664.51	-0.339108	0.37115	-0.913668	0.360891	0.617411
CACNA1B	234.859	2.88162	0.693365	4.15599	3.23887609476428e-05	0.00349086
CACNA1C	904.784	0.275407	0.282497	0.974904	0.329608	0.589818
CACNA1D	408.324	0.132522	0.270026	0.490775	0.623586	0.813484
CACNA1E	562.771	1.80561	0.54272	3.32697	0.000877962	0.0203937
CACNA1F	7.96612	-0.0386282	0.61735	-0.062571	0.950108	0.980743
CACNA1G	223.692	0.110391	0.449728	0.245462	0.806099	0.912836
CACNA1H	204.45	-0.322352	0.321059	-1.00403	0.315365	0.577081
CACNA1I	125.14	1.77798	0.653165	2.72211	0.00648673	0.0648553
CACNA1S	5.69689	-0.601092	0.971457	-0.618753	0.536079	0.755497
CACNA2D1	659.098	0.553384	0.381162	1.45184	0.146547	0.382823
CACNA2D2	46.8093	0.671462	0.541187	1.24072	0.214708	0.472926
CACNA2D3	59.4688	1.13104	0.533894	2.11847	0.034135	0.170149
CACNA2D4	63.4928	0.325908	0.404112	0.806479	0.419967	0.668531
CACNB1	471.18	0.137263	0.247406	0.554811	0.579024	0.78443
CACNB2	312.289	-0.171511	0.367441	-0.46677	0.640664	0.822033
CACNB3	180.8	0.0621952	0.266378	0.233485	0.815385	0.91799
CACNB4	1037.08	0.743637	0.282368	2.63358	0.00844902	0.0751349
CACNG2	28.528	2.04047	0.748727	2.72525	0.00642534	0.0647346
CACNG3	54.7173	4.1604	0.847231	4.91059	9.08024764543888e-07	0.000508947
CACNG4	384.952	-1.12795	0.43673	-2.58272	0.00980261	0.0826581
CACNG5	15.8307	-1.32928	0.979541	-1.35704	NA	NA
CACNG6	7.05515	-0.0672859	0.656972	-0.102418	0.918425	0.967332
CACNG7	556.928	-0.0121396	0.386047	-0.031446	0.974914	0.989788
CACNG8	421.366	-0.0923574	0.42231	-0.218696	0.826887	0.923479
CACTIN	252.137	-0.419569	0.207902	-2.01811	0.04358	0.195547
CACUL1	987.907	0.219129	0.149746	1.46333	0.143376	0.377905
CACYBP	344.049	0.334261	0.189131	1.76735	0.07717	0.270321
CAD	607.694	-0.273302	0.149594	-1.82695	0.0677067	0.250656
CADM1	1381.55	0.234137	0.138085	1.6956	0.0899616	0.293288
CADM2	1371.13	1.14184	0.447336	2.55253	0.0106944	0.0871031
CADM3	1246.68	1.00808	0.438827	2.2972	0.0216071	0.130983
CADM4	772.836	0.00428069	0.23025	0.0185915	0.985167	0.994471
CADPS	2101.95	-0.0270443	0.340821	-0.0793502	0.936754	0.975052
CADPS2	324.871	0.677323	0.358934	1.88704	0.0591547	0.233596
CALB1	25.5986	0.798543	0.688002	1.16067	0.245776	0.506291
CALB2	22.0277	1.2613	0.618897	2.03799	0.0415513	0.190576
CALCOCO1	871.822	-0.0961114	0.122237	-0.786272	0.431708	0.676961
CALCOCO2	782.595	0.195484	0.101715	1.92189	0.0546197	0.224121
CALCR	6.2528	1.37312	0.67665	2.02929	0.0424288	0.192573
CALCRL	423.376	-0.375888	0.338302	-1.1111	0.266525	0.528317
CALD1	2699.44	-0.368599	0.245856	-1.49925	0.133809	0.364007
CALHM1	2.83271	3.66271	1.44728	2.53076	0.0113816	0.0903322
CALHM2	91.8244	0.18827	0.229698	0.819639	0.412422	0.662517
CALHM5	50.8209	0.0855649	0.328788	0.260243	0.794676	0.908209
CALHM6	17.8618	0.567939	0.558772	1.01641	0.309436	0.570233
CALM1	7735.26	0.884077	0.265699	3.32736	0.000876718	0.0203937
CALM2	3823.92	0.43848	0.157758	2.77946	0.00544502	0.0586473
CALM3	2874.2	0.83388	0.304583	2.73778	0.00618558	0.0632159
CALML4	42.9411	0.392229	0.323258	1.21336	0.224991	0.484002
CALML6	8.39136	-0.294518	0.493491	-0.596804	0.550638	0.764265
CALN1	242.93	2.02989	0.523486	3.87765	0.000105472	0.00667111
CALR	2964.22	-0.252898	0.172748	-1.46397	0.143203	0.377677
CALU	2239.89	0.0393741	0.257211	0.153081	0.878334	0.949581
CALY	63.9191	2.9345	0.726518	4.03913	5.36497569329028e-05	0.00472647
CAMK1	124.119	0.344959	0.336311	1.02571	0.305027	0.565914
CAMK1D	763.241	0.863191	0.268597	3.21371	0.00131033	0.0263229
CAMK1G	45.2051	2.09533	0.601383	3.48418	0.000493649	0.0148896
CAMK2A	1474.19	2.57246	0.647853	3.97075	7.1647684751904e-05	0.00543816
CAMK2B	571.178	0.194823	0.459686	0.423817	0.671699	0.839014
CAMK2D	1760.48	-0.24195	0.171587	-1.41007	0.15852	0.399606
CAMK2G	643.97	0.930612	0.288058	3.23064	0.00123514	0.0254052
CAMK2N1	2743.73	0.710751	0.324325	2.19148	0.0284172	0.152413
CAMK2N2	124.906	-0.00219082	0.376789	-0.00581445	0.995361	0.998201
CAMK4	353.143	1.35964	0.435857	3.11946	0.00181185	0.0312217
CAMKK1	235.94	1.21701	0.385037	3.16077	0.00157353	0.0288388
CAMKK2	590.03	0.556529	0.212532	2.61857	0.00882987	0.0775278
CAMKMT	75.8942	0.104957	0.184672	0.568342	0.569803	0.778507
CAMKV	185.147	2.00594	0.635983	3.15408	0.00161003	0.0291392
CAMLG	168.492	0.369785	0.148926	2.48301	0.0130276	0.0980526
CAMSAP1	631.51	0.0553201	0.137309	0.402887	0.687032	0.850087
CAMSAP2	1621.74	0.208047	0.146496	1.42016	0.155562	0.395123
CAMSAP3	61.9816	0.847739	0.628461	1.34891	0.177365	0.426452
CAMTA1	679.933	0.52551	0.273112	1.92416	0.054335	0.22352
CAMTA2	738.418	0.256315	0.219215	1.16924	0.242308	0.502907
CAND1	4317.88	-0.545556	0.394067	-1.38443	NA	NA
CAND2	140.515	0.159774	0.201301	0.793707	0.427366	0.673743
CANT1	389.296	-0.0735889	0.131852	-0.558117	0.576764	0.783298
CANX	5189	0.180887	0.10803	1.67442	0.0940486	0.300016
CAP1	1146.07	0.320852	0.117746	2.72495	0.0064311	0.0647385
CAP2	238.846	0.995531	0.305804	3.25546	0.00113211	0.0239879
CAPG	189.47	0.431179	0.271415	1.58863	0.112143	0.331629
CAPN1	498.806	0.0393632	0.149776	0.262814	0.792694	0.907162
CAPN10	231.359	-0.273592	0.155622	-1.75805	0.0787395	0.272704
CAPN11	3.72735	-0.592009	0.843958	-0.701468	0.483011	0.717323
CAPN12	28.3061	-2.11389	0.625975	-3.37695	NA	NA
CAPN13	5.64423	1.95654	0.788291	2.482	0.0130645	0.0982393
CAPN14	4.90573	0.816174	0.53029	1.53911	0.123778	0.348969
CAPN15	779.049	-0.646054	0.180957	-3.57021	0.000356693	0.0125362
CAPN2	2181.64	-0.289322	0.141159	-2.04962	0.0404017	0.187855
CAPN3	277.421	0.860761	0.366155	2.35081	0.0187324	0.120899
CAPN5	736.776	-0.556499	0.259531	-2.14425	0.0320132	0.163539
CAPN6	10.8754	-0.896239	1.00161	-0.894801	NA	NA
CAPN7	595.462	0.0490062	0.154923	0.316325	0.751756	0.885834
CAPN8	4.78964	-0.123236	0.611523	-0.201523	0.84029	0.930409
CAPN9	3.79923	0.489838	0.770678	0.635594	0.525041	0.747365
CAPNS1	900.074	0.246088	0.131096	1.87715	0.060497	0.23628
CAPNS2	8.11796	-0.701175	0.557586	-1.25752	0.208565	0.465664
CAPRIN1	2042.5	0.0818185	0.125659	0.651118	0.514971	0.740827
CAPRIN2	672.786	0.0165705	0.186729	0.0887409	0.929288	0.972414
CAPS	184.973	-0.343491	0.261356	-1.31427	0.188757	0.440591
CAPS2	159.818	0.180615	0.212617	0.849487	0.39561	0.648697
CAPSL	2.80453	0.944496	1.40033	0.674479	0.500007	0.730359
CAPZA1	1526.81	0.0937046	0.176721	0.530242	0.595944	0.796319
CAPZA2	985.846	0.340835	0.237015	1.43803	0.150426	0.388262
CAPZB	1070.98	0.212078	0.132172	1.60457	0.108589	0.325466
CARD10	28.2137	-0.562112	0.30709	-1.83044	0.0671835	0.249233
CARD11	49.1929	0.129222	0.336007	0.384582	0.700547	0.857546
CARD14	17.9632	0.00214055	0.458953	0.00466397	0.996279	0.998316
CARD16	19.8404	0.0528238	0.459844	0.114873	0.908545	0.962609
CARD19	236.958	-0.311901	0.200352	-1.55676	0.119527	0.342812
CARD6	117.978	0.130168	0.289544	0.449564	0.653025	0.828875
CARD8	846.885	-0.253108	0.18457	-1.37134	0.17027	0.417627
CARD9	84.7702	-0.300226	0.279056	-1.07586	0.28199	0.543571
CARF	368.025	0.242798	0.149082	1.62862	0.103394	0.317185
CARHSP1	347.988	-0.488328	0.20268	-2.40935	0.0159808	0.110226
CARM1	453.572	-0.0181518	0.116167	-0.156256	0.875831	0.948524
CARMIL1	364.712	-0.437291	0.283738	-1.54118	0.123273	0.348297
CARMIL2	37.3456	1.29514	0.507226	2.55337	0.0106686	0.0869792
CARMIL3	74.6886	-0.156569	0.318412	-0.491717	0.622919	0.813074
CARNMT1	229.272	0.222883	0.164616	1.35396	0.175749	0.424667
CARNS1	924.252	1.69537	0.577846	2.93395	0.00334678	0.0444002
CARS1	585.812	-0.204085	0.102549	-1.99012	0.0465775	0.203705
CARS2	328.934	-0.293342	0.121446	-2.41542	0.0157173	0.109057
CARTPT	15.0261	4.21684	1.80583	2.33513	0.0195366	0.123959
CASC3	1105.73	0.0800274	0.111056	0.720607	0.471151	0.708085
CASD1	610.643	0.182835	0.196638	0.929808	0.352471	0.60993
CASK	1121.7	-0.393388	0.155974	-2.52214	0.0116643	0.0916216
CASKIN1	364.535	0.561418	0.440048	1.27581	0.202022	0.457629
CASKIN2	382.598	-0.508829	0.256721	-1.98203	0.047476	0.205887
CASP1	119.425	0.140464	0.374532	0.37504	0.707631	0.86218
CASP10	171.014	-0.110828	0.227198	-0.487801	0.625691	0.814559
CASP2	1017.42	-0.451142	0.206978	-2.17966	0.0292828	0.155677
CASP3	333.626	-0.143131	0.206419	-0.693399	0.488059	0.721116
CASP4	195.349	-0.196254	0.271093	-0.723936	0.469105	0.70679
CASP5	2.87971	-0.267774	0.713493	-0.3753	0.707438	0.862075
CASP6	65.6579	-0.187335	0.278743	-0.67207	0.501539	0.730963
CASP7	94.5968	-0.141677	0.244191	-0.580189	0.561787	0.773076
CASP8	130.873	-0.279963	0.290647	-0.96324	0.335427	0.595918
CASP8AP2	603.823	-0.257979	0.166209	-1.55214	0.120629	0.344075
CASP9	211.232	-0.257887	0.264277	-0.975819	0.329154	0.5896
CASQ1	40.0859	-0.318495	0.413604	-0.770048	0.441271	0.684061
CASQ2	5.22588	1.16291	0.637549	1.82403	0.0681471	0.251652
CASR	5.28084	-0.0601703	0.539451	-0.11154	0.911188	0.964097
CASS4	61.4347	-0.0928171	0.306838	-0.302495	0.762275	0.890753
CAST	1247.26	0.0429524	0.168901	0.254305	0.79926	0.910103
CASTOR1	66.7193	-0.023079	0.193427	-0.119316	0.905025	0.960767
CASTOR2	1597.76	-0.0429201	0.177595	-0.241674	0.809033	0.914717
CASTOR3P	682.001	-0.0853561	0.207106	-0.412138	0.680238	0.845175
CASZ1	121.85	-0.379323	0.320064	-1.18515	0.23596	0.496259
CAT	281.034	0.272225	0.132764	2.05044	0.040321	0.187589
CATIP	10.8696	-0.000535607	0.618537	-0.000865925	0.999309	0.99968
CATSPER2	270.079	0.365526	0.204352	1.78871	0.0736623	0.263527
CATSPER3	5.36767	-0.624639	0.644467	-0.969234	0.332428	0.59287
CATSPERB	18.9705	0.0739389	0.679947	0.108742	0.913407	0.965167
CATSPERE	25.3552	0.582632	0.341395	1.70663	0.0878918	0.289415
CATSPERG	92.8448	-0.42418	0.221507	-1.91498	0.0554956	0.225902
CAV1	796.353	0.233396	0.343082	0.680293	0.496319	0.727668
CAV2	234.182	0.162789	0.331875	0.490513	0.623771	0.813529
CAVIN1	1261.14	0.0748376	0.289129	0.258838	0.79576	0.908604
CAVIN2	90.8836	0.560757	0.353738	1.58523	0.112914	0.332873
CAVIN3	27.1203	-0.154168	0.385169	-0.400261	0.688965	0.85119
CAVIN4	44.8024	0.395287	0.34239	1.15449	0.248298	0.509358
CBARP	316.386	-0.556838	0.339248	-1.64139	0.100717	0.312161
CBFA2T2	826.782	-0.233219	0.171293	-1.36152	0.173349	0.42104
CBFA2T3	50.6137	0.820453	0.410262	1.99983	0.0455189	0.20054
CBFB	704.57	-0.175091	0.178895	-0.978738	0.32771	0.588153
CBL	1676.99	-0.000803186	0.0955351	-0.00840724	0.993292	0.997529
CBLB	553.133	0.00502907	0.155069	0.0324311	0.974128	0.989411
CBLL1	452.658	0.0441708	0.185158	0.238557	0.811449	0.915982
CBLN1	9.96136	1.95941	0.854933	2.29188	0.0219123	0.132235
CBLN2	55.6819	3.71506	0.732929	5.06878	4.00375452399992e-07	0.000343929
CBLN3	21.882	0.460445	0.269309	1.70973	0.0873164	0.288267
CBLN4	55.8989	1.18294	0.599568	1.97298	0.0484979	0.2094
CBR1	374.348	0.742747	0.202056	3.67594	0.000236975	0.0104108
CBR3	19.6027	0.388518	0.304032	1.27788	0.20129	0.456493
CBR4	436.255	0.0474001	0.218776	0.21666	0.828473	0.924057
CBS	429.067	-0.525069	0.239817	-2.18946	0.0285637	0.152961
CBX1	383.498	0.241983	0.194461	1.24438	0.213361	0.471617
CBX2	70.5164	-0.726627	0.391868	-1.85427	0.063701	0.242947
CBX3	1177.67	-0.209708	0.196172	-1.069	0.285069	0.546768
CBX4	236.482	-0.223432	0.173968	-1.28433	0.199027	0.454088
CBX5	5915.38	0.138947	0.166584	0.834093	0.404229	0.655711
CBX6	1705.81	0.333311	0.229944	1.44953	0.147188	0.383447
CBX7	524.9	0.570274	0.267134	2.13479	0.0327784	0.165965
CBX8	76.569	-0.687353	0.312152	-2.20198	0.0276667	0.149973
CBY1	70.8865	-0.0362545	0.162008	-0.223783	0.822926	0.921985
CC2D1A	411.734	-0.314676	0.18419	-1.70844	0.0875551	0.288878
CC2D1B	463.666	-0.21734	0.135807	-1.60036	0.109519	0.327034
CC2D2A	267.81	-0.351927	0.237523	-1.48166	0.138432	0.37078
CC2D2B	41.4368	-0.679941	0.250218	-2.7174	0.00657973	0.0652414
CCAR1	475.262	-0.0855125	0.126834	-0.674206	0.500181	0.73047
CCAR2	610.341	-0.302775	0.148394	-2.04034	0.0413164	0.190004
CCBE1	22.9215	0.602667	0.491075	1.22724	0.219733	0.478869
CCDC102A	27.4736	-0.6808	0.350305	-1.94345	0.0519622	0.218428
CCDC102B	236.344	-1.20897	0.338187	-3.57487	0.0003504	0.012497
CCDC106	174.573	-0.391302	0.291082	-1.3443	0.178852	0.428433
CCDC107	53.3678	-0.000176931	0.293329	-0.000603184	0.999519	0.999718
CCDC110	12.4699	0.831676	0.433938	1.91658	0.0552916	0.225561
CCDC112	69.0262	0.290416	0.192401	1.50943	0.13119	0.360705
CCDC115	146.252	0.261314	0.120607	2.16665	0.0302613	0.158363
CCDC116	11.2075	-0.935728	0.423922	-2.20731	0.0272925	0.148893
CCDC117	277.085	0.0545163	0.129389	0.421336	0.67351	0.84003
CCDC12	120.834	-0.354404	0.135672	-2.61222	0.00899572	0.0782744
CCDC120	121.255	-0.790054	0.329378	-2.39863	0.0164568	0.111913
CCDC121	40.0525	-0.251451	0.295132	-0.851998	0.394215	0.647426
CCDC122	82.2605	-0.0434115	0.322025	-0.134808	0.892764	0.95737
CCDC124	97.2595	-0.282642	0.19406	-1.45646	0.145264	0.380754
CCDC125	385.273	-0.666359	0.239986	-2.77665	0.00549215	0.0589281
CCDC126	87.8963	0.162785	0.19496	0.834966	0.403737	0.655543
CCDC127	255.083	0.136927	0.153549	0.891753	0.372526	0.627552
CCDC13	40.7732	-0.144426	0.401172	-0.36001	0.71884	0.869416
CCDC134	24.1773	0.0142174	0.247176	0.0575191	0.954132	0.982575
CCDC136	398.84	-0.437	0.257047	-1.70008	0.0891165	0.291295
CCDC137	94.3394	-0.314864	0.191831	-1.64136	0.100723	0.312161
CCDC138	107.645	0.00935058	0.174105	0.0537066	0.957169	0.984089
CCDC14	1936.72	-0.272014	0.212828	-1.27809	0.201217	0.456493
CCDC141	77.9252	-0.376923	0.335547	-1.12331	0.261307	0.523358
CCDC142	239.621	-0.410319	0.114704	-3.5772	0.000347299	0.012497
CCDC144A	1255.14	0.256606	0.381355	0.672881	0.501023	0.730655
CCDC144NL	7.43998	0.658114	0.716363	0.918687	0.358259	0.615317
CCDC146	167.73	-0.261199	0.232377	-1.12403	0.261	0.523246
[truncated: 14,369 more rows]

## Sheet: Primary - CD3 high vs low
	baseMean	log2FoldChange	lfcSE	stat	pvalue	padj
A1BG	42.1636	0.600085	0.712181	0.842603	0.399451	0.823386
A2M	5048.95	1.44241	0.381823	3.77769	0.000158292	0.011641
A2ML1	48.9828	-1.25423	1.22194	-1.02643	0.304691	0.752486
A4GALT	37.3449	1.44086	0.785732	1.83378	0.066686	0.395466
AAAS	306.608	-0.318294	0.406265	-0.783464	0.433355	0.841879
AACS	366.5	-0.499546	0.283295	-1.76334	0.077843	0.427799
AADAT	85.6549	-0.667615	0.563056	-1.1857	0.235741	0.676665
AAGAB	216.277	0.360547	0.315453	1.14295	0.25306	0.696372
AAK1	2326.35	0.0866985	0.228731	0.379042	0.704657	0.939415
AAMDC	18.6801	0.782056	0.793071	0.98611	0.324079	0.769026
AAMP	222.212	0.489079	0.41612	1.17533	0.239862	0.68149
AAR2	150.542	-0.0612582	0.343197	-0.178493	0.858336	0.974368
AARS1	559.032	0.0975152	0.387646	0.251557	0.801383	0.962633
AARS2	205.607	-0.205588	0.473664	-0.434036	0.664262	0.926227
AARSD1	80.4321	-0.363616	0.39371	-0.923563	0.355714	0.792714
AASDH	223.588	-0.749642	0.515539	-1.45409	0.14592	0.563079
AASDHPPT	377.272	-0.309082	0.369677	-0.836085	0.403107	0.825813
AASS	1075.4	-0.948865	0.5032	-1.88566	0.0593407	0.373322
AATF	128.866	0.241121	0.303389	0.794758	0.426754	0.838718
AATK	571.251	-1.5054	0.82053	-1.83467	0.0665543	0.394993
ABAT	1184.47	-1.66635	0.502958	-3.31311	0.000922652	0.0365769
ABCA1	3589.6	0.296852	0.47447	0.62565	0.531545	0.881658
ABCA10	31.4171	0.626263	0.823875	0.760143	0.447169	0.845558
ABCA12	22.8705	0.549744	1.21968	0.450727	0.652186	0.922329
ABCA13	556.155	5.24433	0.954621	5.49362	3.93779174014569e-08	2.85452398382085e-05
ABCA2	2000.44	-0.95764	0.577306	-1.65881	0.0971544	0.469667
ABCA3	624.864	-0.546357	0.377463	-1.44744	0.147773	0.56507
ABCA4	8.72939	2.16678	1.24202	1.74457	0.0810606	0.434478
ABCA5	450.24	-0.355323	0.464389	-0.765142	0.444187	0.843636
ABCA6	184.789	0.303251	0.912681	0.332264	0.73969	0.949483
ABCA7	195.194	0.866109	0.586536	1.47665	0.139769	0.55177
ABCA8	416.706	0.0661514	0.627872	0.105358	0.916092	0.984217
ABCA9	78.1016	0.915721	0.876632	1.04459	0.296212	0.742978
ABCB1	88.0786	-0.277182	0.609199	-0.454995	0.649113	0.921194
ABCB10	171.4	-0.436826	0.449464	-0.971882	0.331109	0.774624
ABCB11	30.5311	6.7063	1.84511	3.63464	0.000278366	0.0168827
ABCB4	22.345	0.171707	0.885474	0.193915	0.846242	0.972546
ABCB5	3.35827	3.14584	2.04347	1.53946	0.123693	NA
ABCB6	162.501	-0.103378	0.402515	-0.25683	0.79731	0.961687
ABCB7	231.249	0.1485	0.398705	0.372455	0.709554	0.939878
ABCB8	729.941	-0.24311	0.369576	-0.657807	0.510662	0.87265
ABCB9	128.315	0.295761	0.449477	0.658011	0.510531	0.87265
ABCC1	529.732	0.575963	0.425098	1.3549	0.175451	0.607254
ABCC10	321.328	0.117881	0.285186	0.413346	0.679353	0.930081
ABCC11	10.7637	-0.835477	1.09625	-0.762119	0.445989	0.844964
ABCC12	2.29584	-1.49588	2.81795	-0.53084	0.59553	NA
ABCC2	25.8148	-0.842487	0.951125	-0.88578	0.375736	0.806632
ABCC3	1771.32	2.60625	0.798654	3.26331	0.00110121	0.0405901
ABCC4	231.528	-0.305337	0.459505	-0.664491	0.506376	0.870723
ABCC5	1043.6	-0.03847	0.288363	-0.133408	0.89387	0.98146
ABCC6	36.5924	1.20859	0.704938	1.71446	0.0864444	0.446688
ABCC8	170.946	-2.57599	0.894807	-2.87882	0.0039916	0.0889665
ABCC9	239.566	0.480876	0.798373	0.60232	0.546961	0.887302
ABCD1	173.651	1.21724	0.387467	3.14154	0.00168064	0.0529698
ABCD2	159.269	-1.85161	0.640062	-2.89286	0.00381756	0.0867384
ABCD3	505.472	-0.255399	0.443611	-0.575726	0.5648	0.894449
ABCD4	628.108	-0.313291	0.210311	-1.48966	0.136314	0.546258
ABCE1	566.503	-0.398501	0.333354	-1.19543	0.231919	0.672705
ABCF1	288.071	0.0572052	0.284479	0.201088	0.84063	0.970532
ABCF2	341.779	-0.0224623	0.29937	-0.0750318	0.940189	0.98892
ABCF2-H2BK1	9.74975	-1.42864	2.88842	-0.494611	0.620875	0.913078
ABCF3	259.106	0.180781	0.227835	0.793475	0.427501	0.839025
ABCG1	235.353	0.593728	0.454739	1.30565	0.191673	0.627388
ABCG2	209.416	-1.13658	0.889942	-1.27714	0.201553	0.637257
ABCG4	16.4065	-1.14134	1.15326	-0.989665	0.322338	0.768609
ABCG8	3.60713	-1.79504	2.21651	-0.809853	0.418025	NA
ABHD1	26.0479	-1.52456	1.11429	-1.36818	0.171255	0.601845
ABHD10	138.132	-0.0929012	0.676673	-0.137291	0.890801	0.980804
ABHD11	81.2654	0.101114	0.434724	0.232595	0.816076	0.964076
ABHD12	387.08	0.105233	0.377911	0.278458	0.78066	0.959265
ABHD12B	13.4466	-0.86777	1.49937	-0.578756	0.562754	0.893855
ABHD13	191.809	0.0504536	0.500383	0.10083	0.919685	0.985406
ABHD14A	36.5578	-0.477459	0.726329	-0.657359	0.51095	0.872876
ABHD14A-ACY1	21.8838	1.05765	0.946744	1.11714	0.263934	0.707744
ABHD14B	137.683	0.783821	0.337765	2.32061	0.0203078	0.215884
ABHD15	113.997	0.394845	0.378195	1.04403	0.296474	0.743161
ABHD16A	220.077	-0.0687154	0.334311	-0.205543	0.837148	0.969942
ABHD17A	700.771	0.154864	0.572493	0.270508	0.78677	0.959551
ABHD17B	169.338	-0.395113	0.323345	-1.22195	0.221725	0.658351
ABHD17C	196.99	-0.694924	0.500983	-1.38712	0.165404	0.592598
ABHD18	280.492	-0.0835773	0.269419	-0.310213	0.756399	0.951369
ABHD2	2599.91	-0.222748	0.514758	-0.432723	0.665216	0.926666
ABHD3	136.197	0.450542	0.409296	1.10077	0.270995	0.717487
ABHD4	325.874	0.309898	0.443847	0.698208	0.485047	0.862199
ABHD5	372.96	-0.176856	0.324592	-0.544857	0.585852	0.898892
ABHD6	97.327	0.262358	0.648365	0.404645	0.685738	0.932636
ABHD8	75.1679	0.433789	0.613352	0.707243	0.479415	0.860393
ABI1	366.115	0.33341	0.448555	0.743299	0.4573	0.85029
ABI2	2583.11	-0.936121	0.26775	-3.49625	0.000471855	0.0240987
ABI3	156.988	1.14246	0.583966	1.95638	0.0504206	0.343341
ABI3BP	126.966	0.033111	0.703326	0.0470778	0.962451	0.993078
ABITRAM	161.539	0.46591	0.481887	0.966845	0.333622	0.776588
ABL1	1177.03	0.175023	0.380338	0.460179	0.645388	0.920696
ABL2	1456.65	0.487977	0.285833	1.70721	0.0877831	0.449789
ABLIM1	1302.47	-1.00864	0.337895	-2.98508	0.00283502	0.0734106
ABLIM2	89.1423	-1.084	0.613965	-1.76557	0.0774682	0.427127
ABLIM3	221.655	1.35712	0.561961	2.41497	0.0157365	0.190124
ABO	23.8704	0.455155	0.670376	0.678955	0.497167	0.867335
ABR	1546.52	0.17184	0.364828	0.471017	0.637629	0.918145
ABRACL	29.2594	2.15849	0.867926	2.48696	0.0128841	0.170108
ABRAXAS1	155.157	-0.539764	0.582275	-0.926991	0.353931	0.791704
ABRAXAS2	120.72	0.167323	0.640933	0.261062	0.794045	0.960426
ABT1	91.8266	0.271111	0.630788	0.429797	0.667343	0.926918
ABTB1	252.784	0.522327	0.492372	1.06084	0.288764	0.735252
ABTB2	93.1321	-0.30504	0.631882	-0.482748	0.629275	0.915005
ABTB3	179.468	2.10083	0.895639	2.34562	0.0189952	0.207704
ACAA1	250.111	0.194192	0.258128	0.75231	0.451865	0.84885
ACAA2	142.809	-0.0715129	0.600114	-0.119165	0.905144	0.982655
ACACA	951.415	-0.37284	0.293366	-1.2709	0.203763	0.640441
ACACB	402.572	-0.286161	0.456472	-0.626896	0.530727	0.881534
ACAD10	314.717	0.212332	0.232419	0.913571	0.360942	0.796187
ACAD11	438.235	0.706672	0.411026	1.71929	0.0855625	0.445258
ACAD8	426.449	-0.25747	0.345597	-0.745001	0.456271	0.850041
ACAD9	199.978	0.336902	0.34232	0.984173	0.32503	0.769628
ACADL	19.9387	-0.876571	1.16354	-0.753365	0.45123	0.848139
ACADM	206.985	-0.332942	0.423571	-0.786034	0.431847	0.840996
ACADS	58.3548	0.0884323	0.586475	0.150786	0.880145	0.978862
ACADSB	198.556	-0.000393783	0.323764	-0.00121627	0.99903	0.99987
ACADVL	1553.59	0.637818	0.367162	1.73716	0.0823592	0.437719
ACAN	194.755	-1.93796	1.28804	-1.50457	NA	NA
ACAP1	41.9265	1.36156	1.14976	1.18421	0.236329	0.676891
ACAP2	868.844	0.000387049	0.314445	0.0012309	0.999018	0.99987
ACAP3	1622.44	-0.689392	0.64533	-1.06828	0.285395	0.731517
ACAT1	130.895	-0.12877	0.34427	-0.374037	0.708377	0.939851
ACAT2	92.8943	0.144307	0.485364	0.297317	0.766224	0.95359
ACBD3	373.83	0.486227	0.341717	1.42289	0.154768	0.578167
ACBD4	144.105	0.12623	0.625564	0.201786	0.840084	0.970377
ACBD5	271.806	-0.41916	0.234085	-1.79063	0.0733523	0.414778
ACBD6	316.877	0.135977	0.369188	0.368313	0.71264	0.941058
ACBD7	94.4504	-2.13591	0.967063	-2.20865	0.0271988	0.247694
ACCS	292.66	0.0276393	0.414012	0.0667597	0.946773	0.989837
ACD	123.278	-0.370419	0.529762	-0.699217	0.484416	0.862199
ACE	190.138	0.627233	0.52997	1.18353	0.236601	0.677094
ACER2	38.2595	0.186534	0.6761	0.275896	0.782628	0.959483
ACER3	717.171	0.152816	0.480614	0.317961	0.750514	0.949576
ACHE	265.061	0.691819	0.687077	1.0069	0.313982	0.759776
ACIN1	2017.79	0.218298	0.264385	0.82568	0.408986	0.829468
ACKR1	104.642	-0.175049	0.952617	-0.183755	0.854205	0.973776
ACKR2	18.8165	-0.189393	0.794775	-0.238298	0.81165	0.963788
ACKR3	160.253	-0.0823541	0.655983	-0.125543	0.900094	0.982331
ACKR4	14.1268	0.403045	1.84153	0.218865	NA	NA
ACLY	853.702	-0.0104673	0.273464	-0.0382768	0.969467	0.994288
ACO1	298.134	0.10254	0.410825	0.249595	0.8029	0.962633
ACO2	463.61	-0.374859	0.425212	-0.881582	0.378003	0.80773
ACOT1	7.41967	-0.153239	2.2877	-0.0669839	0.946595	0.989837
ACOT11	434.376	0.89874	0.719416	1.24926	0.211569	0.646395
ACOT12	6.88003	-1.0113	1.40659	-0.71897	0.472159	0.857304
ACOT13	102.419	-1.1308	0.668582	-1.69135	0.0907708	0.45589
ACOT2	62.8191	-0.421521	0.532636	-0.791386	0.428719	0.839152
ACOT4	9.96598	0.0298331	1.67646	0.0177953	0.985802	0.997448
ACOT7	94.5244	0.163682	0.50843	0.321937	0.747501	0.949483
ACOT8	163.699	-0.446667	0.443071	-1.00811	0.313399	0.759332
ACOT9	362.169	0.50328	0.374221	1.34487	0.178667	0.610838
ACOX1	1080.76	-0.441084	0.255515	-1.72625	0.0843019	0.442542
ACOX2	40.7193	1.02606	0.849278	1.20815	0.226989	0.665755
ACOX3	180.856	-0.540322	0.377112	-1.43279	0.151918	0.572111
ACP1	341.418	-0.000990557	0.374127	-0.00264765	0.997887	0.99987
ACP2	264.415	0.39277	0.413468	0.949941	0.342142	0.782611
ACP3	26.6851	1.21588	0.856945	1.41886	0.15594	0.579333
ACP5	30.6964	1.58065	0.957391	1.65099	0.0987399	0.472484
ACP6	881.225	1.38139	0.62878	2.19694	0.0280247	0.252429
ACP7	6.13831	-4.70689	2.12572	-2.21426	0.0268109	NA
ACR	1.87085	0.0456052	2.63436	0.0173117	0.986188	NA
ACRBP	17.042	1.89675	0.979354	1.93673	0.052778	0.351
ACRV1	4.87809	-1.49937	3.32471	-0.450979	0.652005	NA
ACSBG1	260.546	-1.70561	0.661116	-2.5799	0.00988298	0.148812
ACSBG2	3.60615	4.0268	2.4961	1.61324	0.106692	NA
ACSF2	84.8081	0.540079	0.565225	0.955511	0.339319	0.782082
ACSF3	616.998	0.0265466	0.33833	0.0784635	0.937459	0.98804
ACSL1	796.95	1.06539	0.63198	1.6858	0.0918337	0.458438
ACSL3	832.123	-0.425482	0.415051	-1.02513	0.3053	0.752798
ACSL4	472.591	1.40684	0.530061	2.65411	0.00795178	0.132339
ACSL5	47.0155	0.316319	0.457656	0.691172	0.489458	0.86338
ACSL6	516.738	-2.63135	0.638797	-4.11922	3.80150609935887e-05	0.00407452
ACSM3	4.67689	1.819	1.63573	1.11204	0.266121	NA
ACSM5	43.1038	0.836926	0.691118	1.21097	0.225906	0.664534
ACSS1	383.687	-0.737515	0.59033	-1.24933	0.211546	0.646395
ACSS2	170.107	0.430717	0.356582	1.2079	0.227084	0.665755
ACSS3	538.32	0.55087	0.574513	0.958847	0.337636	0.780582
ACTA2	391.372	0.512121	0.581805	0.880228	0.378736	0.808285
ACTB	24800.4	0.644418	0.235736	2.73365	0.0062637	0.117864
ACTC1	8.4075	1.03009	1.91634	0.53753	0.590901	0.901241
ACTG1	7541.14	0.300622	0.341566	0.88013	0.378789	0.808285
ACTG2	48.6279	0.804936	1.33956	0.600897	0.547909	0.887562
ACTL6A	107.801	-0.105434	0.369091	-0.285657	0.775141	0.957079
ACTL6B	11.0936	-3.95937	2.25147	-1.75857	0.0786501	0.428368
ACTMAP	204.179	0.0138417	0.443586	0.0312041	0.975107	0.995116
ACTN1	2267.65	1.03851	0.316939	3.2767	0.00105029	0.0393808
ACTN2	345.514	-0.609866	0.582498	-1.04698	0.295107	0.741441
ACTN4	1605.72	0.203288	0.295823	0.687196	0.491959	0.864202
ACTR10	195.951	-0.0590557	0.426213	-0.138559	0.889799	0.98055
ACTR1A	481.495	-0.287077	0.311852	-0.920557	0.357282	0.79419
ACTR1B	290.181	0.0654504	0.369353	0.177203	0.859349	0.974368
ACTR2	1665.09	0.377013	0.324884	1.16045	0.245865	0.689197
ACTR3	1379.67	0.652362	0.415114	1.57153	0.116061	0.509264
ACTR3B	267.57	-0.581838	0.389625	-1.49333	0.135352	0.544806
ACTR3C	45.4419	0.517961	0.929295	0.55737	0.577274	0.898784
ACTR5	63.1991	0.295735	0.385586	0.766976	0.443096	0.843636
ACTR6	94.6912	-0.377186	0.297718	-1.26692	0.205182	0.64083
ACTR8	225.547	-0.0144599	0.357367	-0.0404624	0.967724	0.993944
ACTRT3	5.23238	2.53315	2.38172	1.06358	0.287518	NA
ACVR1	150.26	-0.25071	0.352948	-0.710332	0.477498	0.859825
ACVR1B	297.875	0.151812	0.336502	0.451147	0.651884	0.922329
ACVR1C	35.1432	-2.33417	1.08831	-2.14477	0.0319713	0.268006
ACVR2A	172.545	-0.625022	0.660893	-0.945724	0.344289	0.784246
ACVR2B	473.171	-0.42187	0.326846	-1.29073	0.196798	0.632837
ACVRL1	148.963	0.980087	0.739082	1.32609	0.184811	0.619318
ACY1	57.9017	0.0398029	0.499992	0.0796071	0.93655	0.988006
ACY3	8.365	1.79773	1.64617	1.09207	0.274802	0.721869
ACYP1	58.3672	-0.606908	0.774306	-0.783809	0.433152	0.841879
ACYP2	130.308	-0.479831	0.279977	-1.71382	0.0865615	0.446972
ADA	32.2982	0.928046	0.605682	1.53223	0.125465	0.527728
ADA2	483.519	1.05472	0.3606	2.92491	0.00344557	0.0828624
ADAD2	4.61057	-1.82851	1.82485	-1.002	0.316341	NA
ADAL	137.283	-0.106571	0.645579	-0.165078	0.868882	0.976306
ADAM10	1244.73	0.200817	0.342916	0.585615	0.558135	0.891594
ADAM11	75.7809	-1.90088	0.76364	-2.48924	0.0128017	0.169167
ADAM12	735.822	1.15819	0.522784	2.21543	0.0267308	0.245875
ADAM15	313.658	0.36772	0.386074	0.952459	0.340864	0.782444
ADAM17	789.93	0.138039	0.371323	0.37175	0.710079	0.939878
ADAM19	679.345	-0.236359	0.725109	-0.325964	0.744452	0.949483
ADAM20	117.717	0.778233	0.447241	1.74008	0.0818458	0.436624
ADAM21	4.7447	-0.264847	1.93185	-0.137095	0.890956	NA
ADAM22	752.313	-1.33977	0.459335	-2.91677	0.00353674	0.0838514
ADAM23	416.737	-1.92539	0.439985	-4.37604	1.20856835790406e-05	0.00199979
ADAM28	381.802	1.3362	0.727025	1.8379	0.0660775	0.394161
ADAM32	175.558	0.523382	0.464902	1.12579	0.260255	0.70358
ADAM33	166.574	0.190158	0.843121	0.225541	0.821559	0.96609
ADAM8	162.05	1.70726	0.737492	2.31496	0.0206154	0.217936
ADAM9	1176.31	0.657423	0.322565	2.03811	0.0415393	0.309673
ADAMDEC1	24.0642	1.66448	1.175	1.41658	0.156605	0.580614
ADAMTS1	540.857	0.19944	0.610225	0.326831	0.743796	0.949483
ADAMTS10	414.794	0.525051	0.577555	0.909093	0.363301	0.798197
ADAMTS12	147.867	2.55391	0.770238	3.31573	0.000914027	0.0363296
ADAMTS13	107.734	-0.120181	0.624417	-0.192469	0.847375	0.972637
ADAMTS14	492.015	2.14759	0.808947	2.65479	0.00793567	0.132339
ADAMTS15	187.306	0.670741	0.830457	0.807677	0.419277	0.83466
ADAMTS16	18.5978	-0.702956	1.42534	-0.493186	0.621881	0.913078
ADAMTS17	84.0789	-0.984921	0.818312	-1.2036	0.228744	0.667337
ADAMTS18	75.1607	-0.445841	0.924883	-0.482051	0.62977	0.915137
ADAMTS19	16.1103	-1.36725	1.64082	-0.833268	0.404693	0.827097
ADAMTS2	225.728	2.62671	0.799369	3.28598	0.00101629	0.0387745
ADAMTS3	74.5106	-0.257958	1.02393	-0.251929	0.801096	0.962633
ADAMTS4	463.862	0.468095	0.565447	0.827832	0.407766	0.829151
ADAMTS5	153.514	0.502757	0.74895	0.671282	0.502041	0.868111
ADAMTS6	192.265	-1.0257	0.76175	-1.34651	0.178139	0.61024
ADAMTS7	164.174	0.00944658	0.778996	0.0121266	0.990325	0.997863
ADAMTS8	31.2317	-3.89312	1.31694	-2.95619	0.00311464	0.0782411
ADAMTS9	1532.94	-0.514373	0.614407	-0.837185	0.402488	0.825721
ADAMTSL1	160.969	3.89844	1.19571	3.26035	0.00111274	0.0408769
ADAMTSL2	102.885	-0.656556	0.684227	-0.959558	0.337278	0.780258
ADAMTSL3	37.6183	0.798887	0.922965	0.865566	0.386728	0.813888
ADAMTSL4	175.467	1.07167	0.957099	1.11971	0.262838	0.707216
ADAMTSL5	6.47102	-1.95014	1.76071	-1.10759	0.26804	NA
ADAP1	165.573	-0.216124	0.726691	-0.297408	0.766155	0.95359
ADAP2	419.56	1.69135	0.489444	3.45566	0.000548946	0.0265289
ADAR	2882.64	0.0794726	0.306652	0.259162	0.79551	0.96081
ADARB1	361.511	1.12452	0.454807	2.47253	0.0134161	0.173315
ADARB2	42.9808	-1.01245	1.06376	-0.951768	0.341215	0.782444
ADAT1	227.537	-0.105225	0.344253	-0.305661	0.759863	0.95232
ADAT2	167.189	0.435129	0.457612	0.95087	0.34167	0.782444
ADAT3	80.3761	0.087145	0.786391	0.110816	0.911762	0.984151
ADCK1	102.459	-0.935222	0.353786	-2.64347	0.00820614	0.13375
ADCK2	166.161	-0.0978381	0.53737	-0.182068	0.855529	0.973787
ADCK5	42.9987	0.0151438	0.833677	0.0181651	0.985507	0.997448
ADCY1	705.904	-2.14063	0.761255	-2.81198	0.00492375	0.102118
ADCY10	8.34551	-1.33404	1.53978	-0.866383	0.38628	0.81384
ADCY2	536.311	0.58609	0.523595	1.11936	0.262988	0.707425
ADCY3	355.82	-0.0721518	0.405824	-0.177791	0.858887	0.974368
ADCY4	112.038	0.425797	0.676042	0.629839	0.5288	0.880912
ADCY5	145.578	-0.905969	0.836202	-1.08343	0.278616	0.724934
ADCY6	799.647	-0.351389	0.444757	-0.790068	0.429488	0.839342
ADCY7	412.095	1.57565	0.513579	3.06797	0.00215516	0.0623727
ADCY8	202.621	-1.22215	0.688034	-1.77629	0.0756855	0.421265
ADCY9	369.639	0.166048	0.414161	0.400927	0.688474	0.933604
ADCYAP1	8.06537	-2.10818	1.78429	-1.18152	0.237395	0.677769
ADCYAP1R1	2877.26	-2.36106	0.796347	-2.96486	0.00302821	0.0767748
ADD1	2361.5	-0.409979	0.243539	-1.68342	0.0922933	0.458942
ADD2	732.093	-1.16708	0.56012	-2.08362	0.0371944	0.291111
ADD3	644.992	-0.286117	0.391771	-0.730317	0.465196	0.853008
ADGB	3.51063	0.240553	2.62936	0.0914871	0.927106	NA
ADGRA1	136.657	-3.29414	0.931611	-3.53596	0.00040629	0.0219325
ADGRA2	357.673	0.649255	0.682945	0.95067	0.341772	0.782444
ADGRA3	615.975	-0.764217	0.406683	-1.87915	0.0602243	0.376318
ADGRB1	666.913	-2.73108	1.05711	-2.58353	0.00977949	0.148118
ADGRB2	981.849	-1.0719	0.497606	-2.15411	0.0312315	0.265355
ADGRB3	546.908	-1.98783	0.456689	-4.35269	1.34480114548957e-05	0.00213249
ADGRD1	112.625	0.432629	0.735287	0.588381	0.556277	0.890546
ADGRD2	13.0546	-0.0123216	1.81401	-0.00679246	0.99458	0.999049
ADGRE1	11.813	2.46141	1.39755	1.76123	0.0782	0.427818
ADGRE2	276.352	1.96635	0.613273	3.20631	0.00134447	0.0460966
ADGRE3	11.2783	0.504065	1.32647	0.380004	0.703942	0.939415
ADGRE5	204.832	0.681349	0.529188	1.28754	0.197907	0.633194
ADGRF2P	6.34452	-4.33428	2.59225	-1.67201	0.0945218	NA
ADGRF3	9.42771	0.0508108	1.21345	0.041873	0.9666	0.993555
ADGRF5	370.17	0.763044	0.661441	1.15361	0.248661	0.691433
ADGRG1	2817.15	-1.40303	0.603942	-2.32312	0.0201726	0.215177
ADGRG2	16.7953	2.38108	1.87388	1.27067	0.203846	0.640441
ADGRG3	40.1993	1.84397	1.73432	1.06322	NA	NA
ADGRG5	14.3266	2.10534	1.31944	1.59562	0.110573	0.498649
ADGRG6	104.294	2.23241	0.752895	2.9651	0.00302589	0.0767748
ADGRG7	13.4152	1.48651	2.48955	0.597099	NA	NA
ADGRL1	1260.41	-0.776577	0.522086	-1.48745	0.136896	0.547108
ADGRL2	454.232	-0.70318	0.727346	-0.966774	0.333657	0.776588
ADGRL3	1194.15	-1.1499	0.683051	-1.68348	0.0922826	0.458942
ADGRL4	103.02	0.49007	0.788919	0.621191	0.534474	0.88191
ADGRV1	2160.64	-0.649055	0.565032	-1.14871	0.250677	0.693703
ADH1B	2.95237	-2.87991	2.46883	-1.16651	0.24341	NA
ADH5	407.328	-0.135987	0.219841	-0.61857	0.536199	0.882555
ADHFE1	97.7117	-0.869096	0.52641	-1.65099	0.0987414	0.472484
ADI1	279.618	0.344753	0.380998	0.904869	0.365535	0.799617
ADIPOR1	463.877	0.421585	0.281456	1.49787	0.134166	0.542617
ADIPOR2	489.956	-0.407337	0.5059	-0.805174	0.420719	0.835302
ADIRF	26.334	-0.235444	1.11565	-0.211038	0.832858	0.968751
ADISSP	237.236	-0.130411	0.697793	-0.18689	0.851747	0.973215
ADK	97.5202	-0.475298	0.369783	-1.28534	0.198672	0.63431
ADM	438.138	1.32838	0.820381	1.61923	0.105399	0.488276
ADM2	14.341	2.86984	1.32875	2.1598	0.0307881	0.2639
ADM5	12.3782	0.247622	0.9844	0.251546	0.801392	0.962633
ADNP	1747.32	-0.257313	0.273464	-0.940937	0.346737	0.786523
ADNP2	467.248	-0.111001	0.271258	-0.409209	0.682387	0.930818
ADO	230.514	-0.703059	0.421296	-1.6688	0.0951574	0.46581
ADORA1	290.348	0.150197	0.613885	0.244666	0.806715	0.962884
ADORA2A	31.7649	0.528051	0.996832	0.52973	0.596299	0.904081
ADORA2B	63.3355	0.613286	0.85776	0.714985	0.474618	0.858288
ADORA3	140.889	1.31408	0.75148	1.74866	0.0803495	0.432747
ADPGK	692.726	0.675856	0.338363	1.99743	0.0457785	0.324737
ADPRH	96.5808	0.72613	0.660618	1.09917	0.271695	0.717711
ADPRHL1	41.4661	0.44178	0.772537	0.571856	0.56742	0.895943
ADPRM	37.3898	-0.398684	0.649526	-0.613807	0.539343	0.884854
ADPRS	90.8446	0.590795	0.4814	1.22724	0.219731	0.656537
ADRA1A	135.379	0.981326	0.726937	1.34995	0.177033	0.609769
ADRA1B	30.8328	1.07474	0.744145	1.44426	0.148665	0.567059
ADRA1D	21.4585	-0.0715327	1.07626	-0.066464	0.947008	0.989837
ADRA2A	45.7421	-0.473673	1.13433	-0.417579	0.676255	0.929537
ADRA2B	19.02	1.40889	0.7743	1.81956	0.0688256	0.4022
ADRA2C	2.3552	-0.845618	3.24867	-0.260296	0.794635	NA
ADRB1	62.3142	0.143961	0.528152	0.272574	0.785181	0.959551
ADRB2	51.3929	-0.416252	1.03596	-0.401804	0.687828	0.933063
ADRB3	0.66534	-2.31383	4.65496	-0.497067	0.619142	NA
ADRM1	141.423	0.425894	0.509678	0.835614	0.403372	0.825974
ADSL	284.611	-0.174607	0.402061	-0.43428	0.664085	0.92612
ADSS1	80.2075	1.05053	0.668623	1.57119	0.116138	0.509264
ADSS2	194.453	0.416124	0.426327	0.976068	0.329031	0.772373
ADTRP	4.56528	0.145646	1.70447	0.0854493	0.931904	NA
AEBP1	2326.34	-0.69263	0.661687	-1.04676	0.295208	0.741441
AEBP2	431.013	-0.0522057	0.425908	-0.122575	0.902443	0.982655
AEN	317.721	-0.919782	0.515395	-1.78461	0.0743238	0.417502
AFAP1	743.366	-0.0518885	0.412269	-0.125861	0.899842	0.982331
AFAP1L1	322.277	0.0832024	0.60046	0.138564	0.889794	0.98055
AFAP1L2	187.355	-0.884721	0.77233	-1.14552	0.251993	0.696076
AFDN	1558.01	-1.05263	0.326733	-3.22168	0.00127443	0.0445991
AFF1	1593.86	0.20946	0.313295	0.668571	0.503769	0.869336
AFF2	70.2499	-3.84957	1.18405	-3.25119	0.00114923	0.0415995
AFF3	328.783	-2.36196	0.685578	-3.4452	0.000570631	0.0269763
AFF4	2598.3	0.198213	0.320967	0.617548	0.536873	0.88288
AFG1L	118.152	-0.057187	0.399717	-0.143069	0.886236	0.979908
AFG2A	321.589	-0.646599	0.346795	-1.8645	0.0622514	0.382581
AFG2B	70.9071	-0.251024	0.450283	-0.557481	0.577199	0.898784
AFG3L2	398.465	-0.274767	0.240928	-1.14045	0.254099	0.697969
AFMID	162.6	0.116961	0.470652	0.248508	0.803742	0.962633
AFTPH	400.847	0.148488	0.367658	0.403875	0.686304	0.932822
AGA	61.8966	0.470061	0.576875	0.81484	0.415164	0.833217
AGAP1	1384.42	-1.36108	0.479464	-2.83875	0.00452909	0.0969862
AGAP2	765.998	-2.00518	0.730217	-2.74601	0.00603251	0.115223
AGAP3	733.107	0.0997367	0.412849	0.241581	0.809105	0.963204
AGAP4	225.397	-0.264534	0.318248	-0.831219	0.40585	0.827988
AGAP5	83.638	1.01847	0.532648	1.91209	0.0558652	0.360966
AGAP6	256.709	-0.0398979	0.331203	-0.120464	0.904116	0.982655
AGAP9	153.024	1.75963	0.776686	2.26557	0.0234778	0.229693
AGBL1	23.6249	-0.132509	0.912721	-0.14518	0.884569	0.979829
AGBL2	45.7528	0.370596	0.904414	0.409764	0.681979	0.930818
AGBL3	107.646	-0.582155	0.872146	-0.667497	0.504455	0.869586
AGBL4	60.8174	0.548962	0.855001	0.64206	0.520834	0.876236
AGBL5	137.317	-0.709771	0.393109	-1.80553	0.0709916	0.408613
AGER	77.5345	-0.742564	0.737406	-1.007	0.313937	0.759776
AGFG1	1283.28	0.0528736	0.502587	0.105203	0.916215	0.984231
AGFG2	658.824	0.0512135	0.396016	0.129322	0.897103	0.981892
AGGF1	317.276	0.198277	0.459514	0.431494	0.666109	0.926669
AGK	502.966	-0.585125	0.363688	-1.60886	0.107646	0.492369
AGL	365.199	-0.203644	0.413724	-0.492222	0.622562	0.913078
AGMAT	74.8906	-0.850676	1.10744	-0.768146	NA	NA
AGMO	50.1223	0.109619	1.31128	0.0835968	0.933377	0.987434
AGO1	1349.18	-0.340062	0.236792	-1.43612	0.150967	0.57043
AGO2	2394.01	-0.742141	0.344355	-2.15516	0.031149	0.264905
AGO3	1963.43	-0.502906	0.354276	-1.41953	0.155744	0.579113
AGO4	503.425	0.321734	0.419774	0.766447	0.443411	0.843636
AGPAT1	583.622	0.136072	0.248554	0.547453	0.584068	0.898892
AGPAT2	69.1705	0.983506	0.81503	1.20671	0.227543	0.665762
AGPAT3	1041.68	-0.192297	0.375919	-0.51154	0.608973	0.909093
AGPAT4	1119.85	-0.508645	0.436033	-1.16653	0.243401	0.687104
AGPAT5	720.929	-0.119147	0.403957	-0.29495	0.768032	0.954619
AGPS	403.559	-0.0720252	0.361693	-0.199134	0.842158	0.97116
AGRN	2339.59	0.103942	0.559895	0.185645	0.852723	0.9736
AGT	965.346	-1.68695	0.659725	-2.55704	0.0105566	0.154671
AGTPBP1	309.304	-0.162129	0.502072	-0.322919	0.746756	0.949483
AGTR1	4.95111	0.414387	2.06118	0.201044	0.840664	NA
AGTRAP	143.184	0.435074	0.510412	0.852398	0.393993	0.818729
AGXT	6.88221	2.07305	3.37658	0.613949	0.539249	0.884854
AHCTF1	969.138	-0.122622	0.299387	-0.409577	0.682116	0.930818
AHCY	262.469	0.0147263	0.369985	0.0398025	0.968251	0.994034
AHCYL1	1807.43	-0.533441	0.472552	-1.12885	0.25896	0.701575
AHCYL2	1079.24	-0.419085	0.518853	-0.807715	0.419254	0.83466
AHDC1	1316.03	-0.0490965	0.438269	-0.112024	0.910805	0.984151
AHI1	689.772	-0.039325	0.382222	-0.102885	0.918054	0.984922
AHNAK	5651.08	1.36789	0.514182	2.66033	0.00780649	0.131458
AHNAK2	775.626	2.14312	0.814643	2.63075	0.00851972	0.136378
AHR	900.839	0.0154625	0.640327	0.0241479	0.980735	0.995798
AHRR	17.3025	0.445616	1.51805	0.293546	0.769105	0.954749
AHSA1	139.63	0.565648	0.447985	1.26265	0.206716	0.641973
AIDA	645.92	-0.0687616	0.306222	-0.224548	0.822331	0.966294
AIF1	104.41	1.74282	0.72997	2.38753	0.016962	0.197071
AIF1L	897.907	-2.33938	0.72099	-3.24468	0.00117583	0.0422163
AIFM1	75.1501	0.618265	0.336031	1.8399	0.0657824	0.393982
AIFM2	61.7787	0.878947	0.741496	1.18537	0.235871	0.676665
AIFM3	29.6802	0.634817	1.10275	0.575665	0.564842	0.894449
AIG1	273.583	0.0585313	0.28396	0.206126	0.836693	0.969942
AIM2	10.7052	2.06928	1.33685	1.54787	0.121653	0.520367
AIMP1	525.926	0.0562086	0.354657	0.158487	0.874073	0.976991
AIMP2	72.0739	-0.17158	0.570406	-0.300803	0.763564	0.953235
AIP	52.851	0.593826	0.772641	0.768566	0.442151	0.843636
AIRE	31.0082	-3.05271	1.31858	-2.31516	0.0206041	0.217936
AIRIM	134.701	0.0289811	0.339289	0.0854173	0.93193	0.987434
AJAP1	129.488	-1.79138	0.974416	-1.83842	0.0660009	0.394161
AJM1	220.726	-0.237082	0.702993	-0.337247	0.73593	0.948609
AJUBA	116.962	0.154869	0.478081	0.323939	0.745984	0.949483
AK1	137.347	0.838655	0.647407	1.29541	0.19518	0.630438
AK2	1172.66	0.432812	0.372938	1.16055	0.245826	0.689197
AK3	618.562	0.105008	0.556336	0.188749	0.850289	0.972644
AK4	1588.52	0.320361	0.522419	0.613225	0.539727	0.884854
AK5	85.6926	-2.00925	1.07735	-1.86499	0.0621824	0.382466
AK6	77.7721	0.463012	0.756636	0.611935	0.54058	0.885057
AK7	7.94297	-1.80584	2.12104	-0.851394	0.39455	0.819181
AK8	11.8723	0.185057	1.30619	0.141677	0.887335	0.980039
AK9	101.687	-1.05299	0.736949	-1.42885	0.153047	0.574558
AKAIN1	0.702469	-1.99625	4.65745	-0.428614	0.668204	NA
AKAP1	229.925	-0.206443	0.331054	-0.623591	0.532896	0.881658
AKAP10	424.223	0.367331	0.259939	1.41314	0.157614	0.581523
AKAP11	1666.24	-0.618849	0.319054	-1.93964	0.0524233	0.349958
AKAP12	1249.89	0.777106	0.624714	1.24394	0.213523	0.648477
AKAP13	2744.41	0.460535	0.446263	1.03198	0.302081	0.749707
AKAP14	0.921091	-1.49886	4.62944	-0.323766	0.746115	NA
AKAP17A	431.142	0.869581	0.367791	2.36434	0.0180624	0.202179
AKAP3	10.8834	-0.3207	1.23581	-0.259505	0.795245	0.960807
AKAP5	142.718	-1.82856	0.794841	-2.30054	0.0214178	0.220751
AKAP6	1116.84	-1.06035	0.592848	-1.78857	0.0736844	0.414891
AKAP7	143.054	0.000330474	0.638094	0.000517908	0.999587	0.999915
AKAP8	308.646	0.112186	0.465384	0.241061	0.809508	0.963204
AKAP8L	494.504	-0.155115	0.504959	-0.307183	0.758704	0.952082
AKAP9	1849.49	0.450511	0.356861	1.26243	0.206795	0.641973
AKIP1	100.786	0.115752	0.452637	0.255728	0.798161	0.962027
AKIRIN1	585.287	-0.688433	0.331379	-2.07748	0.0377574	0.294306
AKIRIN2	391.553	-0.22714	0.427784	-0.53097	0.59544	0.903683
AKNA	706.948	1.19221	0.549461	2.16979	0.0300231	0.260126
AKNAD1	38.0077	-1.04443	1.21306	-0.860992	0.389242	0.815558
AKR1A1	201.428	0.780578	0.29736	2.62503	0.00866423	0.138111
AKR1B1	305.796	0.560357	0.698704	0.801995	0.422556	0.836158
AKR1C1	78.5307	0.431547	0.922581	0.46776	0.639956	0.919502
AKR1C2	12.6402	-1.19372	1.32618	-0.900124	0.368054	0.80089
AKR1C3	11.1334	0.3837	0.912813	0.420349	0.67423	0.928264
AKR1E2	4.34965	1.85701	1.71001	1.08596	0.277495	NA
AKR7A2	153.363	-0.200783	0.42732	-0.469865	0.638451	0.918566
AKR7A3	9.78708	0.181682	0.980723	0.185253	0.853031	0.973635
AKT1	1118	0.11621	0.29321	0.396337	0.691856	0.934859
AKT1S1	403.959	0.0224371	0.404777	0.0554308	0.955795	0.991307
AKT2	1671.98	-0.368994	0.463814	-0.795566	0.426285	0.838415
AKT3	1128.69	-0.615676	0.395446	-1.55691	0.119491	0.514717
AKTIP	178.384	-0.462974	0.486894	-0.950871	0.34167	0.782444
ALAD	249.917	0.105032	0.387016	0.271389	0.786092	0.959551
ALAS1	119.3	0.192407	0.395952	0.485935	0.627013	0.913966
ALAS2	10.3617	-2.89228	1.7544	-1.64858	0.0992328	0.473409
ALB	8.62542	0.319491	1.88374	0.169604	0.865321	0.975514
ALCAM	599.651	-0.62775	0.694977	-0.903267	0.366384	0.800256
ALDH16A1	157.421	0.848336	0.53481	1.58624	0.112685	0.503732
ALDH18A1	215.216	0.380383	0.462353	0.822711	0.410672	0.830124
ALDH1A1	88.3748	0.316665	1.21712	0.260176	0.794728	0.960628
ALDH1A2	27.7887	0.0250007	0.72101	0.0346745	0.972339	0.994964
ALDH1A3	68.7317	1.44176	1.60708	0.897128	NA	NA
ALDH1B1	109.321	-0.448408	0.557565	-0.804225	0.421267	0.835302
ALDH1L1	567.497	-0.200896	0.621813	-0.323081	0.746634	0.949483
ALDH1L2	224.403	0.471927	0.579207	0.814781	0.415198	0.833217
ALDH2	336.066	0.174372	0.460164	0.378935	0.704736	0.939415
ALDH3A1	9.66439	-0.961609	2.37629	-0.404669	0.685721	0.932636
ALDH3A2	959.623	-0.751373	0.377677	-1.98946	0.0466506	0.328171
ALDH3B1	169.831	1.46387	0.670543	2.18311	0.0290277	0.255342
ALDH4A1	260.584	-1.15948	0.73491	-1.57772	0.114629	0.507382
ALDH5A1	298.853	-1.79711	0.418631	-4.29282	1.76417909511647e-05	0.00253359
ALDH6A1	623.448	-0.58422	0.420673	-1.38877	0.164902	0.592314
ALDH7A1	841.28	-0.790799	0.31248	-2.53072	0.0113829	0.160001
ALDH8A1	20.7963	0.6903	0.90826	0.760025	0.44724	0.845558
ALDH9A1	294.618	-0.312095	0.369978	-0.843552	0.39892	0.823386
ALDOA	2401.32	0.827103	0.523144	1.58103	0.113872	0.505977
ALDOC	360.424	-1.63113	0.652218	-2.5009	0.0123879	0.16733
ALG1	144.836	0.166477	0.317007	0.525152	0.599478	0.905881
ALG10	116.172	-0.0401627	0.689382	-0.0582589	0.953542	0.99077
ALG10B	315.815	-0.561513	0.510055	-1.10089	0.270946	0.717487
ALG11	304.843	-1.01425	0.4067	-2.49387	0.012636	0.16833
ALG12	197.968	-0.0724555	0.379916	-0.190715	0.848749	0.972644
ALG13	558.466	0.78551	0.596391	1.3171	0.187804	0.623813
ALG14	147.878	-0.206132	0.373912	-0.551285	0.581438	0.898892
ALG2	217.508	0.30095	0.364986	0.824553	0.409626	0.829704
ALG3	116.212	0.541491	0.467077	1.15932	0.246326	0.689197
ALG5	37.0785	-0.857533	0.92904	-0.923031	0.355991	0.7929
ALG6	152.012	-0.216176	0.729137	-0.296482	0.766862	0.954065
ALG8	160.235	-0.0134837	0.355601	-0.037918	0.969753	0.994288
ALG9	315.355	-0.77388	0.379968	-2.0367	0.0416803	0.310183
ALK	132.149	-0.133633	0.764168	-0.174874	0.861179	0.974742
ALKAL2	8.73505	2.48481	1.72228	1.44275	0.149092	0.567691
ALKBH1	90.3324	-0.448586	0.391494	-1.14583	0.251865	0.696076
ALKBH2	58.4658	-0.915465	0.654741	-1.39821	0.162051	0.587917
ALKBH3	37.9707	0.166819	0.491721	0.339256	0.734417	0.948022
ALKBH4	93.0102	-0.384569	0.474235	-0.810924	0.417409	0.834203
ALKBH5	773.025	0.204567	0.377125	0.542437	0.587518	0.899478
ALKBH6	121.879	0.0455114	0.387846	0.117344	0.906588	0.982655
ALKBH7	76.7517	-0.498796	0.8448	-0.590431	0.554902	0.890217
ALKBH8	82.2984	0.165775	0.659378	0.251411	0.801496	0.962633
ALLC	1.7987	-2.18773	3.32466	-0.658029	0.510519	NA
ALMS1	1508.74	-0.421568	0.512622	-0.822376	0.410863	0.830289
ALOX15	1.60048	1.05092	2.93992	0.357464	0.720745	NA
ALOX15B	22.796	1.52928	1.11704	1.36905	0.170984	0.601845
ALOX5	189.228	1.80734	0.617843	2.92524	0.00344189	0.0828624
ALOX5AP	154.457	1.28346	0.629512	2.03881	0.0414688	0.309673
ALOXE3	1.02667	-0.379447	4.63744	-0.0818226	0.934788	NA
ALPK1	369.469	1.44866	0.661853	2.1888	0.0286113	0.255006
ALPK2	220.374	4.34345	1.65101	2.63079	NA	NA
ALPK3	733.472	1.62589	0.558895	2.90912	0.00362446	0.0851468
ALPL	61.1004	0.0340212	0.635018	0.0535751	0.957274	0.991953
ALS2	401.727	-0.162146	0.502027	-0.322983	0.746708	0.949483
ALS2CL	107.207	1.26819	0.744942	1.70241	0.0886791	0.450499
ALX3	15.6425	-0.303499	1.41204	-0.214936	0.829817	0.967935
ALX4	13.2647	-1.04136	1.66846	-0.624143	0.532534	0.881658
ALYREF	104.867	-0.125467	0.502587	-0.249643	0.802863	0.962633
AMACR	113.022	-0.202659	0.651747	-0.310948	0.755841	0.951221
AMBRA1	438.277	0.0175008	0.210942	0.0829653	0.933879	0.987434
AMD1	1143.84	-0.414408	0.304537	-1.36078	0.173583	0.60482
AMDHD1	5.00228	1.75772	1.27863	1.37469	0.169229	NA
AMDHD2	270.529	1.03753	0.525188	1.97555	0.0482059	0.33478
AMER1	209.497	0.473282	0.333702	1.41828	0.15611	0.579488
AMER2	1160.31	-3.95699	0.71009	-5.57252	2.51078193398825e-08	2.39190058080235e-05
AMER3	20.5958	-4.91861	2.1623	-2.27472	0.022923	0.226543
AMFR	686.394	-0.131023	0.346356	-0.37829	0.705215	0.939415
AMH	163.144	-1.12271	0.863578	-1.30007	0.193577	0.629528
AMIGO1	146.856	-0.447506	0.448308	-0.99821	0.318177	0.764218
AMIGO2	63.1489	0.916787	0.785737	1.16679	0.243297	0.687104
AMMECR1	196.102	0.181026	0.53554	0.338024	0.735345	0.948309
AMMECR1L	267.363	-0.202649	0.278442	-0.727796	0.466738	0.853677
AMN	9.5967	-0.375424	1.64456	-0.228283	0.819426	0.965429
AMN1	59.6768	-0.162383	0.702683	-0.23109	0.817245	0.964711
AMOT	371.693	0.46594	0.881002	0.528876	0.596892	0.904541
AMOTL1	855.61	-0.0767731	0.328421	-0.233765	0.815168	0.963936
AMOTL2	343.063	0.0741587	0.684778	0.108296	0.913761	0.984151
AMPD2	607.227	0.747372	0.406594	1.83813	0.0660434	0.394161
AMPD3	300.741	1.5003	0.448118	3.348	0.000813985	0.033856
AMPH	98.2523	-1.04962	0.755624	-1.38908	0.164809	0.592279
AMT	90.4084	-0.504796	0.594855	-0.848603	0.396102	0.820948
AMY2A	1.12401	-0.979638	4.60661	-0.212659	0.831593	NA
AMY2B	248.897	-0.527396	0.383573	-1.37496	0.169145	0.599928
AMZ1	145.988	-1.83002	1.05888	-1.72826	0.0839414	0.442159
AMZ2	406.466	-0.401053	0.368727	-1.08767	0.276741	0.723591
ANAPC1	571.29	-0.258853	0.298535	-0.867079	0.385899	0.813683
ANAPC10	76.0414	-0.775956	0.486885	-1.59372	0.111	0.499454
ANAPC11	106.597	-0.376216	0.4314	-0.872082	0.383163	0.81208
ANAPC13	157.084	-0.29783	0.318395	-0.935411	0.349577	0.787915
ANAPC15	30.6275	0.276048	0.869618	0.317436	0.750913	0.949747
ANAPC16	407.757	0.371098	0.389351	0.95312	0.340529	0.782444
ANAPC2	452.949	0.0645725	0.405432	0.159268	0.873458	0.976831
ANAPC4	311.341	0.19497	0.401932	0.485082	0.627618	0.914018
ANAPC5	1460.01	-0.259995	0.323798	-0.802954	0.422001	0.835713
ANAPC7	553.288	-0.719715	0.299125	-2.40607	0.0161254	0.193136
ANG	10.7224	1.72735	0.898583	1.9223	0.0545678	0.355907
ANGEL1	824.956	-0.34938	0.289706	-1.20598	0.227825	0.666036
ANGEL2	478.624	-0.46709	0.440803	-1.05963	0.289311	0.735256
ANGPT1	75.1825	1.69562	1.04275	1.6261	0.103927	0.483702
ANGPT2	341.98	0.757396	0.680099	1.11365	0.265427	0.7095
ANGPT4	7.6835	0.813109	1.83888	0.442176	0.658362	0.924432
ANGPTL1	26.2266	0.529037	1.25397	0.421888	0.673107	0.927857
ANGPTL2	429.416	0.26311	0.486739	0.540557	0.588813	0.8998
ANGPTL4	415.245	2.22403	1.02031	2.17975	0.0292759	0.256572
ANGPTL6	10.6818	-0.0323469	1.23454	-0.0262015	0.979097	0.995737
ANGPTL7	16.1216	-5.83988	4.61072	-1.26659	0.205303	0.64083
ANK1	96.4769	1.50648	0.999743	1.50686	0.131846	0.538898
ANK2	2208.37	-0.830608	0.312132	-2.66108	0.00778903	0.131455
ANK3	561.055	-1.55819	0.588092	-2.64958	0.00805926	0.132634
ANKAR	118.925	-0.382712	0.497147	-0.769817	0.441408	0.843636
ANKDD1A	186.94	-0.756649	0.440635	-1.71718	0.0859463	0.445899
ANKDD1B	20.553	-0.413216	0.644136	-0.641503	0.521196	0.876343
ANKEF1	21.9778	2.18062	1.18129	1.84597	0.0648969	0.391729
ANKFN1	159.872	-0.785931	0.574585	-1.36782	0.171367	0.601845
ANKFY1	1496.18	-0.268295	0.237449	-1.12991	0.258515	0.701244
ANKH	970.622	0.667034	0.523943	1.27311	0.202981	0.639217
ANKHD1	1366.23	-0.0792871	0.247632	-0.320181	0.748831	0.949483
ANKHD1-EIF4EBP3	421.947	0.642427	0.682993	0.940606	0.346907	0.786524
ANKIB1	1094.85	-0.370982	0.432525	-0.857711	0.391052	0.816596
ANKK1	9.79508	0.286651	1.39596	0.205344	0.837303	0.969942
ANKLE1	24.2257	-0.789151	1.21461	-0.649716	0.515876	0.874574
ANKLE2	1361.24	-0.210358	0.348096	-0.60431	0.545638	0.88704
ANKMY1	343.672	-0.27456	0.346876	-0.791522	0.42864	0.839152
ANKMY2	134.204	0.336838	0.439998	0.765543	0.443948	0.843636
ANKRA2	105.964	-0.151095	0.390581	-0.386847	0.698869	0.937799
ANKRD1	3.62096	0.989726	2.03818	0.485592	0.627257	NA
ANKRD10	1150.76	-0.538763	0.388054	-1.38837	0.165025	0.592493
ANKRD11	1734.16	0.198197	0.37138	0.533676	0.593566	0.902774
ANKRD12	1067.36	-0.0936051	0.276391	-0.338669	0.734859	0.94822
ANKRD13A	475.548	-0.418463	0.317437	-1.31826	0.187418	0.62294
ANKRD13B	169.24	-1.22407	0.584636	-2.09373	0.0362844	0.287921
ANKRD13C	337.332	-0.103858	0.238264	-0.435894	0.662914	0.925659
ANKRD13C-DT	52.8482	0.822832	0.566896	1.45147	0.146649	0.56398
ANKRD13D	412.722	0.876259	0.326224	2.68606	0.00722998	0.126363
ANKRD16	53.2312	-0.570161	0.74085	-0.769603	0.441535	0.843636
ANKRD17	1861.32	-0.159821	0.325163	-0.491511	0.623065	0.913078
ANKRD18A	37.6167	-3.40215	1.16198	-2.9279	0.00341259	0.0827227
ANKRD18B	1.94807	-3.63051	2.55569	-1.42056	0.155445	NA
ANKRD2	1.09899	0.308398	4.23125	0.0728857	0.941897	NA
ANKRD20A1	188.079	-0.193828	0.832044	-0.232954	0.815797	0.964076
ANKRD20A2P	9.15248	-2.52638	2.30716	-1.09502	0.27351	0.719757
ANKRD20A3P	150.238	-0.674292	1.07102	-0.629579	0.52897	0.880912
ANKRD20A4P	118.782	-0.792029	0.737669	-1.07369	0.282961	0.730289
ANKRD22	71.6434	-0.311388	0.905203	-0.343998	0.730848	0.947164
ANKRD23	44.68	-0.326458	0.972376	-0.335732	0.737073	0.949117
ANKRD24	61.9024	0.229163	0.799158	0.286756	0.774299	0.95675
ANKRD26	258.986	0.297292	0.402322	0.73894	0.459943	0.851155
ANKRD27	223.54	0.404721	0.319335	1.26739	0.205017	0.64083
ANKRD28	627.214	-0.0807234	0.395568	-0.20407	0.838299	0.969942
ANKRD29	30.7072	0.905752	0.984325	0.920175	0.357481	0.794326
ANKRD30B	1.59669	-3.17638	3.96218	-0.801674	0.422742	NA
ANKRD30BL	4.0965	-1.1393	2.16191	-0.526986	0.598204	NA
ANKRD31	5.53944	-0.981451	1.42345	-0.689487	0.490517	NA
ANKRD33	3.63971	4.73432	2.52681	1.87364	0.0609807	NA
ANKRD33B	140.505	0.108901	0.364791	0.298529	0.7653	0.95359
ANKRD34A	27.7214	-1.91351	0.90542	-2.1134	0.034567	0.281849
ANKRD34C	2.6715	-1.31882	2.96113	-0.445379	0.656046	NA
ANKRD35	24.8708	0.308164	0.61393	0.501953	0.6157	0.911045
ANKRD36	1351.03	-0.110221	0.294091	-0.374785	0.707821	0.939851
ANKRD36B	622.017	0.0183437	0.341837	0.0536621	0.957204	0.991953
ANKRD36C	1228.6	-0.192772	0.409657	-0.47057	0.637948	0.91843
ANKRD37	52.97	0.304802	0.47142	0.646562	0.517915	0.87515
ANKRD39	144.479	-0.102647	0.290384	-0.353487	0.723723	0.945551
ANKRD40	763.2	-0.355871	0.339044	-1.04963	0.293888	0.739787
ANKRD42	128.249	0.418245	0.381013	1.09772	0.272328	0.718
ANKRD44	610.93	-0.00683844	0.454909	-0.0150325	0.988006	0.997448
ANKRD45	109.91	0.505984	0.928825	0.544756	0.585921	0.898892
ANKRD46	158.825	-0.670335	0.372919	-1.79753	0.0722511	0.411356
ANKRD49	104.269	0.512042	0.51095	1.00214	0.316277	0.762903
ANKRD50	630.007	0.00191721	0.354566	0.00540719	0.995686	0.999129
ANKRD52	1919.49	-0.049822	0.284581	-0.175072	0.861023	0.974742
ANKRD53	11.3801	-0.233858	1.10293	-0.212033	0.832081	0.968333
ANKRD54	143.226	-0.439254	0.353993	-1.24085	0.21466	0.64928
ANKRD55	4.15351	-1.82978	2.49563	-0.733193	0.463441	NA
ANKRD6	294.37	-0.889876	0.437284	-2.03501	0.0418502	0.310571
ANKRD61	17.2733	-3.56298	1.92351	-1.85233	NA	NA
ANKRD62	3.41598	-3.14266	4.59591	-0.683796	0.494104	NA
ANKRD63	3.73671	1.68096	3.73703	0.449812	0.652846	NA
ANKRD65	44.4724	-0.575516	0.575939	-0.999266	0.317666	0.763902
ANKRD7	6.76859	0.468995	1.72563	0.271782	0.785789	0.959551
ANKRD9	287.237	-0.579086	0.670103	-0.864175	NA	NA
ANKS1A	434.147	0.332669	0.335042	0.992919	0.32075	0.766981
ANKS1B	239.718	-0.966308	0.834229	-1.15832	0.246732	0.689371
ANKS3	252.302	0.0240649	0.272709	0.088244	0.929683	0.987365
ANKS6	307.59	-0.434616	0.328575	-1.32273	0.185925	0.621013
ANKUB1	27.645	-2.56988	1.58818	-1.61813	0.105634	0.488772
ANKZF1	319.879	-0.0050359	0.267014	-0.01886	0.984953	0.997448
ANLN	550.85	-1.17717	0.582771	-2.01996	0.043388	0.316654
ANO1	74.8629	1.13479	0.878628	1.29155	0.196513	0.632701
ANO10	197.512	0.231172	0.273853	0.844147	0.398587	0.823184
ANO2	25.2419	0.498991	0.849041	0.587711	0.556726	0.890864
ANO3	23.8417	-1.6217	1.19413	-1.35805	0.174447	0.605942
ANO4	30.5368	-1.02972	1.12354	-0.916491	0.359409	0.795604
ANO5	172.994	0.707463	0.829922	0.852446	0.393967	0.818729
ANO6	926.46	-0.00340911	0.265958	-0.0128182	0.989773	0.997637
ANO7	67.3799	0.338818	0.590561	0.573722	0.566156	0.895029
ANO8	656.401	-0.605504	0.467633	-1.29483	0.19538	0.630744
ANO9	15.1276	1.60869	1.59448	1.00891	0.313018	0.759009
ANOS1	602.377	-1.31843	0.533971	-2.4691	0.0135454	0.173863
ANP32A	771.916	-0.177294	0.237678	-0.74594	0.455703	0.849935
ANP32B	372.204	-0.0447637	0.317594	-0.140946	0.887913	0.980039
ANP32E	608.79	-0.526209	0.426696	-1.23322	0.217494	0.652783
ANPEP	202.957	2.01464	0.754985	2.66845	0.00762028	0.129613
ANTKMT	147.086	0.0930131	0.764743	0.121627	0.903195	0.982655
ANTXR1	1487.57	-0.219029	0.325728	-0.672432	0.501309	0.868098
ANTXR2	222.148	1.34033	0.498409	2.68921	0.00716213	0.125921
ANXA1	834.951	1.78766	0.759314	2.35431	0.0185571	0.205269
ANXA11	419.54	1.09563	0.545271	2.00932	0.0445028	0.320467
ANXA2	1293.13	0.860252	0.626288	1.37357	0.169575	0.600333
ANXA2R	57.6095	0.603868	0.921715	0.655157	0.512367	0.873344
ANXA3	4.07843	0.00874952	1.88844	0.00463319	0.996303	NA
ANXA4	183.887	0.747132	0.420104	1.77845	0.0753305	0.420343
ANXA5	1378.93	0.109961	0.255214	0.430858	0.666572	0.926669
ANXA6	465.367	0.492742	0.428043	1.15115	0.24967	0.692544
ANXA7	189.028	0.421238	0.666788	0.631741	0.527556	0.880301
AOAH	99.5885	1.92541	0.761638	2.52799	0.0114717	0.160804
AOC1	2.47595	-2.72827	3.05161	-0.894042	0.371299	NA
AOC2	40.4869	0.516831	0.541082	0.955181	0.339486	0.782082
AOC3	48.6804	0.255401	0.686653	0.37195	0.70993	0.939878
AOPEP	517.678	-0.0162263	0.32604	-0.0497679	0.960307	0.992583
AOX1	29.4725	-0.342449	1.05591	-0.324317	0.745698	0.949483
AP1AR	157.291	-0.227098	0.305117	-0.744299	0.456696	0.850264
AP1B1	998.498	0.881718	0.383496	2.29916	0.021496	0.220954
AP1G1	1270.3	-0.243733	0.247549	-0.984587	0.324827	0.769598
AP1G2	226.71	-0.00731632	0.493399	-0.0148284	0.988169	0.997448
AP1M1	464.817	0.0968508	0.262805	0.368528	0.71248	0.941058
AP1S1	167.352	-0.249248	0.481861	-0.51726	0.604975	0.908112
AP1S2	837.36	0.162059	0.567381	0.285626	0.775165	0.957079
AP1S3	88.3309	-0.21955	0.649531	-0.338014	0.735353	0.948309
AP2A1	825.836	-0.0111058	0.379451	-0.0292681	0.976651	0.995218
AP2A2	757.366	0.305624	0.451419	0.677029	0.498387	0.867881
AP2B1	1513.48	-0.378264	0.245525	-1.54064	0.123406	0.524603
AP2M1	983.91	0.300146	0.31197	0.962101	0.335999	0.778525
AP2S1	201.955	0.341315	0.486504	0.701567	0.48295	0.861993
AP3B1	398.709	0.162618	0.341149	0.476678	0.633592	0.917451
AP3B2	261.256	-1.83075	0.384205	-4.76504	1.88815703637583e-06	0.000522608
AP3D1	1230.38	0.0804124	0.386369	0.208123	0.835133	0.969593
AP3M1	298.387	-0.424166	0.437452	-0.969629	0.332231	0.775299
AP3M2	262.324	0.113543	0.40612	0.279581	0.779799	0.95917
AP3S1	292.542	0.336268	0.489569	0.686866	0.492167	0.864202
AP3S2	537.626	-0.18004	0.320899	-0.561048	0.574765	0.897753
AP4B1	174.054	-0.024931	0.302486	-0.0824204	0.934312	0.987434
AP4E1	279.158	0.0362569	0.474615	0.0763923	0.939107	0.988532
AP4M1	193.053	-0.308982	0.404761	-0.763368	0.445244	0.844028
AP4S1	274.425	-0.272762	0.406347	-0.671253	0.502059	0.868111
AP5B1	625.54	0.309831	0.350715	0.883426	0.377006	0.807423
AP5M1	595.406	-0.171485	0.493042	-0.347809	0.727983	0.946534
AP5S1	286.726	0.14887	0.271284	0.54876	0.58317	0.898892
AP5Z1	511.83	0.555464	0.425043	1.30684	0.191266	0.627105
APAF1	424.221	0.01391	0.343187	0.0405318	0.967669	0.993944
APBA1	469.286	-0.874806	0.428135	-2.0433	0.0410232	0.308902
APBA2	689.902	-1.84098	0.456827	-4.02992	5.57963628584231e-05	0.00551551
APBA3	269.114	0.128193	0.602345	0.212823	0.831465	0.968059
APBB1	358.308	-0.572945	0.488277	-1.1734	0.240635	0.682567
APBB1IP	318.166	1.20387	0.798719	1.50725	0.131746	0.538841
APBB2	854.408	-0.759487	0.359624	-2.11189	0.0346955	0.282293
APBB3	384.977	0.687217	0.284767	2.41326	0.0158106	0.190565
APC	2595.69	-0.755454	0.427954	-1.76527	0.0775183	0.427176
APC2	3332.82	-2.34797	0.841574	-2.78997	0.00527132	0.106994
APCDD1	325.884	-0.878103	0.676993	-1.29706	0.194609	0.629982
APCDD1L	39.6261	3.11121	1.70616	1.82352	0.0682252	0.39992
APEH	243.457	-0.219081	0.330017	-0.663845	0.506789	0.871046
APELA	1.84533	-1.28776	4.66621	-0.275975	0.782568	NA
APEX1	291.451	-0.211842	0.410198	-0.516437	0.605549	0.908112
APEX2	136.963	0.532647	0.365709	1.45648	0.145261	0.562245
APH1A	720.173	-0.0460439	0.333421	-0.138095	0.890165	0.980623
APH1B	258.912	-0.157315	0.372754	-0.422035	0.672999	0.927857
API5	596.572	-0.0124501	0.486527	-0.0255897	0.979585	0.995737
APIP	83.4349	0.321961	0.852281	0.377763	0.705606	0.939595
APLF	49.4867	-0.0476956	0.712123	-0.0669767	0.9466	0.989837
APLN	554.645	0.483602	0.68708	0.703852	0.481525	0.860911
APLNR	778.516	-0.840374	0.697266	-1.20524	0.22811	0.66651
APLP1	761.993	-0.532676	0.574173	-0.927727	0.353549	0.79137
APLP2	2847.6	0.409159	0.390063	1.04895	0.294199	0.739787
APMAP	466.029	0.110691	0.305291	0.362576	0.716922	0.943161
APOB	11.6302	-0.1378	1.73087	-0.0796128	0.936545	0.988006
APOBEC3A	8.75669	-0.00058919	1.5367	-0.000383412	0.999694	0.999918
APOBEC3B	12.2743	-0.486549	1.03123	-0.471813	0.63706	0.918022
APOBEC3C	263.5	0.851882	0.51185	1.66432	0.0960484	0.467338
APOBEC3D	27.3145	1.45397	1.1198	1.29842	0.194142	0.62963
APOBEC3F	74.117	1.29744	0.527669	2.45882	0.0139396	0.177426
APOBEC3G	113.057	0.895937	0.568199	1.5768	0.114841	0.507633
APOBEC4	16.0907	-5.37383	4.63664	-1.15899	0.246459	0.689197
APOBR	77.1028	1.31366	0.698377	1.88101	0.0599703	0.375639
APOC1	198.573	0.753197	0.79765	0.944271	0.345031	0.785225
APOC2	170.26	0.225901	0.852999	0.264832	0.791139	0.960071
APOC4-APOC2	6.11137	1.08143	2.08081	0.519714	0.603263	NA
APOD	547.524	0.050756	1.05348	0.0481795	0.961573	0.993078
APOE	1997.45	0.156657	0.673625	0.232557	NA	NA
APOL1	211.427	1.66641	0.754227	2.20942	0.0271453	0.247694
APOL2	474.083	0.441481	0.347186	1.2716	0.203515	0.640341
APOL3	67.4214	0.895002	0.718054	1.24643	0.212607	0.647564
APOL4	119.22	-2.35685	0.891052	-2.64502	0.00816871	0.133568
APOL6	756.862	0.318543	0.467022	0.682072	0.495193	0.865836
APOLD1	916.04	-0.921432	0.491695	-1.87399	0.0609316	0.378288
APOM	9.40787	-2.3518	1.45805	-1.61297	0.10675	0.491102
APOO	42.2056	-0.271065	0.659825	-0.410813	0.681209	0.930717
APOOL	450.312	-0.0966271	0.647124	-0.149318	0.881303	0.978862
APP	4059.13	-0.0588473	0.314833	-0.186916	0.851727	0.973215
APPBP2	861.418	-1.06257	0.298683	-3.55752	0.000374372	0.0205742
APPL1	653.585	-0.185726	0.346259	-0.536381	0.591695	0.90182
APPL2	353.195	-0.180058	0.356974	-0.504401	0.61398	0.910885
APRT	78.5246	1.16595	0.591989	1.96954	0.0488911	0.337844
APTX	467.284	0.000111317	0.415436	0.000267953	0.999786	0.999918
AQP1	1616.67	-1.9329	0.861127	-2.24462	0.0247926	0.236951
AQP11	19.9693	-2.26623	0.898277	-2.52287	0.0116402	0.161825
AQP3	14.0262	0.862003	1.76315	0.488899	NA	NA
AQP4	6238.83	-1.99676	0.698755	-2.8576	0.00426854	0.0931674
AQP5	10.004	1.73882	1.46426	1.1875	0.235029	0.676401
AQP6	17.9669	0.0105466	0.984809	0.0107093	0.991455	0.998451
AQP7	2.92306	-2.16908	1.91186	-1.13454	0.256569	NA
AQP7B	2.97858	0.942606	2.35285	0.400622	0.688698	NA
AQP9	67.8182	2.45444	1.16135	2.11343	0.0345636	0.281849
AQR	731.646	0.0124415	0.507752	0.0245031	0.980451	0.995798
AR	408.401	-0.296618	0.494655	-0.599647	0.548742	0.88769
ARAF	250.622	0.583193	0.266966	2.18452	0.0289238	0.255342
ARAP1	959.959	0.871866	0.392409	2.22183	0.0262948	0.244374
ARAP2	1224.23	-0.878454	0.570068	-1.54096	0.123326	0.524557
ARAP3	455.292	0.113938	0.418844	0.27203	0.785599	0.959551
ARB2A	487.089	-0.0179865	0.293026	-0.0613817	0.951055	0.990552
ARC	691.12	-1.5274	0.680406	-2.24484	0.0247783	0.236951
ARCN1	906.78	0.508343	0.406274	1.25123	0.210849	0.646106
AREG	14.8081	3.0809	1.74381	1.76676	0.0772677	0.426305
AREL1	447.438	-0.236882	0.264766	-0.894685	0.370955	0.803146
ARF1	1011.9	0.652394	0.256207	2.54635	0.0108856	0.156331
ARF3	1698.73	-0.088155	0.274558	-0.32108	0.74815	0.949483
ARF4	768.629	0.777691	0.427373	1.8197	0.0688045	0.4022
ARF5	325.942	-0.0842444	0.432447	-0.194809	0.845543	0.972218
ARF6	696.148	0.297095	0.248306	1.19649	0.231505	0.67243
ARFGAP1	1014.7	0.111524	0.54579	0.204335	0.838092	0.969942
ARFGAP2	475.911	-0.432106	0.348094	-1.24135	0.214477	0.64928
ARFGAP3	258.394	0.31786	0.362215	0.877546	0.38019	0.809755
ARFGEF1	1028.74	0.0915849	0.328317	0.278953	0.780281	0.959265
ARFGEF2	718.231	0.242965	0.249461	0.973958	0.330078	0.77328
ARFGEF3	689.59	-0.95916	0.492196	-1.94874	0.0513271	0.346959
ARFIP1	261.722	-0.0335595	0.32729	-0.102538	0.91833	0.984922
ARFIP2	235.691	-0.1869	0.333626	-0.560208	0.575337	0.897925
ARFRP1	634.22	-0.0428692	0.457411	-0.0937214	0.92533	0.986696
ARG2	39.7535	-0.663852	0.909651	-0.729788	0.46552	0.853008
ARGLU1	2700	-0.809146	0.360304	-2.24573	0.0247214	0.236951
ARHGAP1	1069.55	0.00782764	0.305875	0.025591	0.979584	0.995737
ARHGAP10	233.345	0.478846	0.456535	1.04887	0.294238	0.739787
ARHGAP11A	235.887	-1.26734	0.840746	-1.5074	0.131709	0.538836
ARHGAP11B	89.4855	-1.24832	0.654985	-1.90588	0.0566658	0.363618
ARHGAP12	624.298	0.191032	0.541286	0.352922	0.724147	0.94562
ARHGAP15	63.4259	0.673493	0.667821	1.00849	0.313218	0.759133
ARHGAP17	552.278	-0.0598313	0.304223	-0.196669	0.844086	0.972123
ARHGAP18	318.84	1.54144	0.419807	3.67178	0.000240869	0.0153856
ARHGAP19	166.191	0.242765	0.433235	0.560355	0.575237	0.897914
ARHGAP19-SLIT1	35.1559	-2.19646	1.13785	-1.93037	0.0535612	0.352843
ARHGAP20	185.716	0.408069	0.547937	0.744738	0.45643	0.850041
ARHGAP21	2357.92	-0.707709	0.393138	-1.80015	0.0718364	0.410498
ARHGAP22	143.8	1.04558	0.600525	1.74111	0.0816643	0.436202
ARHGAP23	887.399	-0.801916	0.465036	-1.72442	0.0846324	0.443345
ARHGAP24	126.883	1.12922	0.709015	1.59266	0.111236	0.499783
ARHGAP25	95.3684	0.600069	0.560366	1.07085	0.284235	0.730966
ARHGAP26	1290.25	0.403975	0.379946	1.06324	0.287672	0.733928
ARHGAP27	342.672	1.03754	0.474423	2.18695	0.028746	0.25524
ARHGAP28	52.334	-0.694896	1.01215	-0.686553	0.492365	0.864202
ARHGAP29	955.966	0.995923	0.590286	1.68719	0.0915673	0.457626
ARHGAP30	177.516	1.69132	0.726226	2.32892	0.0198633	0.213998
ARHGAP31	992.431	-0.177882	0.339931	-0.523289	0.600773	0.906579
ARHGAP32	1280.36	-0.749736	0.399221	-1.878	0.0603811	0.376318
ARHGAP33	531.941	-1.07393	0.447051	-2.40225	0.0162945	0.193638
ARHGAP35	1666.78	-0.442594	0.231427	-1.91245	0.0558179	0.360814
ARHGAP36	25.5706	2.84895	1.43866	1.98028	0.0476722	0.332134
ARHGAP39	345.883	-1.12022	0.603792	-1.85531	0.0635524	0.387293
ARHGAP4	307.18	1.84939	0.594664	3.10997	0.00187105	0.0576578
ARHGAP40	3.15757	-1.61723	2.84751	-0.567947	0.570071	NA
ARHGAP42	524.259	-0.385353	0.397071	-0.970488	0.331803	0.775031
ARHGAP44	56.0491	-1.55694	0.917408	-1.69711	0.0896754	0.452929
ARHGAP45	300.14	1.96958	0.62956	3.1285	0.00175701	0.0551485
ARHGAP5	2113.37	-0.282561	0.430545	-0.656286	0.51164	0.873223
ARHGAP6	160.015	-0.148489	0.531578	-0.279335	0.779988	0.959185
ARHGAP8	13.5793	1.49238	1.13748	1.31201	0.189517	0.625277
ARHGAP9	117.619	1.33578	0.582847	2.29182	0.021916	0.22227
ARHGDIA	1525.02	0.399802	0.533204	0.749811	0.453369	0.849121
ARHGDIB	502.103	1.29169	0.54197	2.38332	0.0171571	0.198166
ARHGDIG	35.9591	-1.19637	1.20341	-0.99415	0.32015	0.766416
ARHGEF1	1476.91	0.111337	0.489988	0.227223	0.82025	0.965872
ARHGEF10	539.403	-0.128978	0.258701	-0.498561	0.618089	0.912271
ARHGEF10L	2438.97	-0.482978	1.14871	-0.420454	NA	NA
ARHGEF11	714.356	-0.0573792	0.25959	-0.221037	0.825063	0.966832
ARHGEF12	3064.48	-0.350529	0.266883	-1.31342	0.189042	0.625048
ARHGEF15	52.5065	0.0388437	0.626327	0.0620183	0.950548	0.990391
ARHGEF16	6.27329	0.537968	1.29804	0.414446	0.678547	NA
ARHGEF17	1616.63	0.627522	0.494587	1.26878	0.204519	0.64083
ARHGEF18	331.232	0.36959	0.421234	0.877399	0.38027	0.809755
ARHGEF19	19.3136	1.81448	0.979369	1.8527	0.0639255	0.388478
ARHGEF2	1028.59	-0.0190096	0.313615	-0.0606145	0.951666	0.990663
ARHGEF25	283.555	-0.295068	0.609363	-0.484223	0.628227	0.914468
ARHGEF26	870.354	-0.912615	0.288522	-3.16307	0.00156117	0.0506132
ARHGEF28	124.845	-0.803739	0.736688	-1.09102	0.275265	0.722601
ARHGEF3	296.815	-0.323853	0.387296	-0.83619	0.403048	0.825813
ARHGEF33	27.1204	-0.314364	0.674779	-0.465878	0.641303	0.919747
ARHGEF35	13.0141	0.724933	1.38975	0.521629	0.601929	0.907299
ARHGEF37	105.347	0.131982	0.639694	0.206321	0.83654	0.969942
ARHGEF39	30.7002	-0.86003	1.10352	-0.779354	0.435771	0.843451
ARHGEF4	943.977	-0.711387	0.601729	-1.18224	0.237111	0.677593
ARHGEF40	1068.2	-0.0860862	0.394993	-0.217944	0.827473	0.967557
ARHGEF5	26.0829	1.64478	1.36547	1.20455	0.228376	0.667031
ARHGEF6	1248.64	0.158029	0.344732	0.45841	0.646658	0.921117
ARHGEF7	1414.15	-0.52926	0.350707	-1.50912	0.131267	0.537948
ARHGEF9	657.935	-0.485378	0.326433	-1.48691	0.137038	0.547108
ARID1A	2195.9	0.0186196	0.222491	0.083687	0.933305	0.987434
ARID1B	3215.63	-0.00690492	0.300837	-0.0229523	0.981688	0.996183
ARID2	880.223	-0.461398	0.385839	-1.19583	0.231763	0.672666
ARID3A	195.543	0.997619	0.655786	1.52126	0.128195	0.532329
ARID3B	170.548	-0.264314	0.46845	-0.564231	0.572597	0.89637
ARID4A	234.554	0.0422008	0.505706	0.0834494	0.933494	0.987434
ARID4B	668.786	0.121801	0.318971	0.381855	0.702569	0.938638
ARID5A	337.203	0.339123	0.634903	0.534134	0.593249	0.902742
ARID5B	846.433	0.603547	0.452998	1.33234	0.182749	0.617671
ARIH1	1978	-0.263903	0.305466	-0.863935	0.387624	0.813903
ARIH2	955.827	0.118379	0.271347	0.436264	0.662645	0.925654
ARIH2OS	11.08	-0.912581	1.1	-0.82962	0.406754	0.828664
ARK2C	219.334	-2.61129	0.696309	-3.7502	0.000176697	0.0124422
ARK2N	593.455	-0.381784	0.372065	-1.02612	0.304834	0.752488
ARL1	387.167	0.177813	0.436895	0.406992	0.684014	0.931716
ARL10	1340.11	-0.839912	0.314021	-2.6747	0.0074796	0.128223
ARL11	44.8755	1.40467	0.580494	2.41978	0.0155299	0.188575
ARL13B	107.533	0.413832	0.550449	0.751808	0.452166	0.84885
ARL14EP	196.606	0.0210554	0.716848	0.0293723	0.976568	0.995199
ARL15	115.664	-0.180079	0.655623	-0.274669	0.783571	0.959551
ARL16	155.971	-0.124836	0.43531	-0.286774	0.774286	0.95675
ARL17A	649.027	-0.670139	0.44264	-1.51396	0.130036	0.536169
ARL17B	258.526	-0.252924	0.663769	-0.381043	0.703172	0.938981
ARL2	96.6565	0.477341	0.457603	1.04313	0.296886	0.743219
ARL2BP	417.206	-0.175652	0.306901	-0.572341	0.567091	0.895687
ARL3	109.39	-0.667798	0.50826	-1.31389	0.188883	0.624945
ARL4A	439.463	-0.228278	0.575856	-0.396415	0.691799	0.934859
ARL4C	1100.76	-0.148273	0.510262	-0.290581	0.771372	0.955953
ARL4D	43.4857	-0.158114	0.703635	-0.22471	0.822205	0.966278
ARL5A	737.171	-0.133209	0.434997	-0.30623	0.759429	0.952289
ARL5B	376.153	-0.119748	0.400034	-0.299346	0.764676	0.953527
ARL6	97.3555	-0.321694	0.722807	-0.445062	0.656275	0.92342
ARL6IP1	1621.04	-0.251904	0.457527	-0.550577	0.581924	0.898892
ARL6IP4	178.896	0.681394	0.62885	1.08356	0.278562	0.724934
ARL6IP5	436.878	0.277604	0.361625	0.767656	0.442692	0.843636
ARL6IP6	136.646	-0.313569	0.507155	-0.61829	0.536384	0.882555
ARL8A	495.9	-0.0237704	0.324228	-0.0733137	0.941556	0.98893
ARL8B	636.7	-0.0829185	0.287506	-0.288406	0.773036	0.956259
ARL9	11.2545	-0.210801	1.30689	-0.1613	0.871857	0.976612
ARMC1	273.223	-0.768329	0.390566	-1.96722	0.0491578	0.338809
ARMC10	366.118	-0.167171	0.460561	-0.362971	0.716626	0.942968
ARMC12	10.6726	-0.312968	1.03687	-0.301841	0.762774	0.953155
ARMC2	87.3713	0.485845	0.655132	0.741599	0.458331	0.850978
ARMC3	21.9008	-3.77851	2.45351	-1.54004	NA	NA
ARMC5	108.555	0.0345384	0.581473	0.0593982	0.952635	0.990738
ARMC6	152.775	-0.0731264	0.352104	-0.207684	0.835476	0.969593
ARMC7	76.5574	-0.159439	0.371084	-0.429658	0.667444	0.926918
ARMC8	627.964	-0.145751	0.380843	-0.382706	0.701938	0.938568
ARMC9	234.643	0.150344	0.402508	0.373519	0.708762	0.939851
ARMCX1	158.367	0.245118	0.459503	0.533441	0.593728	0.902774
ARMCX2	434.538	1.04147	0.583641	1.78443	0.0743535	0.417515
ARMCX3	776.771	0.45147	0.410948	1.09861	0.27194	0.717711
ARMCX4	465.396	-0.0491038	0.333556	-0.147213	0.882964	0.979548
ARMCX5	144.071	-0.573593	0.44607	-1.28588	0.198485	0.633958
ARMCX5-GPRASP2	40.1279	-3.44725	2.50698	-1.37506	0.169113	0.599928
ARMCX6	103	0.3289	0.413276	0.795836	0.426127	0.838365
ARMH1	25.4194	1.2257	0.816506	1.50115	0.133316	0.540898
ARMH3	219.188	0.431585	0.289367	1.49148	0.135836	0.545872
ARMH4	271.794	-0.312542	0.40027	-0.780828	0.434903	0.842647
ARMT1	96.2779	0.896011	0.68579	1.30654	0.19137	0.627309
ARNT	541.515	0.292446	0.336025	0.87031	0.384131	0.812282
ARNT2	1307.84	-0.987789	0.325268	-3.03684	0.0023907	0.0666468
ARPC1A	416.486	0.187822	0.383098	0.490272	0.623942	0.913295
ARPC1B	282.105	1.16473	0.451607	2.57909	0.00990623	0.148908
ARPC2	1286.81	0.498875	0.299839	1.66381	0.0961506	0.467338
ARPC3	281.981	0.534534	0.353621	1.5116	0.130636	0.536495
ARPC4	677.17	0.269406	0.378107	0.712512	0.476148	0.859333
ARPC4-TTLL3	26.5821	0.570154	0.922461	0.618079	0.536523	0.882555
ARPC5	710.241	0.222428	0.354249	0.627888	0.530078	0.881224
ARPC5L	162.36	-0.149087	0.488519	-0.305182	0.760228	0.952323
ARPIN	819.158	-0.22062	0.341584	-0.645875	0.518361	0.875586
ARPIN-AP3S2	87.1099	0.126471	0.884486	0.142988	0.886299	0.979908
ARPP19	2067.33	-0.332228	0.433495	-0.766393	0.443442	0.843636
ARPP21	107.779	-0.439198	0.853835	-0.514383	0.606984	0.908112
ARRB1	329.774	0.517812	0.537471	0.963423	0.335335	0.777914
ARRB2	500.357	1.21268	0.403368	3.00638	0.0026438	0.0703705
ARRDC1	152.256	0.69603	0.425336	1.63642	0.101751	0.478663
ARRDC2	226.673	0.848109	0.509175	1.66565	0.0957823	0.466973
ARRDC3	1011.03	0.436269	0.46917	0.929875	0.352436	0.790618
ARRDC4	752.438	-0.251914	0.561571	-0.448588	0.653729	0.922739
ARRDC5	12.3579	1.69069	1.11555	1.51556	0.12963	0.535367
ARSA	382.793	0.146642	0.412158	0.35579	0.721998	0.944616
ARSB	327.203	-0.2307	0.243805	-0.946246	0.344023	0.783874
ARSD	348.464	0.555642	0.435442	1.27604	0.201941	0.637456
ARSF	19.1761	0.651229	1.08984	0.597545	0.550143	0.887972
ARSG	181.568	-0.0502065	0.673457	-0.0745504	0.940572	0.98893
ARSI	43.8903	-0.0296644	0.946082	-0.031355	0.974986	0.995116
ARSJ	279.438	1.00199	0.56403	1.77648	0.0756541	0.421244
ARSK	72.6578	0.380279	0.425548	0.893622	0.371524	0.803599
ARSL	12.9127	-0.88726	0.987191	-0.898772	0.368774	0.801218
ART3	5.11727	-1.17081	2.04864	-0.571509	0.567655	NA
ART4	6.79444	-2.48656	3.9076	-0.636339	0.524556	0.878472
ARTN	12.7149	0.759058	1.05211	0.721466	0.470623	0.856154
ARV1	66.722	0.504259	0.688151	0.732774	0.463696	0.852325
ARVCF	238.114	-1.44074	0.563045	-2.55884	0.0105023	0.154274
ARX	74.4478	1.35936	1.1019	1.23365	0.217333	0.652687
AS3MT	50.7202	-0.68207	0.986953	-0.691086	0.489512	0.86338
ASAH1	1074.67	0.399081	0.312129	1.27858	0.201046	0.637212
ASAH2	6.8568	0.018381	1.23323	0.0149048	0.988108	0.997448
ASAH2B	89.9126	-0.497548	0.556069	-0.894759	0.370916	0.803146
ASAP1	1143.76	-0.0699905	0.373212	-0.187535	0.851241	0.973075
ASAP2	420.482	-0.266932	0.313594	-0.851201	0.394658	0.819181
ASAP3	334.114	0.359796	0.449005	0.801319	0.422947	0.836407
ASB1	440.209	-0.174546	0.300569	-0.580719	0.56143	0.893318
ASB13	54.8668	-0.297054	0.701389	-0.423523	0.671914	0.927857
ASB16	26.7307	-2.96566	1.79142	-1.65548	NA	NA
ASB2	5.8553	-1.35455	1.7683	-0.766019	0.443665	NA
ASB3	273.677	-0.392785	0.35886	-1.09454	0.27372	0.71991
ASB4	11.4231	-0.446914	1.6897	-0.264493	0.7914	0.960109
ASB5	9.72182	-2.28302	1.98528	-1.14997	0.250155	0.693213
ASB6	300.851	0.233157	0.395394	0.589682	0.555404	0.890272
ASB7	205.153	-0.200509	0.650597	-0.308192	0.757936	0.952082
ASB8	193.604	-0.538316	0.351048	-1.53345	0.125164	0.527358
ASB9	7.41066	1.61191	1.14325	1.40993	0.158559	0.582467
ASCC1	137.473	-0.199226	0.343687	-0.579672	0.562136	0.89342
ASCC2	255.749	0.345461	0.345821	0.998958	0.317815	0.76399
ASCC3	920.522	0.147583	0.446905	0.330233	0.741224	0.949483
ASCL1	145.809	-3.81234	0.931555	-4.09245	4.26841793638978e-05	0.00442028
ASCL2	7.85576	1.3272	1.39613	0.950633	0.341791	0.782444
ASDURF	3.39535	-0.67829	3.43481	-0.197475	0.843456	NA
ASF1A	157.237	-0.8734	0.483842	-1.80514	0.0710535	0.408786
ASF1B	66.7816	-1.03321	0.949744	-1.08788	0.276648	0.723487
ASGR1	31.6393	0.348407	0.891148	0.390964	0.695824	0.936977
ASGR2	9.99361	3.94138	1.23899	3.18113	0.00146703	0.0489751
ASH1L	2931.33	-0.20388	0.283644	-0.718788	0.472272	0.857304
ASH2L	234.305	-0.31389	0.387158	-0.810753	0.417507	0.834203
ASIC1	335.84	-1.84954	0.576654	-3.20737	0.00133957	0.0460322
ASIC2	18.7398	2.14097	1.3451	1.59168	0.111456	0.500409
ASIC3	72.4433	-0.84323	0.951962	-0.885782	0.375735	0.806632
ASIC4	477.916	-2.70595	1.05033	-2.57629	0.00998676	0.149194
ASL	256.933	0.212072	0.355857	0.595946	0.551211	0.888274
ASMTL	118.315	0.498624	0.614543	0.811375	0.41715	0.834203
ASNS	350.345	-0.255749	0.452906	-0.564684	0.572289	0.89637
ASNSD1	230.489	-0.165545	0.414495	-0.399389	0.689607	0.934082
ASPA	107.356	-1.1969	1.17598	-1.01779	0.308778	0.756686
ASPDH	11.0114	-5.9379	1.69883	-3.49529	0.000473538	0.0240987
ASPH	1875.51	0.61428	0.489234	1.2556	0.209262	0.644046
ASPHD1	84.13	-0.852388	0.90215	-0.944841	0.34474	0.784803
ASPHD2	53.0736	-0.023642	0.505514	-0.0467683	0.962698	0.993078
ASPM	585.753	-1.26097	0.683183	-1.84573	0.064931	0.391729
ASPN	68.4208	1.88681	1.50165	1.25649	NA	NA
ASPRV1	40.7958	-0.425423	0.759644	-0.560029	0.57546	0.898024
ASPSCR1	525.086	-0.333343	0.528116	-0.631192	0.527915	0.880497
ASRGL1	132.953	-1.57317	0.766262	-2.05304	0.0400684	0.304386
ASS1	65.6018	2.57359	0.87207	2.95112	0.0031662	0.0791447
ASTE1	65.2549	0.191383	0.633373	0.302165	0.762526	0.95313
ASTL	1.24861	1.63282	4.5508	0.358799	0.719746	NA
ASTN1	997.501	-1.0296	0.356731	-2.88621	0.00389913	0.0874389
ASTN2	539.953	-0.433671	0.563678	-0.76936	0.44168	0.843636
ASXL1	1722.33	-0.179836	0.38014	-0.473079	0.636157	0.917762
ASXL2	1149.33	-0.240027	0.318481	-0.753664	0.451051	0.848116
ASXL3	167.048	-2.31555	0.85465	-2.70936	0.0067414	0.122194
ATAD1	284.811	0.0172465	0.421198	0.0409462	0.967339	0.993845
ATAD2	326.112	-0.639389	0.660843	-0.967535	0.333276	0.776234
ATAD2B	656.351	-0.411748	0.3058	-1.34646	0.178153	0.61024
ATAD3A	115.709	-0.203677	0.609255	-0.334305	0.73815	0.949483
ATAD3B	432.324	0.0218494	0.454445	0.0480793	0.961653	0.993078
ATAD3C	83.967	1.01088	0.617022	1.63832	0.101355	0.477833
ATAD5	260.58	-0.916803	0.579119	-1.5831	0.113399	0.504624
ATAT1	361.557	-0.561966	0.391811	-1.43428	0.151492	0.571108
ATCAY	248.592	-2.61596	1.4521	-1.8015	0.0716246	0.410428
ATE1	193.701	-0.197564	0.433989	-0.455229	0.648945	0.921194
ATF1	55.3227	0.620247	0.643852	0.963339	0.335377	0.777914
ATF2	568.842	0.00969373	0.548032	0.0176882	0.985888	0.997448
ATF3	549.662	0.574553	0.824857	0.696549	0.486085	0.862544
ATF4	723.73	0.285297	0.346001	0.824554	0.409625	0.829704
ATF5	332.016	-0.378188	0.579023	-0.653149	0.51366	0.873743
ATF6	794.901	0.156665	0.294232	0.532455	0.594411	0.903246
ATF6B	554.32	0.417376	0.321688	1.29746	0.194473	0.629982
ATF7	1630.9	-0.316429	0.427624	-0.739969	0.459319	0.851155
ATF7-NPFF	98.8645	-0.263977	0.555797	-0.474953	0.634821	0.917762
ATF7IP	2164.99	-0.301033	0.240381	-1.25231	0.210456	0.645415
ATF7IP2	80.8158	0.831456	0.615683	1.35046	0.176868	0.609769
ATG10	135.271	-0.249546	0.552599	-0.451586	0.651567	0.922329
ATG101	85.8657	-0.556889	0.558105	-0.997822	0.318366	0.764459
ATG12	665.068	-0.0263587	0.258509	-0.101964	0.918785	0.985046
ATG13	580.032	-0.0686757	0.229003	-0.29989	0.764261	0.953527
ATG14	507.517	-0.173318	0.371172	-0.466948	0.640537	0.919549
ATG16L1	255.252	-0.218226	0.323193	-0.675219	0.499537	0.867881
ATG16L2	639.507	0.287651	0.33921	0.848003	0.396436	0.82109
ATG2A	326.115	0.0397091	0.459281	0.0864591	0.931101	0.987434
ATG2B	760.387	-0.393692	0.29817	-1.32036	0.186715	0.621824
ATG3	248.572	-0.057852	0.353116	-0.163833	0.869863	0.976501
ATG4A	45.7184	0.697518	0.88037	0.792301	0.428185	0.839152
ATG4B	509.197	-0.0371292	0.470311	-0.078946	0.937076	0.98804
ATG4C	147.399	-0.0682364	0.689765	-0.098927	0.921196	0.986066
ATG4D	92.7926	-0.225901	0.556602	-0.405857	0.684847	0.932341
ATG5	227.42	0.0634234	0.340973	0.186007	0.852439	0.973534
ATG7	389.641	0.737363	0.265597	2.77625	0.00549906	0.108875
ATG9A	364.46	-0.0920047	0.377662	-0.243616	0.807528	0.962972
ATG9B	27.5568	1.04095	0.897691	1.15959	0.246217	0.689197
ATIC	199.944	-0.449346	0.37376	-1.20223	0.229273	0.668401
ATL1	61.6595	-0.950487	0.781336	-1.21649	0.223798	0.661145
ATL2	352.82	-0.297376	0.34587	-0.859794	0.389903	0.815799
ATL3	1037.12	0.723694	0.339301	2.1329	0.0329331	0.273957
ATM	2490.16	0.454593	0.247734	1.83501	0.0665044	0.394993
ATMIN	577.27	-0.134192	0.299411	-0.448186	0.654019	0.922739
ATN1	3297.76	-0.464222	0.390706	-1.18816	0.234769	0.675976
ATOH7	1.54992	-1.93668	2.68746	-0.720634	0.471135	NA
ATOH8	236.859	-0.0685141	0.778035	-0.0880604	0.929829	0.987365
ATOSA	608.856	-0.0532725	0.452151	-0.11782	0.90621	0.982655
ATOSB	363.029	0.835478	0.474866	1.7594	0.07851	0.428368
ATOX1	148.2	0.519781	0.658333	0.789541	0.429796	0.839464
ATP10A	142.631	-0.1696	0.620514	-0.273322	0.784606	0.959551
ATP10B	218.384	-0.256255	0.7806	-0.32828	0.7427	0.949483
ATP10D	391.253	0.341902	0.395503	0.864473	0.387328	0.813888
ATP11A	1076.59	-0.151211	0.233712	-0.646997	0.517634	0.87515
ATP11B	652.354	-0.0407736	0.289962	-0.140617	0.888172	0.980096
ATP11C	295.937	1.12157	0.472331	2.37454	0.0175707	0.200358
ATP13A1	529.327	-0.0651813	0.338798	-0.19239	0.847437	0.972637
ATP13A2	361.8	-0.553607	0.543637	-1.01834	0.308517	0.756485
ATP13A3	2062.67	0.348081	0.325985	1.06778	0.285618	0.731735
ATP13A4	1359.85	-0.845826	0.691477	-1.22322	0.221248	0.657823
ATP13A5	31.9228	-2.15556	1.14893	-1.87615	0.0606349	0.377171
ATP1A1	1756.84	0.878667	0.367931	2.38813	0.0169343	0.196938
ATP1A2	4122.18	-1.01494	0.80024	-1.26829	0.204694	0.64083
ATP1A3	376.996	-3.25708	1.40242	-2.32247	0.0202078	0.215177
ATP1A4	27.2003	-2.62307	1.47574	-1.77746	0.075493	0.420655
ATP1B1	759.504	-1.2235	0.796506	-1.53608	0.124518	0.526784
ATP1B2	5486.89	-1.1171	0.396335	-2.81859	0.00482352	0.100853
ATP1B3	349.556	0.896706	0.571427	1.56924	0.116592	0.510023
ATP23	63.7633	-0.999031	1.24003	-0.805649	0.420445	0.835302
ATP2A1	22.9213	0.441304	0.678276	0.650626	0.515288	0.874349
ATP2A2	3079.73	-0.434413	0.161674	-2.68697	0.0072104	0.12617
ATP2A3	77.5068	1.08961	0.758139	1.43722	0.150655	0.569968
ATP2B1	914.49	0.0355951	0.39164	0.0908874	0.927582	0.986966
ATP2B2	436.433	-1.78591	0.633517	-2.81905	0.00481665	0.100853
ATP2B3	41.1817	-1.07025	1.47959	-0.723341	0.46947	0.855435
ATP2B4	2431.41	0.237897	0.339841	0.700025	0.483911	0.862199
ATP2C1	824.066	0.317402	0.280909	1.12991	0.258513	0.701244
ATP2C2	13.8852	-1.75767	1.55908	-1.12737	0.259585	0.702518
ATP5F1A	927.552	-0.631519	0.225132	-2.80511	0.00502995	0.103614
ATP5F1B	823.908	-0.0206729	0.351593	-0.0587977	0.953113	0.990751
ATP5F1C	211.954	0.057808	0.314255	0.183952	0.854051	0.973776
ATP5F1D	239.83	-0.15596	0.73359	-0.212599	0.83164	0.968059
ATP5F1E	360.304	0.12108	0.306913	0.39451	0.693205	0.935477
ATP5IF1	209.93	-0.18272	0.325781	-0.560869	0.574887	0.897753
ATP5MC1	86.2685	-0.431401	0.397749	-1.0846	0.278097	0.724413
ATP5MC2	465.677	-0.123574	0.245538	-0.50328	0.614768	0.910885
ATP5MC3	276.471	-0.313073	0.495809	-0.631438	0.527754	0.880438
ATP5ME	39.5357	0.11257	0.563252	0.199858	0.841592	0.970793
ATP5MF	185.108	-0.364882	0.373303	-0.977443	0.32835	0.772272
ATP5MF-PTCD1	40.5218	1.31015	0.903367	1.4503	0.146975	0.56398
ATP5MG	161.237	-0.048158	0.664158	-0.0725098	0.942196	0.98893
ATP5MGL	16.3343	-0.10839	0.743476	-0.145788	0.884089	0.979669
ATP5MJ	129.019	-0.480787	0.38763	-1.24032	0.214856	0.649292
ATP5MK	60.7456	0.0324721	0.683652	0.0474979	0.962116	0.993078
ATP5PB	330.217	-0.143814	0.314916	-0.456675	0.647905	0.921194
ATP5PD	188.295	0.33778	0.224679	1.50339	0.132739	0.540292
ATP5PF	88.5613	0.330143	0.501918	0.657763	0.510691	0.87265
ATP5PO	216.956	-0.0718116	0.368644	-0.194799	0.84555	0.972218
ATP6AP1	601.756	0.442535	0.25543	1.73251	0.0831821	0.440293
ATP6AP1L	165.35	1.29415	0.577347	2.24154	0.0249913	0.237775
ATP6AP2	677.659	0.646052	0.49073	1.31651	0.188002	0.623968
ATP6V0A1	1521.97	-0.537228	0.352799	-1.52276	0.127819	0.531516
ATP6V0A2	586.326	-0.761858	0.263702	-2.88909	0.00386359	0.087134
ATP6V0A4	2.45838	0.506021	3.91046	0.129402	0.89704	NA
ATP6V0B	331.155	-0.000302707	0.283305	-0.00106848	0.999147	0.99987
ATP6V0C	743.083	0.274521	0.28834	0.952073	0.34106	0.782444
ATP6V0D1	373.511	0.165355	0.28388	0.582483	0.560242	0.892821
ATP6V0D2	11.3832	4.93653	1.91269	2.58094	0.00985322	0.148658
ATP6V0E1	222.093	0.816844	0.360882	2.26346	0.0236072	0.230515
ATP6V0E2	935.01	-1.0746	0.467274	-2.29973	0.0214635	0.220919
ATP6V1A	652.535	-0.0618671	0.341749	-0.181031	0.856344	0.973787
ATP6V1B1	25.745	-1.43652	1.76324	-0.814705	0.415241	0.833217
ATP6V1B2	1312.98	0.574346	0.334205	1.71854	0.0856978	0.4454
ATP6V1C1	686.581	0.204053	0.277652	0.734924	0.462386	0.851763
ATP6V1C2	6.44371	-1.96923	2.47968	-0.794149	0.427109	NA
ATP6V1D	227.327	-0.183531	0.37491	-0.489534	0.624464	0.913492
ATP6V1E1	284.057	0.716861	0.413196	1.73492	0.0827552	0.438813
ATP6V1E2	39.4305	-0.112104	0.726427	-0.154322	0.877356	0.978258
ATP6V1F	241.548	0.439699	0.668529	0.657712	0.510723	0.87265
ATP6V1G1	175.609	0.490185	0.39765	1.2327	0.217686	0.652844
ATP6V1G2	138.922	-1.57199	0.464029	-3.3877	0.000704814	0.0306554
ATP6V1G2-DDX39B	23.5978	0.08557	2.06376	0.0414632	0.966927	0.993643
ATP6V1H	171.891	0.429498	0.35085	1.22417	0.22089	0.657657
ATP7A	309.249	0.572751	0.603524	0.94901	0.342615	0.783128
ATP7B	93.5329	-0.928087	0.594968	-1.5599	0.118785	0.514187
ATP8A1	621.718	-2.41139	0.648033	-3.7211	0.000198358	0.0134205
ATP8A2	71.574	-1.27393	1.12692	-1.13046	0.258284	0.701171
ATP8B1	79.8234	0.355418	0.955265	0.372062	0.709847	0.939878
ATP8B2	498.959	0.385596	0.285872	1.34884	0.177387	0.609769
ATP8B3	27.0148	1.19801	0.921861	1.29956	0.193752	0.62963
ATP8B4	266.67	1.06729	0.56756	1.88049	0.060041	0.37567
ATP9A	1395.83	-0.904486	0.527325	-1.71523	0.0863023	0.446257
ATP9B	565.056	-0.564686	0.383763	-1.47144	0.141171	0.554594
ATPAF1	363.323	-0.441566	0.339322	-1.30132	0.193149	0.62937
ATPAF2	130.525	-0.265039	0.392424	-0.675388	0.499429	0.867881
ATPSCKMT	123.288	-0.340452	0.376974	-0.903117	0.366464	0.800256
ATR	1212.64	0.0963218	0.477768	0.201608	0.840223	0.97041
ATRAID	138.977	-0.214332	0.325107	-0.659266	0.509725	0.872456
ATRIP	101.423	0.149094	0.396726	0.37581	0.707058	0.939851
ATRN	872.805	-0.0736351	0.321271	-0.229199	0.818714	0.965248
ATRNL1	609.354	-1.63118	0.862847	-1.89046	0.0586961	0.371222
ATRX	2059.99	0.185068	0.389995	0.474539	0.635115	0.917762
ATXN1	1759.52	0.302851	0.380563	0.795798	0.426149	0.838365
ATXN10	568.081	-0.687702	0.35522	-1.93599	0.0528691	0.351141
ATXN1L	749.849	0.128842	0.302505	0.425916	0.670169	0.927857
ATXN2	1469.11	-0.482017	0.339618	-1.41929	0.155814	0.579145
ATXN2L	1598.24	0.195118	0.285802	0.682702	0.494795	0.865699
ATXN3	586.115	-0.0267144	0.304106	-0.0878455	0.929999	0.987365
ATXN7	691.984	0.133591	0.428909	0.311467	0.755446	0.951221
ATXN7L1	280.517	-0.38845	0.442083	-0.878681	0.379574	0.809165
ATXN7L2	163.066	-0.159913	0.478345	-0.334304	0.73815	0.949483
ATXN7L3	547.493	-0.0984198	0.415708	-0.236752	0.812849	0.963794
ATXN7L3B	912.543	-0.456409	0.35353	-1.29101	0.196701	0.632701
AUH	57.4701	-0.0328509	0.532482	-0.0616938	0.950807	0.990391
AUNIP	21.3351	-0.947141	1.18979	-0.796059	0.425998	0.838284
AUP1	378.849	0.379987	0.284348	1.33635	0.181436	0.614873
AURKA	52.7788	-0.428186	0.937122	-0.456916	0.647731	0.921194
AURKAIP1	105.913	0.590361	0.579782	1.01825	0.308561	0.756485
AURKB	38.5593	-0.46273	0.857726	-0.539485	0.589552	0.900447
AURKC	40.3209	-0.320114	0.987511	-0.324163	0.745815	0.949483
AUTS2	1860.7	-0.398248	0.488386	-0.815436	0.414823	0.833217
AVEN	34.6944	0.693955	0.631654	1.09863	0.271928	0.717711
AVIL	624.436	-1.03846	0.864255	-1.20156	0.229533	0.668616
AVL9	1537.8	0.109896	0.406762	0.270174	0.787027	0.959551
AVPI1	11.8185	0.169321	1.07018	0.158217	0.874286	0.976991
AVPR1A	39.5928	0.786177	1.08745	0.722957	0.469706	0.855508
AXDND1	6.46615	1.20534	1.28993	0.934424	0.350085	NA
AXIN1	316.467	0.112063	0.478108	0.234389	0.814683	0.963936
AXIN2	168.544	-0.685478	0.540549	-1.26811	0.204757	0.64083
AXL	605.485	0.622898	0.435098	1.43163	0.152251	0.572321
AZGP1	48.5083	0.411287	1.37323	0.299503	0.764556	0.953527
AZI2	260.09	0.456537	0.421695	1.08262	0.278975	0.724934
AZIN1	1144.46	-0.319986	0.279519	-1.14477	0.252303	0.696233
AZIN2	228.647	-0.314085	0.553223	-0.567735	0.570215	0.896089
AZU1	3.74944	2.87718	2.40136	1.19815	0.23086	NA
B2M	3817.66	0.801334	0.500321	1.60164	0.109235	0.495933
B3GALNT1	242.213	-0.480609	0.343908	-1.39749	0.162265	0.588308
B3GALNT2	527.57	-0.658883	0.39294	-1.6768	0.0935811	0.462678
B3GALT1	142.002	-0.811132	0.759387	-1.06814	0.285457	0.731517
B3GALT2	64.9533	-2.72783	1.14195	-2.38874	0.0169061	0.19676
B3GALT4	34.6074	0.427557	0.783605	0.545628	0.585322	0.898892
B3GALT5	429.025	0.912336	0.788213	1.15747	0.247079	0.689371
B3GALT6	227.215	-0.239567	0.614471	-0.389875	0.696629	0.937085
B3GALT9	34.8065	-0.917692	0.929964	-0.986804	0.323739	0.76884
B3GAT1	1414.34	-1.20267	0.432184	-2.78277	0.00538978	0.107946
B3GAT2	335.406	-3.64248	0.830851	-4.38403	1.16503730622706e-05	0.00197228
B3GAT3	188.159	0.311629	0.571217	0.545553	0.585373	0.898892
B3GLCT	220.971	-1.2366	0.652327	-1.89568	0.0580022	0.369018
B3GNT2	112.167	0.718095	0.569529	1.26086	0.20736	0.6427
B3GNT4	19.0136	-1.88722	1.32605	-1.42318	0.154683	0.577992
B3GNT5	450.276	0.278176	0.475942	0.584475	0.558901	0.892246
B3GNT7	85.4203	0.325883	1.00922	0.322906	0.746767	0.949483
B3GNT8	15.9634	-0.0883055	1.37797	-0.0640836	0.948904	0.990376
B3GNT9	154.71	0.512678	0.291847	1.75667	0.0789746	0.429062
B3GNTL1	107.394	0.135149	0.413883	0.326538	0.744017	0.949483
B4GALNT1	631.505	-2.84669	0.873235	-3.25994	0.00111436	0.0408769
B4GALNT2	4.23843	0.0852522	1.83472	0.0464662	0.962939	NA
B4GALNT3	29.4888	-1.23042	0.869926	-1.4144	0.157244	0.580953
B4GALNT4	490.55	-1.61482	0.700354	-2.30572	0.0211261	0.219824
B4GALT1	598.921	2.15559	0.479427	4.49619	6.91821508168851e-06	0.00138574
B4GALT2	248.66	-0.412591	0.420406	-0.981411	0.32639	0.770601
B4GALT3	198.878	0.372966	0.23525	1.5854	0.112875	0.503901
B4GALT4	201.811	-0.178811	0.330243	-0.541451	0.588197	0.899761
B4GALT5	1083.69	-0.0912681	0.35717	-0.255532	0.798313	0.962115
B4GALT6	104.486	-2.38919	0.560906	-4.25952	2.04865536335122e-05	0.00275988
B4GALT7	211.337	0.124956	0.381761	0.327315	0.74343	0.949483
B4GAT1	155.677	-0.66794	0.457187	-1.46098	0.144021	0.5596
B9D1	240.818	-0.0814927	0.475823	-0.171267	0.864014	0.975318
B9D2	16.3652	1.07871	1.0341	1.04313	0.296887	0.743219
BAALC	1368.41	-1.67619	0.403529	-4.15383	3.26961844242008e-05	0.0037995
BAAT	4.7414	-0.502693	2.01426	-0.249566	0.802923	NA
BABAM1	340.336	-0.330039	0.475609	-0.693929	0.487727	0.862544
BABAM2	177.301	0.487937	0.364151	1.33993	0.180267	0.613162
BACE1	1141.79	0.130581	0.299114	0.43656	0.66243	0.925654
BACE2	287.898	1.16801	0.353804	3.30128	0.000962446	0.0375675
BACH1	931.374	0.598884	0.417003	1.43616	0.150956	0.57043
BACH2	204.64	-1.41228	0.516917	-2.73213	0.00629265	0.118117
BAD	121.485	0.488886	0.52122	0.937965	0.348263	0.786923
BAG1	205.86	0.158177	0.447839	0.353201	0.723938	0.94562
BAG2	91.293	0.617265	0.552791	1.11663	0.264151	0.707957
BAG3	326.861	1.19729	0.587447	2.03813	0.0415371	0.309673
BAG4	284.458	0.339365	0.447561	0.758255	0.448298	0.846343
BAG5	534.864	-0.267778	0.345132	-0.775872	0.437825	0.843636
BAG6	824.737	0.447213	0.350374	1.27639	0.201818	0.637333
BAHCC1	811.994	-0.265527	0.539294	-0.49236	0.622465	0.913078
BAHD1	234.425	0.14385	0.404256	0.355839	0.721961	0.944616
BAIAP2	389.931	0.112022	0.473375	0.236645	0.812932	0.963794
BAIAP2L1	18.7725	-0.169155	1.57931	-0.107107	0.914704	0.984151
BAIAP2L2	21.4345	0.11244	1.27134	0.0884422	0.929525	0.987365
BAIAP3	298.746	-0.967828	0.846323	-1.14357	0.252803	0.696233
BAK1	117.882	0.0112285	0.521607	0.0215268	0.982825	0.996423
BAMBI	38.3631	-1.28701	0.947406	-1.35845	0.174319	0.605878
BANF1	231.085	-0.495091	0.368179	-1.3447	0.178721	0.610838
BANK1	13.7383	1.59041	1.50814	1.05455	0.291632	0.737978
BANP	157.463	0.635742	0.381386	1.66692	0.0955296	0.466901
BAP1	464.788	0.136379	0.371717	0.366889	0.713702	0.941629
BARD1	504.278	-0.636217	0.462446	-1.37576	0.168895	0.599569
BARHL1	7.44922	-1.30272	1.82242	-0.714828	0.474716	0.858288
BARX2	2.14267	-0.297389	3.03448	-0.0980034	0.92193	NA
BASP1	263.078	0.0897269	0.492731	0.182101	0.855503	0.973787
BATF	2.87062	1.95408	2.56415	0.762075	0.446015	NA
BATF2	23.8474	0.966324	0.814123	1.18695	0.235247	0.676401
BATF3	80.7257	-0.389541	0.71101	-0.54787	0.583781	0.898892
BAX	285.656	0.316206	0.390098	0.81058	0.417607	0.834203
BAZ1A	381.333	0.452029	0.464542	0.973066	0.330521	0.773793
BAZ1B	1190.34	-0.401541	0.37417	-1.07315	0.283204	0.730289
BAZ2A	1457.29	0.290845	0.319622	0.909964	0.362842	0.798084
BAZ2B	1666.06	-0.266475	0.362833	-0.734427	0.462689	0.851837
BBC3	90.5459	0.530862	0.899662	0.590068	0.555145	0.890225
BBIP1	261.709	-0.42164	0.506094	-0.833126	0.404774	0.827097
BBLN	113.364	0.0769286	0.697866	0.110234	0.912224	0.984151
BBOF1	69.3932	0.0180121	0.679995	0.0264886	0.978868	0.995737
BBOX1	86.6174	-0.589448	1.10607	-0.53292	0.594089	0.903117
BBS1	353.823	-0.297369	0.275313	-1.08012	0.280091	0.726375
BBS10	202.709	-0.20612	0.586459	-0.351465	0.725239	0.946078
BBS12	44.0935	0.439428	0.706015	0.622406	0.533675	0.881658
BBS2	968.189	-0.117688	0.358623	-0.328166	0.742786	0.949483
BBS4	155.789	-0.209427	0.436398	-0.479898	0.6313	0.916203
BBS5	197.915	0.1176	0.411192	0.285998	0.774879	0.957079
BBS7	99.9071	0.0202246	0.449223	0.0450213	0.96409	0.99339
BBS9	419.158	-0.0828898	0.406098	-0.204113	0.838265	0.969942
BBX	958.745	0.370802	0.78226	0.474013	0.635491	0.917762
BCAM	255.046	1.15	0.715534	1.60719	0.108013	0.492447
BCAN	4065.38	-4.63622	0.912404	-5.08132	3.74813118392151e-07	0.000167817
BCAP29	695.547	-0.130285	0.457481	-0.284789	0.775806	0.957412
BCAP31	337.129	0.363691	0.392172	0.927376	0.353732	0.791541
BCAR1	721.297	0.230875	0.560428	0.411963	0.680367	0.930333
BCAR3	117.888	-0.0755749	0.732728	-0.103142	0.91785	0.984922
BCAS1	264.602	-2.66745	1.07381	-2.48409	0.0129884	0.170736
BCAS2	129.222	-0.00074966	0.44215	-0.00169549	0.998647	0.99987
BCAS3	368.308	-0.700759	0.422085	-1.66023	0.0968675	0.468727
BCAS4	115.141	-0.280603	0.742504	-0.377914	0.705494	0.939542
BCAT1	1907.33	-0.216926	0.765222	-0.283481	0.776808	0.958112
BCAT2	235.525	-0.205711	0.479861	-0.428689	0.668149	0.927027
BCCIP	132.179	-0.223523	0.381047	-0.586603	0.557471	0.891296
BCDIN3D	60.4849	-0.64549	0.451431	-1.42988	0.152753	0.573878
BCHE	133.079	-2.86215	0.574903	-4.9785	6.40795458134728e-07	0.000250124
BCKDHA	84.1658	-0.0363889	0.822528	-0.0442404	0.964713	0.993541
BCKDHB	264.601	-0.698037	0.470784	-1.48271	0.138151	0.548818
BCKDK	281.051	0.439271	0.381347	1.15189	0.249365	0.692364
BCL10	195.083	0.573101	0.306618	1.8691	0.0616082	0.379977
BCL11A	306.479	-0.521754	0.879534	-0.593217	0.553036	0.889165
BCL11B	66.1506	0.0294568	0.843637	0.0349164	0.972146	0.994964
BCL2	670.157	-0.0035178	0.389154	-0.0090396	0.992788	0.998824
BCL2A1	20.1414	1.30111	0.974392	1.33531	0.181775	0.615374
BCL2L1	653.145	0.159545	0.458708	0.347813	0.727981	0.946534
BCL2L11	221.258	0.288447	0.413866	0.696957	0.48583	0.862544
BCL2L12	54.356	-0.177373	0.659722	-0.26886	0.788037	0.959551
BCL2L13	534.771	0.111558	0.34941	0.319277	0.749517	0.949483
BCL2L15	52.4376	-0.755968	0.529683	-1.42721	0.15352	0.575626
BCL2L2	519.6	0.037562	0.286927	0.130911	0.895845	0.981711
BCL2L2-PABPN1	4.43357	-2.96198	3.93106	-0.753483	0.451159	NA
BCL3	288.201	1.66145	0.70051	2.37177	0.0177029	0.200469
BCL6	2125.64	-0.00872779	0.674195	-0.0129455	0.989671	0.997611
BCL6-AS1	20.9483	-1.96167	1.66108	-1.18096	NA	NA
BCL6B	94.9557	0.154926	0.590822	0.262222	0.79315	0.960426
BCL7A	137.739	-2.89549	0.589964	-4.9079	9.2054639994207e-07	0.000318488
BCL7B	241.221	-0.135124	0.419341	-0.322231	0.747278	0.949483
BCL7C	168.767	-0.0548795	0.444687	-0.123412	0.901781	0.982655
BCL9	508.212	-0.0352866	0.322627	-0.109373	0.912907	0.984151
BCL9L	848.521	0.755012	0.373102	2.02361	0.0430107	0.315068
BCLAF1	1740.73	0.106599	0.373831	0.285154	0.775527	0.957256
BCLAF3	311.052	-0.248975	0.392253	-0.63473	0.525604	0.879505
BCO1	12.5887	0.940478	1.05477	0.891644	0.372584	0.804373
BCO2	74.7954	0.56649	0.76539	0.740132	0.45922	0.851155
BCOR	271.315	0.454158	0.477335	0.951446	0.341378	0.782444
BCORL1	349.47	0.336843	0.370475	0.909218	0.363235	0.798197
BCR	980.477	-1.16111	0.577678	-2.00996	0.0444357	0.320287
BCS1L	110.556	-0.00340966	0.432003	-0.00789266	0.993703	0.998847
BCYRN1	137.451	-1.85718	0.926002	-2.00559	0.0448999	0.322113
BDH1	203.032	-0.447762	0.510448	-0.877196	0.38038	0.809778
BDH2	178.136	0.536404	0.635542	0.844009	0.398664	0.823232
BDKRB1	0.777469	-1.51186	4.57641	-0.330359	0.741129	NA
BDKRB2	94.482	2.0652	0.915882	2.25488	0.0241411	0.233779
BDNF	40.7704	0.80674	1.09732	0.735191	0.462223	0.851763
BDP1	945.005	-0.0387131	0.275152	-0.140697	0.888109	0.980096
BEAN1	39.2119	-2.13809	1.24217	-1.72126	0.0852041	0.444606
BECN1	398.28	0.00440746	0.183151	0.0240646	0.980801	0.995798
BEGAIN	125.63	-0.725666	0.651607	-1.11366	0.265427	0.7095
BEND3	117.736	-0.750355	0.47993	-1.56347	0.117942	0.513068
BEND4	13.5365	-2.5635	1.67806	-1.52765	0.126598	0.530231
BEND5	29.3105	0.121587	0.674055	0.180381	0.856853	0.973787
BEND6	112.035	-0.0800078	0.628058	-0.127389	0.898632	0.982331
BEND7	120.603	-0.856186	0.492303	-1.73915	0.0820091	0.436782
BEST1	293.984	0.304034	0.529468	0.574225	0.565815	0.895029
BEST3	582.776	-2.23665	1.26732	-1.76487	0.0775863	0.427176
BEST4	21.8022	2.51427	1.10957	2.26598	0.0234526	0.229693
BET1	130.911	1.02401	0.728194	1.40623	0.159655	0.584277
BET1L	399.701	0.755226	0.329792	2.29	0.022021	0.223038
BEX1	133.837	-3.31093	0.790721	-4.18724	2.82371613041987e-05	0.00343883
BEX2	64.1812	-0.805706	0.703456	-1.14535	0.252063	0.696076
BEX3	423.978	0.0975505	0.539535	0.180805	0.856521	0.973787
BEX4	231.112	-0.187711	0.401922	-0.467034	0.640476	0.919548
BEX5	6.3212	-1.59074	1.60567	-0.990702	0.321831	NA
BFAR	287.745	0.502069	0.233501	2.15018	0.0315409	0.26601
BFSP1	2.85628	0.980855	1.95714	0.501166	0.616254	NA
BGLAP	18.3294	-0.799613	1.02286	-0.78174	0.434367	0.842435
BGN	1903.29	1.19507	0.47679	2.5065	0.0121934	0.165732
BHLHE22	28.123	-2.73144	2.15778	-1.26585	0.205565	0.641126
BHLHE40	1035.95	1.10317	0.507923	2.17193	0.0298613	0.259019
BHLHE41	806.271	0.275249	0.451463	0.609683	0.542072	0.885593
BHMT	12.1093	-3.93522	2.05049	-1.91916	0.054964	0.357113
BHMT2	28.4533	1.01504	1.03375	0.981903	0.326147	0.770475
BICC1	91.1606	1.78744	0.656859	2.72119	0.00650474	0.120143
BICD1	2063.13	-0.258777	0.435464	-0.594255	0.552342	0.888638
BICD2	530.691	0.194191	0.310646	0.625119	0.531893	0.881658
BICDL1	31.9386	-0.0376626	1.12729	-0.0334098	0.973348	0.994964
BICRA	594.777	0.0092116	0.493614	0.0186615	0.985111	0.997448
BICRAL	489.549	-0.0983325	0.493385	-0.199302	0.842027	0.971147
BID	191.451	-0.251888	0.431452	-0.583814	0.559345	0.892268
BIN1	725.131	-0.435338	0.645922	-0.673979	0.500325	0.867881
BIN2	112.134	0.848186	0.637275	1.33096	0.183203	0.618208
BIN3	209.163	0.43264	0.352973	1.2257	0.220311	0.65722
BIRC2	625.479	0.46011	0.546767	0.841509	0.400063	0.823586
BIRC3	196.038	2.5105	0.566576	4.431	9.37950590638832e-06	0.00174127
BIRC5	121.324	-1.67463	0.83383	-2.00835	0.0446058	0.321056
BIRC6	2973.68	-0.0330526	0.31969	-0.10339	0.917654	0.984873
BIRC7	3.21591	-3.77509	2.62947	-1.43569	0.151091	NA
BIVM	426.532	-0.650735	0.348373	-1.86793	0.0617725	0.380559
BLACAT1	49.1552	0.673821	1.121	0.60109	0.54778	0.887562
BLCAP	758.759	-0.0705361	0.2919	-0.241645	0.809055	0.963204
BLID	59.7517	0.445502	0.559481	0.796276	0.425871	0.838252
BLK	2.6718	-4.2609	3.07837	-1.38414	0.166316	NA
BLM	318.634	-1.49334	0.595607	-2.50726	0.0121671	0.16565
BLMH	181.458	-0.565411	0.300987	-1.87852	0.0603095	0.376318
BLNK	56.072	1.38328	0.862366	1.60405	0.108702	0.494848
BLOC1S1	110.148	-0.188618	0.473641	-0.398228	0.690462	0.934222
BLOC1S2	113.986	-0.202894	0.363708	-0.55785	0.576947	0.898784
BLOC1S3	109.306	0.106518	0.477584	0.223036	0.823507	0.966628
BLOC1S4	44.5796	0.0849954	0.562719	0.151044	0.879941	0.978862
BLOC1S5	135.899	-0.016204	0.386366	-0.0419395	0.966547	0.993555
BLOC1S5-TXNDC5	2.83597	-0.409648	4.67452	-0.0876341	0.930167	NA
BLOC1S6	565.07	0.20063	0.355315	0.564654	0.572309	0.89637
BLTP1	2620.36	-0.368838	0.373618	-0.987206	0.323541	0.76884
BLTP2	1813.55	0.117719	0.181809	0.647487	0.517317	0.87515
BLTP3A	631.113	-0.325671	0.380852	-0.855111	0.39249	0.817581
BLTP3B	424.868	-0.0778927	0.454087	-0.171537	0.863801	0.975318
BLVRA	80.0871	1.12205	0.565402	1.98451	0.0471985	0.330851
BLVRB	57.2803	1.60671	0.653202	2.45974	0.0139036	0.177191
BLZF1	204.83	0.524576	0.363428	1.44341	0.148905	0.567432
BMAL1	211.607	0.362183	0.391215	0.925789	0.354556	0.791988
BMAL2	248.147	-0.8288	0.541825	-1.52965	0.126105	0.529132
BMERB1	279.838	-0.463007	0.546501	-0.847221	0.396872	0.82109
BMF	125.519	1.75535	0.581918	3.01648	0.00255726	0.0688914
BMI1	329.626	-0.288579	0.409534	-0.704652	0.481027	0.860911
BMP1	517.538	0.759153	0.40197	1.88858	0.0589479	0.371909
BMP2	177.057	-0.340626	0.71614	-0.475641	0.63433	0.917762
BMP2K	1372.06	0.742901	0.435377	1.70634	0.0879453	0.450048
BMP3	4.7061	-2.86987	3.74657	-0.765999	0.443677	NA
BMP4	20.9986	0.908459	1.2182	0.74574	0.455825	0.849953
BMP5	19.0908	0.51078	1.8549	0.275368	NA	NA
BMP6	33.2149	0.179405	0.845908	0.212086	0.83204	0.968333
BMP7	443.784	-1.81011	0.769247	-2.3531	0.0186178	0.205671
BMP8A	127.787	-0.237482	0.93365	-0.254359	0.799218	0.962387
BMP8B	103.883	-0.288361	0.987904	-0.291891	0.77037	0.955533
BMPER	150.367	0.885661	0.801675	1.10476	0.269263	0.716195
BMPR1A	482.62	-0.725624	0.232887	-3.11578	0.0018346	0.0572298
BMPR1B	381.614	-1.04969	0.876671	-1.19736	0.231166	0.671701
BMPR2	2065.83	-0.30169	0.22381	-1.34797	0.177667	0.609769
BMS1	163.151	0.289917	0.353834	0.819359	0.412582	0.831114
BMT2	149.968	-0.59472	0.858102	-0.693065	0.488269	0.86281
BNC1	3.01397	2.30048	3.55422	0.647254	0.517468	NA
BNC2	344.892	2.46105	0.810127	3.03786	0.00238268	0.0666448
BNIP1	35.0433	-0.861708	0.622636	-1.38397	0.166368	0.594652
BNIP2	665.707	0.238605	0.390875	0.610437	0.541572	0.885252
BNIP3	289.665	0.55225	0.396515	1.39276	0.163692	0.590619
BNIP3L	1091.71	0.864005	0.403437	2.14161	0.032225	0.269391
BNIPL	20.6551	1.36928	0.967177	1.41575	0.156848	0.580716
BOC	658.072	0.864454	0.468941	1.84342	0.065268	0.392562
BOD1	192.761	0.206552	0.301142	0.685895	0.492779	0.864202
BOD1L1	990.948	0.00930628	0.268299	0.0346863	0.97233	0.994964
BOK	76.6173	-1.03832	0.822033	-1.26311	0.206551	0.641973
BOLA1	34.8714	0.442058	0.748104	0.590905	0.554584	0.889895
BOLA2	94.0519	-0.111915	0.776182	-0.144187	0.885353	0.979908
BOLA2-SMG1P6	190.822	0.273631	0.369125	0.741295	0.458515	0.85108
BOLA2B	29.6411	0.822753	1.04236	0.789315	0.429928	0.839615
BOLA3	47.7312	0.082157	0.386623	0.212499	0.831718	0.968059
BOP1	159.726	-0.311667	0.589939	-0.528304	0.597289	0.904541
BORA	31.9501	-1.12333	0.98171	-1.14426	0.252517	0.696233
BORCS5	315.011	-0.197176	0.240778	-0.818913	0.412836	0.831407
BORCS6	29.0146	0.818756	0.761411	1.07531	0.282234	0.7292
BORCS7	100.228	0.257739	0.371842	0.69314	0.488222	0.86281
BORCS8	539.388	-0.152262	0.579394	-0.262795	0.792709	0.960426
BORCS8-MEF2B	8.6432	1.45567	2.99271	0.486404	0.626681	0.913966
BPGM	106.916	-0.352313	0.673797	-0.522877	0.60106	0.906742
BPHL	174.02	0.177207	0.364433	0.486256	0.626786	0.913966
BPIFB4	2.86171	2.42827	4.55146	0.533514	0.593678	NA
BPNT1	127.378	0.195188	0.256551	0.760818	0.446766	0.845462
BPNT2	1273.92	-0.171762	0.275705	-0.622991	0.533291	0.881658
BPTF	2151.48	-0.311944	0.207006	-1.50693	0.131827	0.538898
BRAF	1726.52	-0.385795	0.355381	-1.08558	0.277665	0.724155
BRAP	179.882	-0.186562	0.472539	-0.394808	0.692985	0.935477
BRAT1	552.213	-0.365182	0.608226	-0.600405	0.548237	0.88763
BRCA1	334.133	-0.633093	0.539172	-1.17419	0.240317	0.68239
BRCA2	305.982	-0.588835	0.874092	-0.673653	0.500532	0.867881
BRCC3	144.225	0.684045	0.490701	1.39402	0.163313	0.590386
BRD1	330.671	-0.0662207	0.283292	-0.233754	0.815176	0.963936
BRD10	838.996	0.104269	0.277137	0.376238	0.70674	0.93974
BRD2	1815.31	0.182923	0.2704	0.676489	0.49873	0.867881
BRD3	444.51	-0.210687	0.384343	-0.548175	0.583572	0.898892
BRD3OS	316.032	0.104444	0.358112	0.291653	0.770552	0.955533
BRD4	1919.88	0.185813	0.25696	0.723118	0.469607	0.855508
BRD7	390.341	-0.551424	0.292212	-1.88707	0.0591507	0.373012
BRD8	351.555	-0.548057	0.393573	-1.39252	0.163766	0.590619
BRD9	413.143	-0.287908	0.346497	-0.83091	0.406024	0.828125
BRF1	501.791	-0.558821	0.403234	-1.38585	0.165793	0.593404
BRF2	49.7295	0.579935	0.496757	1.16744	0.243032	0.686706
BRI3	333.762	0.816317	0.293051	2.78558	0.00534317	0.107449
BRI3BP	339.075	-0.746202	0.311478	-2.39568	0.0165896	0.195316
BRICD5	78.3627	-0.378775	0.473712	-0.799588	0.423949	0.836909
BRINP1	79.2001	1.72531	0.990546	1.74178	0.0815477	0.435899
BRINP2	285.213	-0.960642	0.711885	-1.34944	0.177197	0.609769
BRINP3	142.023	-1.65252	1.24341	-1.32902	0.18384	0.619243
BRIP1	158.131	-1.54957	0.984129	-1.57456	0.115357	0.508363
BRIX1	113.98	0.0595811	0.443882	0.134227	0.893223	0.981346
BRK1	272.642	-0.0433206	0.252823	-0.171347	0.863951	0.975318
BRME1	87.4101	-1.83536	0.779045	-2.35591	0.0184771	0.204789
BRMS1	58.4282	0.964971	0.683139	1.41255	0.157787	0.581595
BRMS1L	86.49	-0.807344	0.599475	-1.34675	0.17806	0.61024
BROX	547.022	0.0823678	0.368468	0.223541	0.823114	0.966469
BRPF1	211.184	-0.159529	0.353961	-0.450696	0.652209	0.922329
BRPF3	551.258	-0.150379	0.297185	-0.506013	0.612848	0.910537
BRSK1	377.717	-0.785818	0.572692	-1.37215	0.170018	0.600785
BRSK2	174.554	-3.8508	0.983633	-3.91488	9.04506269323703e-05	0.00791179
BRWD1	2296.52	-0.211544	0.336545	-0.628575	0.529628	0.880912
BRWD3	667.968	-0.0564389	0.394747	-0.142975	0.88631	0.979908
BSCL2	211.226	-0.447268	0.36801	-1.21537	0.224226	0.661957
BSDC1	606.76	0.200898	0.249522	0.805133	0.420743	0.835302
BSG	1055.01	-0.027347	0.452337	-0.0604571	0.951792	0.990709
BSN	782.475	-2.01472	0.497811	-4.04715	5.18459520403827e-05	0.0051585
BSND	2.12353	-0.547127	4.55409	-0.12014	0.904373	NA
BSPRY	2.97858	2.30551	3.54847	0.64972	0.515873	NA
BST1	16.6708	1.42916	1.09508	1.30507	0.191869	0.627388
BST2	97.2011	0.836465	0.830487	1.0072	0.31384	0.759776
BTAF1	866.37	0.127391	0.396828	0.321022	0.748193	0.949483
BTBD1	517.551	-0.432425	0.319907	-1.35172	0.176464	0.609418
BTBD10	217.69	-0.156315	0.376674	-0.414986	0.678152	0.930081
BTBD16	1.20724	1.38244	3.17415	0.43553	0.663178	NA
BTBD17	23.8411	-3.51906	1.71462	-2.05239	0.0401321	0.304386
BTBD18	36.9692	-21.016	4.63824	-4.53102	5.86999681266182e-06	0.0012411
BTBD19	481.493	1.52843	0.544766	2.80566	0.00502133	0.103614
BTBD2	490.879	-0.0681777	0.454806	-0.149905	0.88084	0.978862
BTBD3	723.506	-0.283699	0.5212	-0.544319	0.586222	0.899058
BTBD6	162.123	-0.0507738	0.495272	-0.102517	0.918346	0.984922
BTBD7	596.031	-0.197179	0.416612	-0.47329	0.636006	0.917762
BTBD8	158.661	-0.370822	0.657618	-0.563886	0.572832	0.89637
BTBD9	383.47	-0.106048	0.303887	-0.348973	0.72711	0.946346
BTC	14.2329	2.80366	1.85305	1.513	0.13028	0.53632
BTD	229.242	-0.935253	0.596328	-1.56835	0.116799	0.510377
BTF3	340.055	0.340946	0.331252	1.02926	0.303355	0.750657
BTF3L4	488.195	-0.304346	0.485211	-0.627244	0.530499	0.881444
BTG1	1213.19	1.08377	0.360645	3.0051	0.00265491	0.0705334
BTG2	1438.54	-0.423798	0.433839	-0.976854	0.328641	0.772272
BTG3	149.35	0.271153	0.701549	0.386505	0.699122	0.937799
BTK	68.6795	1.42401	0.656473	2.16918	0.030069	0.260228
BTLA	6.28919	0.778954	1.48798	0.523498	0.600628	NA
BTN2A1	207.529	0.57706	0.338313	1.7057	0.0880643	0.450133
BTN2A2	171.812	0.334877	0.420023	0.797284	0.425286	0.837374
BTN3A1	375.509	0.419313	0.429729	0.975761	0.329183	0.772477
BTN3A2	341.972	0.621036	0.500963	1.23968	0.215092	0.649801
BTN3A3	270.855	0.759831	0.483899	1.57023	0.116363	0.509605
BTNL9	67.3924	-0.707019	0.841422	-0.840266	0.400759	0.824092
BTRC	322.248	-0.528944	0.439206	-1.20432	0.228466	0.667167
BUB1	118.596	-1.37566	0.840474	-1.63677	0.101678	0.478617
BUB1B	81.3956	-1.32488	0.898362	-1.47477	0.140275	0.552641
BUB3	578.176	-0.0816311	0.416905	-0.195803	0.844765	0.972218
BUD13	84.4067	-0.365702	0.46547	-0.785661	0.432066	0.841003
BUD23	614.379	-0.491668	0.300045	-1.63865	0.101287	0.477833
BUD31	80.1836	0.345647	0.573367	0.602838	0.546617	0.887302
BVES	192.734	0.465259	0.789768	0.589109	0.555788	0.890345
BYSL	58.2259	-1.08091	0.641497	-1.68498	0.0919928	0.458849
BZW1	1199.89	-0.365566	0.242409	-1.50806	0.13154	0.538433
BZW2	160.659	0.932981	0.720225	1.2954	0.195182	0.630438
C10orf105	43.9759	-6.10233	1.62513	-3.75498	0.000173359	0.0123842
C10orf143	20.5089	-0.00816765	0.685234	-0.0119195	0.99049	0.997938
C10orf62	4.10568	0.459966	1.99648	0.230388	0.81779	NA
C10orf67	3.2956	0.57691	1.98524	0.290599	0.771358	NA
C10orf88	64.0383	-0.409808	0.375458	-1.09149	0.275058	0.722307
C10orf90	104.481	-0.484268	0.894688	-0.541271	0.588321	0.899761
C11orf21	18.5521	1.92267	0.91184	2.10856	0.0349824	0.283566
C11orf24	163.585	0.856922	0.372354	2.30137	0.0213709	0.220751
C11orf52	2.20222	-2.33936	2.88203	-0.811706	0.41696	NA
C11orf54	235.06	-0.105662	0.265234	-0.398373	0.690355	0.934222
C11orf58	1190.42	-0.68847	0.440469	-1.56304	0.118043	0.513092
C11orf65	16.6379	-1.10853	1.27295	-0.870836	0.383844	0.812239
C11orf68	181.55	-0.287438	0.453835	-0.633353	0.526503	0.879905
C11orf71	98.9743	-0.401661	0.705282	-0.569504	0.569014	0.896083
C11orf87	86.3817	1.11185	0.978414	1.13638	0.255796	0.699728
C11orf91	2.4425	1.83808	1.7798	1.03275	0.301721	NA
C11orf96	563.44	0.436169	0.976618	0.446611	NA	NA
C11orf98	28.8924	1.07485	1.09191	0.984371	0.324933	0.769628
C12orf43	121.377	-0.687761	0.39966	-1.72087	0.0852753	0.444606
C12orf50	6.9729	-2.63541	1.13743	-2.31698	0.0205048	0.217371
C12orf56	3.61453	-2.14835	2.92847	-0.733609	0.463187	NA
C12orf57	93.8455	0.0441461	0.404603	0.10911	0.913115	0.984151
C12orf60	11.8943	0.0617502	0.978851	0.0630844	0.949699	0.990382
C12orf75	48.8967	-1.59018	1.0594	-1.50102	0.13335	0.540898
C12orf76	172.498	-1.05589	0.442889	-2.38409	0.0171214	0.198054
C13orf46	178.881	-0.308243	0.805941	-0.382464	0.702117	0.938614
C14orf119	118.601	0.676695	0.701951	0.96402	0.335036	0.777914
C14orf132	747.29	-0.0541629	0.527116	-0.102753	0.918159	0.984922
C14orf28	37.675	-0.00201885	0.745206	-0.00270912	0.997838	0.99987
C14orf93	47.2053	-0.559522	0.466183	-1.20022	0.230054	0.669473
C15orf39	420.512	0.490746	0.423977	1.15748	0.247076	0.689371
C15orf40	468.189	-0.569168	0.379275	-1.50067	0.13344	0.540946
C15orf48	10.2095	1.71991	1.08181	1.58985	0.111869	0.501081
C15orf61	45.4105	-0.805555	0.601745	-1.3387	0.180669	0.613669
C15orf62	28.1976	-5.29755	2.12491	-2.49308	NA	NA
C16orf46	11.7912	1.35715	1.79017	0.758111	0.448384	0.846343
C16orf54	25.914	1.08722	0.862052	1.2612	0.207238	0.642521
C16orf74	7.59605	-0.855518	1.64426	-0.520304	0.602851	0.907551
C16orf86	13.9049	-0.525321	1.09452	-0.479956	0.631259	0.916203
C16orf87	146.165	-0.195496	0.649868	-0.300824	0.763549	0.953235
C16orf89	19.1978	0.0239476	1.12123	0.0213584	0.98296	0.996444
C16orf95	18.9432	-0.854846	1.02529	-0.833762	0.404415	0.826919
C16orf96	16.8417	-1.10504	0.937724	-1.17843	0.238627	0.679502
C17orf100	26.8315	-0.904397	0.759315	-1.19107	0.233626	0.674564
C17orf107	35.2145	0.367972	0.841338	0.437366	0.661846	0.925654
C17orf113	43.1808	-1.35831	0.697273	-1.94804	0.0514102	0.347078
C17orf114	3.4638	-0.0597607	1.57729	-0.0378882	0.969777	NA
C17orf49	114.829	0.597201	0.44651	1.33749	0.181064	0.614294
C17orf58	65.8368	0.025175	0.496966	0.0506574	0.959599	0.992462
C17orf67	6.02413	2.38242	1.11428	2.13808	0.0325101	NA
C17orf75	217.236	-1.05051	0.528873	-1.98632	0.0469978	0.330156
C18orf21	57.1521	0.130424	0.504624	0.258458	0.796054	0.961086
C18orf32	320.838	-0.88615	0.399687	-2.21711	0.0266158	0.245559
C18orf54	172.651	-1.38114	0.552446	-2.50005	0.0124177	0.167584
C19orf12	342.57	-0.172919	0.326273	-0.529981	0.596125	0.904081
C19orf18	8.02453	0.574482	1.17212	0.490123	0.624047	0.913361
C19orf25	231.105	0.304284	0.507231	0.599892	0.548578	0.88769
C19orf38	6.88728	2.22686	1.40072	1.58979	0.111882	0.501081
C19orf44	107.804	-0.409041	0.635927	-0.64322	0.520082	0.875877
C19orf47	202.48	-0.525664	0.486592	-1.0803	0.28001	0.726375
C19orf48P	160.605	-0.517818	0.398808	-1.29841	0.194146	0.62963
C19orf53	85.0851	0.247021	0.437974	0.564007	0.572749	0.89637
C19orf73	5.15929	-2.66847	1.74286	-1.53108	0.125749	NA
C19orf81	1.64573	1.16437	2.56818	0.453385	0.650271	NA
C1D	52.2743	-0.475726	0.692582	-0.686887	0.492154	0.864202
C1GALT1	478.416	-0.495731	0.568282	-0.872332	0.383027	0.81208
C1GALT1C1	61.7263	-0.220398	0.7177	-0.307089	0.758776	0.952082
C1GALT1C1L	4.82514	-3.13213	1.62553	-1.92683	0.0540003	NA
C1QA	376.682	2.13921	0.737054	2.90238	0.00370344	0.0853723
C1QB	645.898	1.8574	0.551549	3.36761	0.000758231	0.0322418
C1QBP	141.806	-0.539985	0.39604	-1.36346	0.172738	0.60367
C1QC	1003.06	1.9595	0.417318	4.69547	2.65998178364855e-06	0.000642744
C1QL1	444.27	-1.29854	1.37208	-0.946401	NA	NA
C1QL2	4.82738	-3.90618	2.07194	-1.88528	0.0593921	NA
C1QL3	10.3384	0.325309	1.83377	0.177399	0.859195	0.974368
C1QL4	24.5208	-2.77145	2.00637	-1.38133	0.167179	0.59615
C1QTNF1	425.086	1.03159	0.646342	1.59604	0.110481	0.498649
C1QTNF12	18.3295	0.167183	1.33155	0.125555	0.900084	0.982331
C1QTNF2	21.6879	-0.449186	1.21514	-0.369657	0.711638	0.941041
C1QTNF3	104.709	-0.218426	0.652431	-0.334788	0.737785	0.949483
C1QTNF3-AMACR	0.957201	-0.409747	4.67452	-0.0876553	0.930151	NA
C1QTNF4	27.3445	-1.04247	1.10856	-0.940385	0.34702	0.786524
C1QTNF5	117.517	-1.1332	0.85332	-1.32799	0.18418	0.619243
C1QTNF6	262.646	0.38068	0.515145	0.738976	0.459922	0.851155
C1QTNF7	38.0014	-1.32135	1.69367	-0.780166	NA	NA
C1QTNF8	3.6959	-2.41242	2.69995	-0.893505	0.371587	NA
C1R	878.913	1.31758	0.341761	3.85526	0.000115608	0.00946185
C1RL	416.267	0.91306	0.355165	2.5708	0.0101463	0.150543
C1S	618.668	1.21382	0.407314	2.98005	0.00288198	0.0743601
C1orf115	35.126	-1.01385	1.05413	-0.961783	0.336159	0.778658
C1orf116	5.89713	-0.0261827	1.26887	-0.0206346	0.983537	NA
C1orf122	149.517	-0.156842	0.573606	-0.273432	0.784522	0.959551
C1orf127	1.96525	1.92433	2.60472	0.738786	0.460037	NA
C1orf131	79.274	0.283738	0.643243	0.441105	0.659137	0.924531
C1orf159	136.12	0.247345	0.426175	0.580384	0.561656	0.893318
C1orf162	131.021	1.69223	0.785608	2.15404	0.0312367	0.265355
C1orf167	5.73333	-2.05119	2.39055	-0.858041	0.39087	NA
C1orf174	161.024	0.397705	0.442842	0.898074	0.369146	0.801489
C1orf198	746.736	-0.378243	0.540458	-0.699855	0.484018	0.862199
C1orf21	915.175	-0.750736	0.364338	-2.06055	0.0393462	0.300473
C1orf216	171.511	0.180266	0.362416	0.497401	0.618906	0.912464
C1orf226	333.459	-0.230254	0.598259	-0.384874	0.700331	0.938111
C1orf35	63.1581	-0.150276	0.634692	-0.23677	0.812835	0.963794
C1orf43	512.936	0.170566	0.313863	0.543443	0.586825	0.899361
C1orf50	200.018	0.291489	0.298125	0.977741	0.328202	0.772272
C1orf52	146.342	-0.408193	0.370443	-1.1019	0.270504	0.717332
C1orf53	2.41064	-1.17936	1.67967	-0.702135	0.482595	NA
C1orf54	22.5343	-0.295782	1.02115	-0.289655	0.77208	0.956182
C1orf56	45.8459	-2.46025	0.807601	-3.04638	0.00231619	0.0656598
C1orf74	50.2722	0.012365	0.985337	0.012549	0.989988	0.997721
C1orf87	6.08677	-1.70004	2.41281	-0.704589	0.481066	NA
C1orf94	15.5084	-2.64551	1.31921	-2.00537	0.0449235	0.322113
C2	157.78	2.08982	0.75633	2.76311	0.00572543	0.111598
C20orf202	5.6743	0.360366	1.71469	0.210164	0.833539	NA
C20orf203	13.8925	0.158671	0.980057	0.1619	0.871385	0.97654
C20orf204	63.9536	-0.616101	0.643101	-0.958015	0.338055	0.780794
C20orf96	102.564	-0.96532	0.605805	-1.59345	0.111059	0.499454
C21orf58	183.638	-1.07887	0.706923	-1.52615	0.126972	0.530857
C21orf91	172.688	0.556569	0.880727	0.631943	0.527424	0.880301
C22orf23	7.03228	0.198345	1.37125	0.144646	0.884991	0.979908
C22orf39	286.845	-0.540365	0.355551	-1.5198	0.128562	0.53274
C22orf46P	119.741	0.506717	0.542208	0.934543	0.350024	0.787915
C2CD2	477.672	0.182341	0.356699	0.511188	0.609219	0.909141
C2CD2L	256.189	0.107417	0.397098	0.270505	0.786772	0.959551
C2CD3	692.174	-0.0231398	0.350867	-0.0659504	0.947417	0.989879
C2CD4A	13.897	-0.658286	1.90261	-0.345991	0.72935	0.946861
C2CD4B	8.3924	0.579426	1.45137	0.399228	0.689725	0.934082
C2CD4C	40.337	-0.977619	0.855989	-1.14209	0.253415	0.696958
C2CD4D	6.49248	-0.990564	1.71631	-0.577146	0.563841	NA
C2CD5	465.824	-0.239913	0.407673	-0.588494	0.556201	0.890546
C2CD6	16.15	0.687152	1.05887	0.648949	0.516371	0.874677
C2orf15	6.46992	-0.74329	1.78647	-0.416066	0.677362	NA
C2orf42	105.374	-0.434784	0.314048	-1.38445	0.166221	0.594264
C2orf49	280.715	-0.213987	0.495794	-0.431604	0.666029	0.926669
C2orf50	28.9916	-0.096834	1.10173	-0.0878925	0.929962	0.987365
C2orf66	48.1387	0.266629	0.658348	0.404997	0.68548	0.932636
C2orf68	496.189	-0.561794	0.268587	-2.09167	0.0364684	0.288891
C2orf69	231.375	-0.475906	0.316118	-1.50547	0.132203	0.538974
C2orf72	555.099	-1.09164	0.610063	-1.78939	0.0735516	0.414849
C2orf73	6.90096	-1.29935	1.4687	-0.884696	0.376321	0.806894
C2orf74	14.1796	1.24945	1.11568	1.1199	0.262757	0.707216
C2orf76	30.0609	0.612801	0.625398	0.979857	0.327157	0.770826
C2orf80	23.0492	-3.95889	1.22328	-3.23628	0.00121097	0.0430097
C2orf81	42.787	0.712505	0.757554	0.940533	0.346944	0.786524
C2orf88	240.837	-2.12502	0.7397	-2.87281	0.00406835	0.0903267
C2orf92	178.79	0.768922	0.445311	1.72671	0.0842205	0.442542
C3	4127.3	1.37513	0.541108	2.54133	0.0110432	0.157702
C3AR1	199.397	1.06342	0.557278	1.90824	0.0563605	0.362627
C3orf18	76.9322	0.0678116	0.718375	0.0943959	0.924795	0.986696
C3orf20	3.63693	0.0321182	1.6057	0.0200027	0.984041	NA
C3orf33	27.7794	0.874705	0.792149	1.10422	0.269499	0.716318
C3orf38	181.731	-0.0934804	0.457154	-0.204483	0.837976	0.969942
C3orf52	28.6636	1.36714	1.23027	1.11126	NA	NA
C3orf62	137.532	-0.279614	0.353219	-0.791618	0.428584	0.839152
C3orf70	959.902	-2.17954	0.407575	-5.34759	8.91340721373044e-08	5.89951295715733e-05
C3orf80	19.6149	1.01102	1.24967	0.809032	0.418497	0.83439
C4A	913.641	1.39454	0.846843	1.64675	0.0996086	0.474153
C4B	973.036	0.776017	0.691606	1.12205	0.261841	0.706245
C4orf19	95.5494	-1.39499	0.815343	-1.71092	0.087095	0.447921
C4orf3	595.214	0.25572	0.26877	0.951447	0.341378	0.782444
C4orf33	107.568	-0.19193	0.690986	-0.277763	0.781195	0.959265
C4orf36	7.13394	2.01637	1.72502	1.16889	0.242447	0.685634
C4orf46	88.1357	-1.0565	0.730963	-1.44535	0.148359	0.566034
C4orf50	46.3262	0.371007	1.18075	0.314213	0.753359	0.950707
C4orf54	7.03886	2.23582	1.3989	1.59827	0.109984	0.497707
C5	172.165	0.202574	0.648355	0.312443	0.754704	0.950931
C5AR1	453.557	2.31901	0.494769	4.68707	2.77146533208893e-06	0.000659219
C5AR2	120.715	1.21128	0.618065	1.9598	0.0500193	0.341915
C5orf15	208.946	-0.166297	0.401013	-0.414691	0.678368	0.930081
C5orf22	209.172	-0.0038496	0.679488	-0.00566545	0.99548	0.999129
C5orf24	725.363	-0.255279	0.351375	-0.726514	0.467524	0.854261
C5orf34	36.5531	-0.592846	0.987929	-0.600089	0.548447	0.88769
C5orf46	5.01447	4.26894	2.802	1.52354	0.127625	NA
C5orf47	8.20406	-0.679128	1.676	-0.405207	0.685325	0.932636
C5orf63	165.418	0.342234	0.731992	0.467537	0.640115	0.919512
C6	3.14351	-1.87462	3.56257	-0.526199	0.59875	NA
C6orf118	42.1672	-0.70769	1.35958	-0.520522	0.6027	0.907551
C6orf120	260.582	0.00379421	0.253754	0.0149523	0.98807	0.997448
C6orf132	5.44056	2.53646	2.11246	1.20072	0.229862	NA
C6orf136	85.2015	-0.562448	0.312067	-1.80233	0.0714937	0.410089
C6orf141	195.688	3.05712	1.04131	2.93583	0.00332652	0.0817651
C6orf15	7.20016	-4.79559	3.18471	-1.50582	0.132114	0.538898
C6orf163	85.7353	0.369404	0.728942	0.506768	0.612318	0.910537
C6orf226	13.9463	-0.759832	0.956314	-0.794542	0.42688	0.838718
C6orf47	137.738	0.147191	0.478267	0.307759	0.758265	0.952082
C6orf62	1534.32	0.238829	0.292636	0.816128	0.414427	0.833067
C6orf89	928.596	-0.0236758	0.226921	-0.104335	0.916904	0.984554
C7	157.669	2.71786	0.708942	3.83368	0.000126241	0.00991169
C7orf25	140.81	0.324119	0.816328	0.397046	0.691334	0.934652
C7orf50	345.392	-0.180811	0.532137	-0.339783	0.73402	0.948022
C7orf57	37.7233	1.63992	1.72191	0.952387	0.340901	0.782444
C7orf78	17.8613	-2.9223	2.23565	-1.30714	0.191165	0.627071
C8orf33	284.583	-0.442676	0.374907	-1.18076	0.237697	0.678504
C8orf34	46.2431	-0.330532	0.973986	-0.33936	0.734339	0.948022
C8orf48	10.7267	-0.219228	1.25107	-0.175233	0.860897	0.974742
C8orf58	98.1935	0.0375846	0.531323	0.0707378	0.943606	0.98901
C8orf76	91.034	0.0296206	0.409871	0.0722681	0.942389	0.98893
C8orf82	223.642	-0.397017	0.639657	-0.620671	0.534816	0.88203
C8orf88	34.6919	-0.0325679	0.714484	-0.0455824	0.963643	0.99339
C9orf152	2.92756	-1.86625	2.48412	-0.751271	0.452489	NA
C9orf153	20.6963	0.808685	0.90845	0.890181	0.373369	0.804841
C9orf40	54.3549	-0.217518	0.639762	-0.339999	0.733857	0.948022
C9orf43	11.3534	0.843621	1.2811	0.658514	0.510208	0.872599
C9orf50	26.8579	-0.325427	0.874064	-0.372314	0.709659	0.939878
C9orf72	407.954	0.240204	0.62343	0.385294	0.70002	0.938111
C9orf78	221.232	-0.0200031	0.398627	-0.05018	0.959979	0.992531
C9orf85	131.41	-0.0148633	0.395778	-0.0375545	0.970043	0.994288
CA1	22.3109	-3.33586	3.64542	-0.915081	NA	NA
CA10	57.6484	-3.05385	1.53007	-1.9959	0.0459453	0.32502
CA11	100.864	-0.626774	0.856893	-0.731449	0.464505	0.852666
CA12	900.246	2.30181	0.665104	3.46083	0.000538523	0.0262754
CA13	265.927	0.509989	0.495421	1.02941	0.303289	0.750657
CA14	40.6745	-4.4269	1.18594	-3.73281	0.000189357	0.0129846
CA2	443.09	-0.350688	0.574938	-0.609958	0.54189	0.885486
CA3	92.8442	3.1614	1.02444	3.08599	0.00202875	0.061149
CA4	11.3272	0.122169	1.49815	0.0815471	0.935007	0.987554
CA5B	321.281	-0.551011	0.513003	-1.07409	0.282783	0.730123
CA7	2.69028	-0.889517	3.91453	-0.227235	0.820241	NA
CA8	121.151	-3.4124	0.841996	-4.05274	5.0620523731276e-05	0.00510329
CA9	73.1385	4.64273	2.16621	2.14325	0.0320931	0.26862
CAAP1	78.1008	-0.392068	0.535786	-0.731762	0.464314	0.852618
CAB39	651.762	0.312961	0.348568	0.897849	0.369266	0.801559
CAB39L	134.979	-0.855392	0.395241	-2.16423	0.0304468	0.262008
CABCOCO1	9.03779	-1.55182	1.51815	-1.02218	0.306696	0.754375
CABIN1	1097.25	0.234816	0.394248	0.595605	0.551439	0.888274
CABLES1	80.4539	0.00687198	0.644969	0.0106547	0.991499	0.998451
CABLES2	169.682	-0.545687	0.819216	-0.666109	0.505341	0.870326
CABP1	51.3957	0.754861	1.04824	0.720122	0.47145	0.856986
CABP4	34.901	0.224832	0.597594	0.376228	0.706747	0.93974
CABP7	62.0968	0.0231764	1.22308	0.0189492	NA	NA
CABYR	17.2079	-0.167855	1.03108	-0.162795	0.87068	0.976515
CACFD1	152.114	-0.210755	0.63307	-0.332909	0.739203	0.949483
CACHD1	419.341	-0.655725	0.477865	-1.3722	0.170002	0.600785
CACNA1A	1617.35	0.817779	0.918297	0.890539	0.373177	0.804739
CACNA1B	57.1327	-2.28217	1.24329	-1.83558	0.0664199	0.394993
CACNA1C	687.01	0.801675	0.568039	1.4113	0.158156	0.581968
CACNA1D	332.138	-0.647533	0.454886	-1.42351	0.154589	0.577783
CACNA1E	242.278	0.701971	0.872155	0.804869	0.420895	0.835302
CACNA1F	6.92438	2.50381	1.84487	1.35717	0.174726	0.606027
CACNA1G	182.39	-0.444478	0.933412	-0.476186	0.633942	0.917697
CACNA1H	219.926	0.483353	0.698751	0.691738	0.489102	0.863258
CACNA1I	49.7924	-2.21163	1.48534	-1.48897	0.136496	0.546749
CACNA1S	6.32527	-2.21252	2.4079	-0.918862	0.358168	NA
CACNA2D1	478.434	0.276576	0.98946	0.279522	0.779844	0.95917
CACNA2D2	30.9439	-1.77693	1.17756	-1.509	0.131299	0.537948
CACNA2D3	25.7803	0.873384	0.929011	0.940123	0.347155	0.786524
CACNA2D4	49.6036	2.16533	0.831921	2.6028	0.00924654	0.142614
CACNB1	378.259	-0.837089	0.465582	-1.79794	0.0721862	0.411356
CACNB2	259.153	1.69526	0.936671	1.80988	0.0703151	0.406238
CACNB3	143.157	0.00338766	0.553249	0.00612322	0.995114	0.999049
CACNB4	648.33	-0.837321	0.49222	-1.70111	0.0889221	0.45077
CACNG2	9.62081	-1.7346	1.97607	-0.877802	0.380051	0.809755
CACNG3	8.46888	-2.58726	2.97738	-0.868973	0.384862	0.812587
CACNG4	440.741	-0.709056	0.912153	-0.777343	0.436956	0.843563
CACNG5	21.929	-2.60929	1.9413	-1.34409	0.178918	0.611101
CACNG6	5.53358	-3.08326	1.99307	-1.54699	0.121865	NA
CACNG7	487.692	-2.24622	0.848575	-2.64705	0.00811967	0.133196
CACNG8	363.221	-2.61701	0.714058	-3.66498	0.000247357	0.0156461
CACTIN	260.412	0.0988495	0.581766	0.169913	0.865079	0.975514
CACUL1	781.629	0.160969	0.432134	0.372496	0.709523	0.939878
CACYBP	261.141	0.242605	0.437737	0.554225	0.579425	0.898892
CAD	563.541	-0.00277204	0.315853	-0.00877636	0.992998	0.998847
CADM1	1063.51	-0.0386623	0.345633	-0.111859	0.910935	0.984151
CADM2	696.797	-3.96798	0.760841	-5.21525	1.83569906203264e-07	9.63615407631822e-05
CADM3	737.161	1.27309	0.802776	1.58586	0.112771	0.503732
CADM4	669.986	-1.12988	0.472796	-2.38979	0.0168582	0.196591
CADPS	1893.95	-0.25495	0.716933	-0.355612	0.722131	0.944616
CADPS2	211.379	-0.0506978	0.921915	-0.0549918	0.956145	0.991364
CALB1	16.0517	1.71076	1.68023	1.01817	0.308597	0.756485
CALB2	10.513	1.12467	1.17961	0.95342	0.340378	0.782444
CALCOCO1	768.1	-0.072381	0.332406	-0.217749	0.827625	0.967586
CALCOCO2	619.937	0.0949958	0.248749	0.381894	0.70254	0.938638
CALCR	5.70317	1.80348	2.24733	0.802498	0.422265	NA
CALCRL	410.939	0.213873	0.716367	0.298552	0.765282	0.95359
CALD1	2533.45	0.579633	0.454852	1.27433	0.202545	0.638242
CALHM1	0.182095	-0.182907	4.66687	-0.0391926	0.968737	NA
CALHM2	79.9807	1.61244	0.443519	3.63555	0.000277383	0.0168827
CALHM5	41.523	0.58511	0.763096	0.766759	0.443225	0.843636
CALHM6	11.6189	2.32878	1.25616	1.85388	0.0637561	0.387977
CALM1	4308.13	-0.871498	0.344041	-2.53312	0.0113051	0.15975
CALM2	2715.11	-0.185439	0.396447	-0.467753	0.639961	0.919502
CALM3	1669.97	-0.534386	0.405992	-1.31625	0.188091	0.623968
CALML4	31.9457	-0.114084	0.989065	-0.115346	0.908171	0.983152
CALML6	8.95173	1.3881	1.33224	1.04193	0.297444	0.743756
CALN1	73.2144	-3.26722	1.01664	-3.21372	0.00131026	0.0455389
CALR	2802.39	0.400878	0.433999	0.923683	0.355651	0.792691
CALU	1754.71	0.518473	0.409033	1.26756	0.204956	0.64083
CALY	15.0203	-3.04594	1.81926	-1.67427	0.0940767	0.464003
CAMK1	98.065	1.47519	0.83187	1.77335	0.0761715	0.423137
CAMK1D	428.501	-0.0610629	0.4259	-0.143374	0.885995	0.979908
CAMK1G	15.7418	-0.838227	1.24933	-0.670941	0.502258	0.868159
CAMK2A	283.717	-1.69299	1.18251	-1.43169	0.152233	0.572321
CAMK2B	409.01	-1.19299	0.762537	-1.5645	0.117699	0.512217
CAMK2D	1608.38	-0.644966	0.404097	-1.59607	0.110474	0.498649
CAMK2G	370.818	-0.231048	0.486596	-0.474825	0.634912	0.917762
CAMK2N1	1845.86	0.124594	0.594986	0.209406	0.834131	0.969335
CAMK2N2	101.393	-1.87283	0.705089	-2.65617	0.00790349	0.132069
CAMK4	173.89	-1.36451	0.868486	-1.57114	0.116151	0.509264
CAMKK1	116.697	-0.59232	0.659058	-0.898737	0.368793	0.801218
CAMKK2	395.369	-0.358745	0.254041	-1.41215	0.157905	0.5818
CAMKMT	60.8508	0.0670624	0.632412	0.106042	0.915549	0.984151
CAMKV	60.9098	-1.50499	1.16998	-1.28634	0.198324	0.633861
CAMLG	122.189	-0.205596	0.307651	-0.668276	0.503957	0.869336
CAMSAP1	525.135	-0.139642	0.332339	-0.42018	0.674354	0.928346
CAMSAP2	1244.93	-0.595328	0.320675	-1.85648	0.0633848	0.386891
CAMSAP3	34.2262	-0.964789	1.60397	-0.601502	0.547506	0.887514
CAMTA1	452.64	-0.837755	0.45017	-1.86097	0.0627477	0.384276
CAMTA2	587.027	-0.0369225	0.41303	-0.0893942	0.928769	0.987365
CAND1	5443.55	-0.620009	0.936489	-0.662057	NA	NA
CAND2	109.64	-0.611179	0.453414	-1.34795	0.177675	0.609769
CANT1	350.631	0.23805	0.293709	0.810496	0.417655	0.834203
CANX	4151.36	0.171397	0.256991	0.666938	0.504812	0.869808
CAP1	872.809	0.499593	0.265307	1.88307	0.0596906	0.37453
CAP2	121.633	-0.354834	0.628561	-0.564519	0.572401	0.89637
CAPG	152.446	1.4397	0.555143	2.59339	0.00950337	0.145105
CAPN1	435.43	0.580876	0.363067	1.59991	0.109618	0.496873
CAPN10	221.493	0.407626	0.363807	1.12044	0.262525	0.706955
CAPN11	4.78091	3.34059	2.01962	1.65407	0.0981141	NA
CAPN12	43.4317	-0.14386	1.56921	-0.0916765	NA	NA
CAPN13	1.6825	-3.24399	3.4784	-0.93261	0.351021	NA
CAPN14	2.8892	-0.394262	1.69935	-0.232008	0.816532	NA
CAPN15	824.632	0.112452	0.492113	0.228508	0.819251	0.965429
CAPN2	2054.01	0.322324	0.337644	0.954627	0.339766	0.782307
CAPN3	148.263	-0.717808	0.758516	-0.946333	0.343979	0.783874
CAPN5	762.958	0.11789	0.598385	0.197013	0.843817	0.972123
CAPN6	13.9407	-3.29713	2.99191	-1.10202	NA	NA
CAPN7	494.922	0.0160452	0.440843	0.0363966	0.970966	0.994715
CAPN8	4.36905	1.28141	1.89162	0.677417	0.498142	NA
CAPN9	2.58737	-0.155401	2.44122	-0.0636572	0.949243	NA
CAPNS1	714.78	0.147104	0.263173	0.558964	0.576186	0.898784
CAPNS2	8.64633	1.79845	1.49029	1.20678	0.227517	0.665762
CAPRIN1	1662.77	-0.184084	0.338176	-0.544344	0.586205	0.899058
CAPRIN2	561.822	-0.306291	0.431348	-0.710078	0.477656	0.859825
CAPS	179.745	0.839777	0.59858	1.40295	0.160633	0.586545
CAPS2	126.973	0.0282211	0.591971	0.0476732	0.961977	0.993078
CAPSL	1.53258	-2.65332	4.65221	-0.570337	0.568449	NA
CAPZA1	1237.38	0.490177	0.438147	1.11875	0.263247	0.707425
CAPZA2	706.869	0.391136	0.481131	0.812951	0.416246	0.833642
CAPZB	867.914	0.637659	0.352219	1.8104	0.0702331	0.406215
CARD10	29.1174	0.432044	0.862665	0.500825	0.616494	0.911045
CARD11	39.1599	1.46691	0.81501	1.79987	0.0718818	0.410597
CARD14	16.2	-0.804926	1.12964	-0.712549	0.476125	0.859333
CARD16	16.4358	2.01	1.064	1.88909	0.05888	0.371799
CARD19	229.869	0.104096	0.589212	0.17667	0.859768	0.974408
CARD6	98.9664	1.40457	0.611323	2.29759	0.0215852	0.221274
CARD8	791.97	0.24785	0.346352	0.715601	0.474238	0.858263
CARD9	84.008	1.50366	0.576648	2.60758	0.0091184	0.141932
CARF	286.437	-0.214851	0.364768	-0.589006	0.555857	0.890345
CARHSP1	343.713	0.258433	0.519507	0.497457	0.618867	0.912464
CARM1	394.255	0.138899	0.293814	0.472745	0.636395	0.917777
CARMIL1	349.843	-0.00571582	0.771298	-0.00741065	0.994087	0.999049
CARMIL2	20.3086	0.884664	1.15623	0.765131	0.444194	0.843636
CARMIL3	66.6745	-1.65333	0.681496	-2.42603	0.0152648	0.186199
CARNMT1	177.739	0.917255	0.438122	2.09361	0.0362951	0.287921
CARNS1	332.388	-2.83827	1.11925	-2.53587	0.0112167	0.159035
CARS1	546.938	-0.109937	0.28716	-0.382841	0.701837	0.938568
CARS2	308.224	0.131779	0.376624	0.349896	0.726416	0.946194
CARTPT	10.5976	-7.04629	4.63453	-1.52039	0.128413	0.532652
CASC3	923.208	-0.386661	0.290597	-1.33057	0.183329	0.618396
CASD1	481.156	-0.573227	0.530697	-1.08014	0.280079	0.726375
CASK	1086.61	-0.854037	0.305488	-2.79564	0.00517965	0.106123
CASKIN1	229.152	-2.74109	0.79649	-3.44146	0.000578574	0.027184
CASKIN2	408.007	-0.309702	0.659674	-0.469477	0.638729	0.918674
CASP1	96.2994	1.39542	0.901089	1.54859	0.121481	0.520343
CASP10	151.514	0.930686	0.545885	1.70491	0.0882108	0.450133
CASP2	984.398	-0.433705	0.476298	-0.910574	0.36252	0.797607
CASP3	295.355	-0.410479	0.527297	-0.778458	0.436299	0.843563
CASP4	173.263	1.13058	0.46338	2.43986	0.0146931	0.182739
CASP5	2.48643	1.21097	1.94599	0.622293	0.533749	NA
CASP6	59.7621	-0.123071	0.708952	-0.173596	0.862183	0.975092
CASP7	84.0872	1.12577	0.519398	2.16745	0.0302004	0.260772
CASP8	129.42	0.481214	0.618585	0.777927	0.436612	0.843563
CASP8AP2	562.522	-0.372072	0.483514	-0.769517	0.441587	0.843636
CASP9	196.945	-0.450334	0.621533	-0.724554	0.468725	0.855104
CASQ1	33.3694	-0.00134521	1.07222	-0.0012546	0.998999	0.99987
CASQ2	2.33643	0.610211	2.42793	0.251329	0.80156	NA
CASR	4.90539	0.485059	1.22615	0.395594	0.692405	NA
CASS4	54.1408	1.43127	0.812884	1.76073	0.0782849	0.427818
CAST	1044.14	0.960506	0.381622	2.5169	0.0118391	0.162954
CASTOR1	57.0235	-0.0971202	0.480454	-0.202143	0.839805	0.970284
CASTOR2	1336.11	-0.542156	0.435419	-1.24514	0.213082	0.648147
CASTOR3P	583.966	-1.03196	0.396087	-2.60538	0.00917723	0.142266
CASZ1	122.221	0.334838	0.616497	0.543129	0.587041	0.899408
CAT	215.374	0.141602	0.383757	0.36899	0.712135	0.941058
CATIP	9.66671	0.591888	1.4371	0.411864	0.680439	0.930333
CATSPER2	193.4	-0.0268952	0.384403	-0.0699661	0.944221	0.989391
CATSPER3	6.16714	1.03472	1.86856	0.553751	0.579749	NA
CATSPERB	12.7714	1.47595	1.90997	0.772761	0.439664	0.843636
CATSPERE	17.6599	0.566151	0.986709	0.573777	0.566118	0.895029
CATSPERG	93.2503	0.0715937	0.587433	0.121875	0.902998	0.982655
CAV1	620.949	1.42464	0.58558	2.43287	0.0149797	0.18406
CAV2	173.653	0.489392	0.790838	0.618827	0.536031	0.882543
CAVIN1	1113.33	0.972781	0.562068	1.73072	0.0835023	0.440761
CAVIN2	60.1855	-0.592311	0.715708	-0.827587	0.407904	0.829153
CAVIN3	23.6962	2.12604	0.882637	2.40874	0.0160078	0.192182
CAVIN4	34.4289	-1.30835	0.773138	-1.69226	0.0905972	0.455469
CBARP	340.699	-0.674356	0.743738	-0.906711	0.36456	0.798746
CBFA2T2	770.427	-0.523205	0.426784	-1.22592	0.220227	0.657099
CBFA2T3	36.7926	0.837711	0.957053	0.875303	0.381409	0.8106
CBFB	645.712	-0.400004	0.408063	-0.980249	0.326963	0.770728
CBL	1430.98	-0.149697	0.212855	-0.703283	0.48188	0.860911
CBLB	468.572	0.575197	0.31439	1.82956	0.0673151	0.397431
CBLL1	369.391	-0.261749	0.512577	-0.510654	0.609593	0.909334
CBLN1	4.18957	-1.68459	3.12733	-0.538668	0.590116	NA
CBLN2	8.92265	-4.01328	2.2207	-1.80721	0.0707289	0.407998
CBLN3	15.8133	0.721533	0.673238	1.07173	0.283839	0.730867
CBLN4	27.0167	-0.316921	1.35548	-0.233808	0.815134	0.963936
CBR1	235.882	-0.297548	0.493063	-0.603468	0.546198	0.887153
CBR3	13.5479	1.45905	0.845744	1.72516	0.0844982	0.443345
CBR4	370.873	-0.743221	0.472932	-1.57152	0.116063	0.509264
CBS	432.462	-0.421139	0.537351	-0.783733	0.433197	0.841879
CBX1	297.937	-0.508196	0.526439	-0.965346	0.334372	0.777032
CBX2	73.8425	-1.34948	0.899391	-1.50044	0.133501	0.540946
CBX3	1050.35	-0.301105	0.418313	-0.719807	0.471644	0.856986
CBX4	221.153	-0.398405	0.483985	-0.823177	0.410407	0.829729
CBX5	4737.01	-0.906699	0.352165	-2.57465	0.0100343	0.149591
CBX6	1275.25	-0.3305	0.474629	-0.696334	0.48622	0.862544
CBX7	347.345	0.283274	0.480077	0.590061	0.55515	0.890225
CBX8	82.4018	0.350459	0.869035	0.403273	0.686747	0.932916
CBY1	60.4259	0.152871	0.451101	0.338884	0.734697	0.94822
CC2D1A	403.941	-0.0870589	0.460022	-0.189249	0.849897	0.972644
CC2D1B	425.579	0.117433	0.357582	0.328408	0.742603	0.949483
CC2D2A	263.806	-1.21366	0.545729	-2.22392	0.0261536	0.243956
CC2D2B	43.2903	-0.371604	0.699015	-0.53161	0.594996	0.903504
CCAR1	412.457	0.0750617	0.371524	0.202037	0.839888	0.970284
CCAR2	578.562	-0.0930541	0.41408	-0.224725	0.822193	0.966278
CCBE1	16.8865	0.186125	1.09291	0.170302	0.864772	0.975514
CCDC102A	28.928	0.65369	0.886666	0.737245	0.460973	0.851518
CCDC102B	281.576	1.05117	0.773149	1.35959	0.173959	0.605185
CCDC106	178.171	0.0221749	0.753715	0.0294208	0.976529	0.995199
CCDC107	50.0799	0.498799	0.768254	0.649263	0.516169	0.874574
CCDC110	7.68379	0.550853	1.38385	0.398059	0.690587	0.934222
CCDC112	52.6572	0.239139	0.651433	0.367097	0.713547	0.941602
CCDC115	112.633	-0.389579	0.337555	-1.15412	0.248451	0.691311
CCDC116	12.6126	0.639451	1.17973	0.542034	0.587795	0.899478
CCDC117	228.936	0.233795	0.336495	0.694794	0.487184	0.862544
CCDC12	115.944	-0.171028	0.377772	-0.452729	0.650744	0.922165
CCDC120	130.271	-1.67657	0.707515	-2.36966	0.0178043	0.200888
CCDC121	36.2547	-2.12382	0.877659	-2.41987	0.0155263	0.188575
CCDC122	75.5445	-0.242991	0.826779	-0.293901	0.768834	0.954749
CCDC124	95.5559	0.218073	0.576027	0.378581	0.704999	0.939415
CCDC125	416.045	-0.0799231	0.656299	-0.121778	NA	NA
CCDC126	67.6111	-0.261141	0.494299	-0.528305	0.597287	0.904541
CCDC127	210.784	-0.0489483	0.483439	-0.10125	0.919352	0.985376
CCDC13	36.962	-2.1552	0.969923	-2.22203	0.026281	0.244374
CCDC134	19.9418	0.729227	0.765414	0.952722	0.340731	0.782444
CCDC136	390.502	-0.893353	0.59253	-1.50769	0.131633	0.53867
CCDC137	90.8487	0.727483	0.469627	1.54906	0.121366	0.519999
CCDC138	88.8642	-0.8516	0.405524	-2.1	0.0357291	0.286522
CCDC14	1799.18	-0.161093	0.548348	-0.293779	0.768927	0.954749
CCDC141	74.8524	-0.923135	0.820701	-1.12481	0.260668	0.704257
CCDC142	242.455	-0.00278185	0.292631	-0.00950634	0.992415	0.998824
CCDC144A	969.118	-1.1859	0.872909	-1.35856	0.174285	0.605878
CCDC144NL	6.73001	2.15096	1.7661	1.21791	0.223256	0.660057
CCDC146	156.432	-0.291244	0.613317	-0.474868	0.634881	0.917762
[truncated: 14,369 more rows]

## Sheet: Primary - CD8 high vs low
	baseMean	log2FoldChange	lfcSE	stat	pvalue	padj
A1BG	42.1636	-0.167679	0.745027	-0.225065	0.821929	0.971252
A2M	5048.95	1.10943	0.471553	2.35273	0.0186363	0.208376
A2ML1	48.9828	-0.314151	1.27346	-0.246692	0.805147	0.967539
A4GALT	37.3449	0.665049	0.892882	0.744835	0.456372	0.854865
AAAS	306.608	-0.184455	0.423859	-0.43518	0.663432	0.932268
AACS	366.5	-0.389759	0.306723	-1.27072	0.203828	0.66363
AADAT	85.6549	0.439216	0.598732	0.733577	0.463206	0.858332
AAGAB	216.277	0.548826	0.293946	1.8671	0.0618876	0.392843
AAK1	2326.35	0.196923	0.228103	0.863307	0.387969	0.820222
AAMDC	18.6801	-0.413363	0.83335	-0.496026	0.619876	0.920233
AAMP	222.212	0.297218	0.442257	0.672048	0.501553	0.874702
AAR2	150.542	0.251823	0.343477	0.733159	0.463462	0.858608
AARS1	559.032	0.184287	0.396411	0.464889	0.642011	0.926495
AARS2	205.607	-0.192039	0.487213	-0.394158	0.693464	0.942398
AARSD1	80.4321	-0.317095	0.406943	-0.779213	0.435854	0.845666
AASDH	223.588	-0.360824	0.557457	-0.647267	0.517459	0.882576
AASDHPPT	377.272	-0.126568	0.388181	-0.326053	0.744384	0.955462
AASS	1075.4	-0.939549	0.519824	-1.80744	0.0706941	0.419949
AATF	128.866	0.333812	0.303668	1.09927	0.271652	0.736151
AATK	571.251	-3.05433	0.724095	-4.21813	2.46334730593442e-05	0.00311536
ABAT	1184.47	-1.64334	0.54985	-2.9887	0.00280171	0.0690549
ABCA1	3589.6	0.436027	0.48183	0.904938	0.365498	0.809952
ABCA10	31.4171	-0.732083	0.846997	-0.864328	0.387408	0.820022
ABCA12	22.8705	2.68537	1.21689	2.20675	0.0273315	0.257384
ABCA13	556.155	4.44578	1.0498	4.23489	2.28664830329093e-05	0.00293566
ABCA2	2000.44	-1.4562	0.542986	-2.68184	0.0073218	0.123079
ABCA3	624.864	-0.440185	0.398242	-1.10532	0.269021	0.73313
ABCA4	8.72939	1.96013	1.34976	1.45221	0.146443	0.586438
ABCA5	450.24	-0.276695	0.480195	-0.576213	0.564471	0.902842
ABCA6	184.789	-0.519319	0.937699	-0.553823	0.5797	0.907347
ABCA7	195.194	0.011007	0.639058	0.0172238	0.986258	0.996603
ABCA8	416.706	-0.380885	0.639957	-0.595173	0.551728	0.897265
ABCA9	78.1016	-0.210379	0.929617	-0.226307	0.820962	0.971252
ABCB1	88.0786	-0.278289	0.626674	-0.444074	0.656989	0.930728
ABCB10	171.4	-0.49736	0.454906	-1.09333	0.274251	0.736981
ABCB11	30.5311	6.16329	1.77378	3.47466	0.000511502	0.023259
ABCB4	22.345	0.458842	0.904152	0.507483	0.611816	0.917939
ABCB5	3.35827	1.02278	2.39021	0.427905	0.66872	0.933979
ABCB6	162.501	-0.252673	0.407828	-0.619557	0.535549	0.89002
ABCB7	231.249	0.13165	0.410127	0.320997	0.748213	0.956647
ABCB8	729.941	-0.328353	0.37566	-0.874069	0.382081	0.817479
ABCB9	128.315	0.351684	0.458947	0.766284	0.443507	0.848872
ABCC1	529.732	0.8153	0.413355	1.9724	0.0485644	0.345717
ABCC10	321.328	0.112394	0.292989	0.383611	0.701267	0.945379
ABCC11	10.7637	-1.38477	1.09607	-1.2634	0.206446	0.666851
ABCC12	2.29584	-1.11883	2.94671	-0.379687	0.704178	0.945861
ABCC2	25.8148	-1.54438	0.93822	-1.64607	0.0997492	0.498349
ABCC3	1771.32	2.32481	0.850811	2.73246	0.00628636	0.111142
ABCC4	231.528	0.17163	0.478382	0.358772	0.719766	0.950086
ABCC5	1043.6	-0.215327	0.289928	-0.742692	0.457668	0.855216
ABCC6	36.5924	0.769084	0.774166	0.993436	0.320498	0.777844
ABCC8	170.946	-2.38529	0.992494	-2.40333	0.0162466	0.192111
ABCC9	239.566	0.621793	0.819545	0.758704	0.44803	0.850997
ABCD1	173.651	0.741921	0.495561	1.49713	0.134358	0.565668
ABCD2	159.269	-1.90023	0.646851	-2.93766	0.00330694	0.0764754
ABCD3	505.472	-0.39996	0.447606	-0.893554	0.37156	0.813846
ABCD4	628.108	-0.455373	0.1856	-2.45351	0.0141469	0.179616
ABCE1	566.503	-0.0773621	0.360531	-0.214578	0.830096	0.972752
ABCF1	288.071	-0.00534077	0.29234	-0.018269	0.985424	0.996567
ABCF2	341.779	-0.0567077	0.306802	-0.184835	0.853359	0.978259
ABCF2-H2BK1	9.74975	-0.104066	2.93314	-0.0354794	0.971698	0.995419
ABCF3	259.106	0.169669	0.234753	0.722758	0.469829	0.860458
ABCG1	235.353	0.598084	0.471199	1.26928	0.204341	0.664364
ABCG2	209.416	-1.44759	0.893694	-1.61978	0.105279	0.51179
ABCG4	16.4065	-1.78729	1.18173	-1.51244	0.130422	0.560541
ABCG8	3.60713	-2.20733	2.22872	-0.990403	0.321977	0.778686
ABHD1	26.0479	-1.66229	1.13622	-1.463	0.143468	0.580613
ABHD10	138.132	-0.00065148	0.697408	-0.000934145	0.999255	0.999726
ABHD11	81.2654	-0.0803183	0.443661	-0.181036	0.85634	0.97864
ABHD12	387.08	0.274679	0.382677	0.717783	0.472891	0.862522
ABHD12B	13.4466	-2.83639	1.49769	-1.89384	0.0582462	0.380198
ABHD13	191.809	-0.323765	0.507218	-0.638315	0.523269	0.885387
ABHD14A	36.5578	-0.364328	0.741821	-0.491127	0.623337	0.920233
ABHD14A-ACY1	21.8838	0.805807	0.988241	0.815395	0.414846	0.835459
ABHD14B	137.683	0.848694	0.342193	2.48016	0.0131323	0.173327
ABHD15	113.997	0.532558	0.377673	1.4101	0.158509	0.605143
ABHD16A	220.077	-0.191021	0.338456	-0.564389	0.57249	0.904328
ABHD17A	700.771	-0.542137	0.578236	-0.93757	0.348465	0.799342
ABHD17B	169.338	-0.530178	0.313522	-1.69104	0.0908298	0.473973
ABHD17C	196.99	-1.03961	0.469067	-2.21633	0.026669	0.253802
ABHD18	280.492	-0.0944617	0.275863	-0.342423	0.732033	0.95289
ABHD2	2599.91	0.16293	0.530891	0.3069	0.758919	0.959682
ABHD3	136.197	0.842581	0.370489	2.27424	0.0229516	0.235301
ABHD4	325.874	0.84406	0.41109	2.05322	0.0400508	0.311254
ABHD5	372.96	0.249522	0.330733	0.754451	0.450579	0.851303
ABHD6	97.327	0.139869	0.670747	0.208527	0.834818	0.973548
ABHD8	75.1679	0.326378	0.63658	0.512706	0.608157	0.917939
ABI1	366.115	0.523347	0.448932	1.16576	0.243712	0.711938
ABI2	2583.11	-0.919844	0.287145	-3.20341	0.00135809	0.0445939
ABI3	156.988	0.738742	0.644777	1.14573	0.251906	0.718944
ABI3BP	126.966	1.42443	0.668422	2.13104	0.0330859	0.284042
ABITRAM	161.539	0.82784	0.453585	1.8251	0.0679852	0.411881
ABL1	1177.03	0.0144006	0.393906	0.0365584	0.970837	0.994973
ABL2	1456.65	0.48333	0.293159	1.6487	0.0992099	0.497734
ABLIM1	1302.47	-1.0892	0.328344	-3.31726	0.000909062	0.0343028
ABLIM2	89.1423	-0.916326	0.65439	-1.40027	0.161431	0.60844
ABLIM3	221.655	1.32304	0.585028	2.2615	0.0237282	0.239401
ABO	23.8704	0.158075	0.708001	0.223269	0.823326	0.97133
ABR	1546.52	-0.0452267	0.377829	-0.119702	0.90472	0.986868
ABRACL	29.2594	3.00208	0.684203	4.38771	1.14552417717603e-05	0.00181801
ABRAXAS1	155.157	-0.789171	0.584028	-1.35126	0.176614	0.627442
ABRAXAS2	120.72	-0.283739	0.65434	-0.433627	0.66456	0.932541
ABT1	91.8266	0.180837	0.652629	0.27709	0.781711	0.963163
ABTB1	252.784	-0.00653193	0.52494	-0.0124432	0.990072	0.997122
ABTB2	93.1321	-0.255707	0.651537	-0.392467	0.694713	0.942686
ABTB3	179.468	2.15937	0.877106	2.46193	0.0138193	0.177719
ACAA1	250.111	0.134658	0.268844	0.500879	0.616456	0.919236
ACAA2	142.809	0.107554	0.616908	0.174343	0.861596	0.979563
ACACA	951.415	0.151169	0.317743	0.475759	0.634246	0.92411
ACACB	402.572	-0.419433	0.464944	-0.902116	0.366995	0.809952
ACAD10	314.717	0.0330077	0.248343	0.132912	0.894263	0.984789
ACAD11	438.235	0.261042	0.462251	0.564718	0.572265	0.904328
ACAD8	426.449	-0.0433924	0.362602	-0.11967	0.904745	0.986868
ACAD9	199.978	0.292392	0.355773	0.82185	0.411162	0.834072
ACADL	19.9387	-0.189904	1.20163	-0.158039	0.874426	0.981343
ACADM	206.985	-0.141806	0.441823	-0.320956	0.748244	0.956647
ACADS	58.3548	0.288571	0.598149	0.48244	0.629494	0.922361
ACADSB	198.556	-0.215917	0.325463	-0.663416	0.507064	0.877234
ACADVL	1553.59	0.0598678	0.415469	0.144097	0.885424	0.982469
ACAN	194.755	-1.2435	1.5519	-0.801277	NA	NA
ACAP1	41.9265	0.810117	1.21007	0.66948	0.503189	0.874839
ACAP2	868.844	0.0719316	0.322472	0.223063	0.823486	0.97133
ACAP3	1622.44	-0.500087	0.675504	-0.740317	0.459107	0.856294
ACAT1	130.895	0.154143	0.353881	0.435578	0.663143	0.932268
ACAT2	92.8943	0.940741	0.435269	2.16129	0.0306733	0.274028
ACBD3	373.83	0.497699	0.348741	1.42713	0.153542	0.596624
ACBD4	144.105	-0.309665	0.640498	-0.483475	0.628758	0.922361
ACBD5	271.806	-0.0701324	0.275424	-0.254634	0.799006	0.965703
ACBD6	316.877	-0.100622	0.380217	-0.264644	0.791283	0.96405
ACBD7	94.4504	-2.3491	0.962703	-2.44011	0.0146828	0.182976
ACCS	292.66	-0.0603807	0.425701	-0.141838	0.887208	0.982765
ACD	123.278	0.274744	0.54749	0.501824	0.615791	0.919236
ACE	190.138	-0.262103	0.565202	-0.463733	0.642839	0.92698
ACER2	38.2595	0.716678	0.668095	1.07272	0.283397	0.743659
ACER3	717.171	0.381706	0.485713	0.785867	0.431946	0.844014
ACHE	265.061	0.0866912	0.727897	0.119098	0.905197	0.987023
ACIN1	2017.79	0.0714859	0.278942	0.256275	0.797739	0.965656
ACKR1	104.642	-0.28993	0.980719	-0.29563	0.767512	0.962318
ACKR2	18.8165	-0.105336	0.803178	-0.131149	0.895658	0.984819
ACKR3	160.253	-0.737422	0.650461	-1.13369	0.256924	0.723572
ACKR4	14.1268	1.38366	2.0261	0.682922	NA	NA
ACLY	853.702	0.0911303	0.27914	0.326468	0.74407	0.955347
ACO1	298.134	0.478824	0.402394	1.18994	0.23407	0.701263
ACO2	463.61	-0.612158	0.421824	-1.45122	0.14672	0.586438
ACOT1	7.41967	-0.726561	2.33059	-0.31175	0.755231	0.95841
ACOT11	434.376	0.991158	0.735479	1.34764	0.177776	0.629104
ACOT12	6.88003	-1.07969	1.40231	-0.769938	0.441337	0.847655
ACOT13	102.419	-0.487626	0.722699	-0.67473	0.499848	0.873815
ACOT2	62.8191	-0.161776	0.554292	-0.291861	0.770393	0.962766
ACOT4	9.96598	0.617263	1.70357	0.362335	0.717101	0.949933
ACOT7	94.5244	0.429196	0.509357	0.842624	0.399439	0.828147
ACOT8	163.699	-0.137691	0.469051	-0.293552	0.7691	0.962766
ACOT9	362.169	0.343534	0.396859	0.865632	0.386692	0.819287
ACOX1	1080.76	-0.314424	0.279134	-1.12642	0.259986	0.727367
ACOX2	40.7193	1.41195	0.841961	1.67697	0.0935475	0.480288
ACOX3	180.856	-0.735419	0.363697	-2.02207	0.0431696	0.323747
ACP1	341.418	0.0447236	0.384285	0.116381	0.90735	0.987256
ACP2	264.415	0.138035	0.437747	0.315331	0.75251	0.957273
ACP3	26.6851	1.65524	0.847949	1.95205	0.0509319	0.353039
ACP5	30.6964	1.4104	1.01083	1.39529	0.162929	0.609393
ACP6	881.225	1.57197	0.602999	2.60692	0.00913596	0.139785
ACP7	6.13831	-1.90357	2.10818	-0.902946	0.366554	0.809952
ACR	1.87085	-1.23451	2.68601	-0.459608	0.645798	0.927279
ACRBP	17.042	3.2152	0.803413	4.00193	6.28288649148593e-05	0.00574618
ACRV1	4.87809	-0.438384	3.51497	-0.124719	0.900746	0.985824
ACSBG1	260.546	-2.34491	0.580311	-4.04077	5.32755747382591e-05	0.00507309
ACSBG2	3.60615	4.33369	2.68236	1.61563	0.106175	0.513184
ACSF2	84.8081	0.0992175	0.598033	0.165906	0.868231	0.98001
ACSF3	616.998	0.0427607	0.347683	0.122988	0.902117	0.986388
ACSL1	796.95	1.40537	0.619147	2.26985	0.0232169	0.236781
ACSL3	832.123	-0.512072	0.420033	-1.21912	0.222798	0.688031
ACSL4	472.591	1.42488	0.518849	2.74623	0.00602839	0.108242
ACSL5	47.0155	0.318312	0.471611	0.674945	0.499711	0.873763
ACSL6	516.738	-2.23583	0.737684	-3.03087	0.00243847	0.0643946
ACSM3	4.67689	1.42454	1.74682	0.815506	0.414783	0.835459
ACSM5	43.1038	0.762817	0.720486	1.05875	0.289712	0.750617
ACSS1	383.687	-1.40332	0.551204	-2.54591	0.0108992	0.154093
ACSS2	170.107	0.41904	0.368396	1.13747	0.255342	0.723014
ACSS3	538.32	0.262372	0.60354	0.434721	0.663765	0.932349
ACTA2	391.372	0.549989	0.59905	0.918103	0.358565	0.806307
ACTB	24800.4	0.752599	0.209262	3.59644	0.000322605	0.016792
ACTC1	8.4075	0.768183	1.96821	0.390295	0.696318	0.943027
ACTG1	7541.14	0.421747	0.342526	1.23129	0.218216	0.683132
ACTG2	48.6279	0.313418	1.39077	0.225355	0.821703	0.971252
ACTL6A	107.801	0.180952	0.376202	0.480996	0.630519	0.922859
ACTL6B	11.0936	-2.56301	2.38023	-1.07679	0.281574	0.741813
ACTMAP	204.179	0.33903	0.446889	0.758644	0.448066	0.850997
ACTN1	2267.65	0.631387	0.401184	1.57381	0.115532	0.532829
ACTN2	345.514	-1.32148	0.506542	-2.60882	0.00908557	0.139542
ACTN4	1605.72	-0.216786	0.303318	-0.714717	0.474784	0.863675
ACTR10	195.951	-0.0895445	0.437599	-0.204627	0.837864	0.974244
ACTR1A	481.495	-0.248509	0.323139	-0.769047	0.441865	0.848005
ACTR1B	290.181	0.0196552	0.379953	0.0517306	0.958743	0.994566
ACTR2	1665.09	0.450718	0.325677	1.38394	0.166376	0.613088
ACTR3	1379.67	0.600725	0.432785	1.38804	0.165124	0.611607
ACTR3B	267.57	-0.541622	0.403223	-1.34323	0.179196	0.62952
ACTR3C	45.4419	0.45686	0.95527	0.478252	0.632471	0.923755
ACTR5	63.1991	0.172475	0.405012	0.425851	0.670217	0.934207
ACTR6	94.6912	-0.221824	0.31917	-0.695002	0.487054	0.868808
ACTR8	225.547	-0.130652	0.364432	-0.358508	0.719963	0.950086
ACTRT3	5.23238	2.50016	2.45631	1.01785	0.308748	0.768132
ACVR1	150.26	-0.171879	0.367388	-0.46784	0.639899	0.926123
ACVR1B	297.875	0.309895	0.337218	0.918975	0.358108	0.806307
ACVR1C	35.1432	-2.70114	0.985191	-2.74175	0.00611134	0.109058
ACVR2A	172.545	-0.208957	0.701214	-0.297993	0.765709	0.961668
ACVR2B	473.171	-0.48861	0.32958	-1.48252	0.138201	0.570793
ACVRL1	148.963	0.331148	0.803467	0.412149	0.680231	0.937491
ACY1	57.9017	-0.144306	0.509468	-0.283249	0.776986	0.963163
ACY3	8.365	0.896854	1.768	0.507269	0.611966	0.917939
ACYP1	58.3672	-0.25417	0.811175	-0.313336	0.754025	0.958022
ACYP2	130.308	-0.532234	0.276775	-1.92298	0.054482	0.366108
ADA	32.2982	0.957731	0.632234	1.51484	0.129814	0.560276
ADA2	483.519	0.896087	0.407478	2.1991	0.0278707	0.260341
ADAD2	4.61057	-2.76208	1.74424	-1.58355	0.113296	0.528127
ADAL	137.283	0.155339	0.663969	0.233955	0.81502	0.970049
ADAM10	1244.73	-0.054108	0.356717	-0.151683	0.879437	0.981523
ADAM11	75.7809	-1.89734	0.778446	-2.43735	0.0147955	0.183532
ADAM12	735.822	1.12886	0.549589	2.054	0.0399757	0.311254
ADAM15	313.658	-0.0493247	0.410462	-0.120169	0.904349	0.986868
ADAM17	789.93	0.313626	0.373674	0.839303	0.401299	0.829447
ADAM19	679.345	-1.21493	0.697377	-1.74214	0.0814841	0.449426
ADAM20	117.717	0.380884	0.501192	0.759957	0.44728	0.850519
ADAM21	4.7447	2.24414	1.96018	1.14487	0.252265	0.719571
ADAM22	752.313	-1.56419	0.434686	-3.59844	0.000320137	0.0167173
ADAM23	416.737	-1.36256	0.588029	-2.31716	0.020495	0.220247
ADAM28	381.802	1.50489	0.747085	2.01435	0.0439728	0.327471
ADAM32	175.558	0.399412	0.488619	0.817431	0.413682	0.834845
ADAM33	166.574	-1.13804	0.833942	-1.36464	0.172365	0.621409
ADAM8	162.05	2.3391	0.736301	3.17683	0.00148895	0.0470763
ADAM9	1176.31	0.75853	0.31425	2.41378	0.0157879	0.190043
ADAMDEC1	24.0642	1.77051	1.19138	1.48611	0.137251	0.569988
ADAMTS1	540.857	0.344897	0.625735	0.551186	0.581506	0.907743
ADAMTS10	414.794	-0.447581	0.599107	-0.747081	0.455014	0.854223
ADAMTS12	147.867	2.34303	0.86231	2.71715	0.00658461	0.114615
ADAMTS13	107.734	0.245957	0.639473	0.384625	0.700515	0.945119
ADAMTS14	492.015	2.25028	0.831475	2.70637	0.00680238	0.116526
ADAMTS15	187.306	0.877004	0.84637	1.0362	0.300111	0.761289
ADAMTS16	18.5978	0.414718	1.46992	0.282135	0.77784	0.963163
ADAMTS17	84.0789	-0.0432649	0.874412	-0.0494789	0.960538	0.99464
ADAMTS18	75.1607	-0.758693	0.934757	-0.811648	0.416994	0.835939
ADAMTS19	16.1103	-2.46083	1.59057	-1.54714	0.12183	0.545856
ADAMTS2	225.728	2.5755	0.86883	2.96433	0.00303343	0.0725403
ADAMTS3	74.5106	-0.906065	1.03072	-0.879057	0.37937	0.815503
ADAMTS4	463.862	-0.111076	0.593574	-0.187131	0.851558	0.978086
ADAMTS5	153.514	0.271296	0.780939	0.347398	0.728293	0.951782
ADAMTS6	192.265	-1.14163	0.77659	-1.47005	0.141548	0.576195
ADAMTS7	164.174	0.233305	0.800119	0.291589	0.770601	0.962766
ADAMTS8	31.2317	-3.285	1.34963	-2.434	0.0149331	0.183855
ADAMTS9	1532.94	-0.283859	0.641664	-0.442379	0.658215	0.930728
ADAMTSL1	160.969	2.92843	1.22999	2.38086	0.0172725	0.200148
ADAMTSL2	102.885	-1.13376	0.669285	-1.69399	0.0902676	0.472591
ADAMTSL3	37.6183	-0.691059	0.959334	-0.720352	0.471308	0.861359
ADAMTSL4	175.467	0.779127	1.00203	0.777549	0.436835	0.846074
ADAMTSL5	6.47102	1.32333	1.84318	0.717962	0.472781	0.862522
ADAP1	165.573	-0.518797	0.74058	-0.700528	0.483597	0.867172
ADAP2	419.56	1.26874	0.598336	2.12046	0.0339676	0.2868
ADAR	2882.64	0.0297205	0.315719	0.094136	0.925001	0.990078
ADARB1	361.511	0.59387	0.537212	1.10547	0.268957	0.73313
ADARB2	42.9808	-1.92554	1.0151	-1.8969	0.0578405	0.379078
ADAT1	227.537	0.327541	0.343413	0.953781	0.340194	0.791928
ADAT2	167.189	0.515304	0.465237	1.10762	0.268027	0.732292
ADAT3	80.3761	-0.661591	0.798854	-0.828175	0.407571	0.833098
ADCK1	102.459	-0.82748	0.388889	-2.12781	0.0333532	0.28522
ADCK2	166.161	0.0331517	0.552654	0.0599863	0.952167	0.993732
ADCK5	42.9987	-0.0856059	0.856939	-0.0998972	0.920426	0.990078
ADCY1	705.904	-1.99391	0.824988	-2.41689	0.0156536	0.189105
ADCY10	8.34551	0.326329	1.58762	0.205546	0.837146	0.974244
ADCY2	536.311	-0.182613	0.556343	-0.328238	0.742731	0.954629
ADCY3	355.82	-0.0857981	0.416922	-0.205789	0.836955	0.974244
ADCY4	112.038	-0.760565	0.683135	-1.11334	0.26556	0.730235
ADCY5	145.578	-1.12377	0.85263	-1.31801	0.187501	0.640933
ADCY6	799.647	-0.657887	0.440961	-1.49194	0.135715	0.56725
ADCY7	412.095	1.47795	0.575398	2.56858	0.0102116	0.148657
ADCY8	202.621	-0.470358	0.747713	-0.629063	0.529308	0.888071
ADCY9	369.639	-0.0316842	0.428214	-0.0739915	0.941017	0.991486
ADCYAP1	8.06537	-1.39912	1.85512	-0.754192	0.450734	0.851426
ADCYAP1R1	2877.26	-1.81234	0.866468	-2.09164	0.0364711	0.297428
ADD1	2361.5	-0.374602	0.257016	-1.4575	0.144978	0.583708
ADD2	732.093	-0.380177	0.633238	-0.600369	0.54826	0.894952
ADD3	644.992	-0.717107	0.356741	-2.01016	0.0444141	0.328241
ADGB	3.51063	0.796643	2.72543	0.2923	0.770057	0.962766
ADGRA1	136.657	-3.64576	0.909836	-4.00705	6.14813729888414e-05	0.00570085
ADGRA2	357.673	-0.159033	0.71846	-0.221353	0.824817	0.971877
ADGRA3	615.975	-0.713233	0.42771	-1.66756	0.0954032	0.484741
ADGRB1	666.913	-2.96548	1.08216	-2.74033	0.00613777	0.109304
ADGRB2	981.849	-1.03768	0.523376	-1.98267	0.0474039	0.341427
ADGRB3	546.908	-1.82655	0.530632	-3.44222	0.000576965	0.0251073
ADGRD1	112.625	-0.00415321	0.765913	-0.00542256	0.995673	0.998944
ADGRD2	13.0546	2.75276	1.80686	1.52351	0.127632	0.556393
ADGRE1	11.813	3.23103	1.49678	2.15865	0.0308774	0.27479
ADGRE2	276.352	2.17461	0.628903	3.45778	0.000544652	0.0240248
ADGRE3	11.2783	0.784673	1.33578	0.587427	0.556917	0.899189
ADGRE5	204.832	0.125592	0.572676	0.219307	0.826411	0.972002
ADGRF2P	6.34452	3.11026	2.63311	1.18121	0.23752	0.707186
ADGRF3	9.42771	1.01607	1.24677	0.814965	0.415092	0.835459
ADGRF5	370.17	0.337879	0.702832	0.480739	0.630702	0.922859
ADGRG1	2817.15	-0.941318	0.67325	-1.39817	0.162062	0.608725
ADGRG2	16.7953	4.58303	1.91603	2.39193	0.0167599	0.196086
ADGRG3	40.1993	3.29387	1.78282	1.84757	NA	NA
ADGRG5	14.3266	1.82318	1.35445	1.34607	0.17828	0.629104
ADGRG6	104.294	2.10382	0.807372	2.60576	0.00916697	0.140127
ADGRG7	13.4152	4.17635	2.46957	1.69112	0.0908131	0.473973
ADGRL1	1260.41	-0.798462	0.538006	-1.48412	0.137778	0.57049
ADGRL2	454.232	-0.851591	0.744334	-1.1441	0.252583	0.719735
ADGRL3	1194.15	-0.796966	0.733719	-1.0862	0.27739	0.740306
ADGRL4	103.02	-0.360395	0.817044	-0.441096	0.659144	0.930728
ADGRV1	2160.64	0.246917	0.598396	0.412632	0.679876	0.937491
ADH1B	2.95237	-1.94714	2.5479	-0.764211	0.444741	0.849596
ADH5	407.328	-0.0297126	0.229337	-0.129559	0.896916	0.985075
ADHFE1	97.7117	-0.994948	0.53302	-1.86662	0.0619542	0.392872
ADI1	279.618	0.410087	0.385773	1.06303	0.28777	0.74858
ADIPOR1	463.877	0.566981	0.266328	2.12889	0.0332637	0.284906
ADIPOR2	489.956	-0.630927	0.503801	-1.25233	0.210448	0.672736
ADIRF	26.334	-0.938192	1.11743	-0.839597	0.401134	0.829318
ADISSP	237.236	-0.149619	0.717263	-0.208597	0.834763	0.973548
ADK	97.5202	-0.437805	0.378818	-1.15571	0.247799	0.715931
ADM	438.138	2.34333	0.791401	2.96098	0.00306658	0.0729111
ADM2	14.341	4.58482	1.38818	3.30276	0.000957383	0.035223
ADM5	12.3782	1.72792	0.969042	1.78312	0.0745662	0.428759
ADNP	1747.32	-0.250615	0.28152	-0.890221	0.373347	0.814124
ADNP2	467.248	0.141396	0.277799	0.508986	0.610762	0.917939
ADO	230.514	-0.658806	0.441029	-1.49379	0.135229	0.566722
ADORA1	290.348	-0.0956657	0.632084	-0.151349	0.8797	0.981523
ADORA2A	31.7649	0.234016	1.03235	0.226682	0.820671	0.971252
ADORA2B	63.3355	0.459905	0.89066	0.516365	0.6056	0.917395
ADORA3	140.889	1.36123	0.785954	1.73195	0.0832822	0.454739
ADPGK	692.726	0.704794	0.347802	2.02643	0.0427211	0.322641
ADPRH	96.5808	1.00991	0.647819	1.55893	0.119012	0.541018
ADPRHL1	41.4661	1.55245	0.710506	2.185	0.0288891	0.265763
ADPRM	37.3898	-0.867235	0.611236	-1.41882	0.155951	0.60115
ADPRS	90.8446	0.294357	0.516187	0.570252	0.568507	0.904328
ADRA1A	135.379	1.83364	0.643924	2.8476	0.00440506	0.0902647
ADRA1B	30.8328	0.217612	0.823407	0.264283	0.791562	0.964096
ADRA1D	21.4585	0.933951	1.07929	0.86534	0.386852	0.819359
ADRA2A	45.7421	-1.09737	1.13093	-0.970322	0.331886	0.787472
ADRA2B	19.02	0.579901	0.907797	0.6388	0.522953	0.885387
ADRA2C	2.3552	-0.541254	3.33679	-0.162208	0.871142	0.98068
ADRB1	62.3142	0.105737	0.54234	0.194964	0.845421	0.976711
ADRB2	51.3929	-0.750796	1.06129	-0.707435	0.479296	0.866147
ADRB3	0.66534	-1.40299	4.78846	-0.292994	0.769527	0.962766
ADRM1	141.423	-0.0335995	0.535965	-0.0626898	0.950014	0.993404
ADSL	284.611	-0.236302	0.410908	-0.575073	0.565242	0.903081
ADSS1	80.2075	1.00939	0.70236	1.43714	0.150679	0.591749
ADSS2	194.453	0.0835858	0.453786	0.184197	0.853859	0.978259
ADTRP	4.56528	-0.0934099	1.76512	-0.0529197	0.957796	0.994566
AEBP1	2326.34	-0.653042	0.68704	-0.950516	0.34185	0.793387
AEBP2	431.013	-0.0430348	0.438282	-0.0981899	0.921782	0.990078
AEN	317.721	-0.661546	0.556509	-1.18874	0.234541	0.701494
AFAP1	743.366	0.407183	0.412033	0.98823	0.32304	0.780041
AFAP1L1	322.277	-0.478375	0.606762	-0.788407	0.430459	0.844014
AFAP1L2	187.355	-0.27747	0.817567	-0.339385	0.73432	0.953622
AFDN	1558.01	-0.822103	0.388902	-2.11391	0.034523	0.289115
AFF1	1593.86	-0.0768385	0.326983	-0.234993	0.814214	0.969998
AFF2	70.2499	-1.37867	1.25523	-1.09834	0.272054	0.736183
AFF3	328.783	-1.65824	0.808501	-2.05101	0.0402663	0.312779
AFF4	2598.3	0.277352	0.324592	0.854463	0.392849	0.823952
AFG1L	118.152	0.0915801	0.409049	0.223886	0.822846	0.97133
AFG2A	321.589	-0.593074	0.366592	-1.6178	0.105705	0.512689
AFG2B	70.9071	-0.0764623	0.464758	-0.164521	0.869321	0.980442
AFG3L2	398.465	0.0656047	0.261854	0.250539	0.802171	0.966761
AFMID	162.6	0.216842	0.482192	0.449702	0.652925	0.930003
AFTPH	400.847	0.00754622	0.380344	0.0198405	0.984171	0.99652
AGA	61.8966	0.336184	0.603886	0.556701	0.577732	0.906236
AGAP1	1384.42	-1.64312	0.45552	-3.60713	0.000309599	0.0163784
AGAP2	765.998	-1.80037	0.785225	-2.29281	0.0218588	0.228586
AGAP3	733.107	-0.200764	0.422083	-0.475652	0.634323	0.92411
AGAP4	225.397	-0.469772	0.307441	-1.52801	0.126511	0.554415
AGAP5	83.638	0.638622	0.618762	1.0321	0.302026	0.762865
AGAP6	256.709	-0.129288	0.338527	-0.381913	0.702526	0.945796
AGAP9	153.024	1.30552	0.861873	1.51475	0.129836	0.560276
AGBL1	23.6249	0.0403484	0.922495	0.0437383	0.965113	0.994776
AGBL2	45.7528	1.13208	0.896892	1.26222	0.206869	0.667105
AGBL3	107.646	-0.344521	0.904934	-0.380713	0.703416	0.945796
AGBL4	60.8174	0.374926	0.882393	0.424896	0.670912	0.934819
AGBL5	137.317	-0.656867	0.41479	-1.58361	0.113281	0.528127
AGER	77.5345	-0.723412	0.76592	-0.944501	0.344914	0.795717
AGFG1	1283.28	-0.0772249	0.516997	-0.149372	0.88126	0.981755
AGFG2	658.824	0.430953	0.39274	1.0973	0.272511	0.736553
AGGF1	317.276	0.395486	0.462032	0.855971	0.392014	0.823952
AGK	502.966	-0.428229	0.389698	-1.09887	0.271823	0.736151
AGL	365.199	-0.180937	0.426353	-0.424382	0.671287	0.9351
AGMAT	74.8906	-3.15952	0.909229	-3.47494	0.000510959	0.023259
AGMO	50.1223	-0.690051	1.33021	-0.518755	0.603932	0.917302
AGO1	1349.18	-0.355973	0.241531	-1.47382	0.14053	0.574419
AGO2	2394.01	-0.548542	0.38294	-1.43245	0.152015	0.594213
AGO3	1963.43	-0.68245	0.339505	-2.01013	0.0444174	0.328241
AGO4	503.425	0.134199	0.439873	0.305085	0.760301	0.959955
AGPAT1	583.622	0.285704	0.242554	1.1779	0.238838	0.708176
AGPAT2	69.1705	1.14682	0.847037	1.35392	0.175762	0.626427
AGPAT3	1041.68	-0.111772	0.388711	-0.287545	0.773695	0.963058
AGPAT4	1119.85	-0.542179	0.445582	-1.21679	0.223684	0.689715
AGPAT5	720.929	0.151665	0.41421	0.366155	0.714249	0.94907
AGPS	403.559	0.097464	0.371485	0.262363	0.793042	0.964589
AGRN	2339.59	-0.45104	0.568883	-0.792852	0.427864	0.843227
AGT	965.346	-1.75174	0.708791	-2.47145	0.0134568	0.175052
AGTPBP1	309.304	-0.380481	0.507357	-0.749927	0.453298	0.852958
AGTR1	4.95111	1.07371	2.07715	0.516915	0.605215	0.917329
AGTRAP	143.184	0.848042	0.490346	1.72948	0.0837234	0.455628
AGXT	6.88221	9.70322	3.38864	2.86346	0.00419046	0.08749
AHCTF1	969.138	0.0509963	0.309409	0.164819	0.869087	0.980442
AHCY	262.469	0.161979	0.376805	0.429876	0.667286	0.933241
AHCYL1	1807.43	-0.461691	0.490382	-0.941492	0.346453	0.797437
AHCYL2	1079.24	-0.427584	0.53404	-0.80066	0.423329	0.839648
AHDC1	1316.03	-0.151563	0.449191	-0.337414	0.735805	0.953872
AHI1	689.772	0.25054	0.387219	0.647023	0.517617	0.882576
AHNAK	5651.08	1.2042	0.553533	2.17548	0.0295939	0.269289
AHNAK2	775.626	1.95604	0.866044	2.25859	0.0239087	0.240338
AHR	900.839	0.515843	0.651687	0.79155	0.428623	0.843901
AHRR	17.3025	0.573055	1.56233	0.366795	0.713772	0.94907
AHSA1	139.63	0.54127	0.466175	1.16109	0.245606	0.713628
AIDA	645.92	0.0195393	0.314998	0.0620299	0.950539	0.993404
AIF1	104.41	2.13751	0.715223	2.98859	0.00280264	0.0690549
AIF1L	897.907	-2.74543	0.711927	-3.85634	0.000115099	0.008626
AIFM1	75.1501	0.831188	0.297313	2.79567	0.0051792	0.0994996
AIFM2	61.7787	0.891205	0.763544	1.1672	0.243131	0.711591
AIFM3	29.6802	-0.194695	1.14801	-0.169593	0.865331	0.98001
AIG1	273.583	0.0905307	0.290188	0.311972	0.755062	0.95841
AIM2	10.7052	3.23907	1.25436	2.58225	0.00981582	0.145467
AIMP1	525.926	0.271989	0.357	0.761872	0.446136	0.85018
AIMP2	72.0739	-0.0112682	0.587892	-0.0191672	0.984708	0.99652
AIP	52.851	0.408928	0.806141	0.507266	0.611968	0.917939
AIRE	31.0082	-3.06066	1.40541	-2.17778	0.0294228	0.268326
AIRIM	134.701	-0.158037	0.343279	-0.460375	0.645247	0.927078
AJAP1	129.488	-2.25446	0.940249	-2.39773	0.0164972	0.194524
AJM1	220.726	0.0753582	0.72448	0.104017	0.917156	0.989442
AJUBA	116.962	-0.316384	0.485064	-0.652251	0.514239	0.881273
AK1	137.347	1.30584	0.617871	2.11345	0.0345624	0.289272
AK2	1172.66	0.613955	0.360853	1.7014	0.0888674	0.46829
AK3	618.562	0.511359	0.560019	0.913111	0.361184	0.807687
AK4	1588.52	0.105314	0.543056	0.193929	0.846232	0.976925
AK5	85.6926	-3.34089	0.980887	-3.40599	0.000659242	0.0274168
AK6	77.7721	0.306046	0.785076	0.389829	0.696663	0.943061
AK7	7.94297	-1.64091	2.16835	-0.756754	0.449197	0.851151
AK8	11.8723	-0.890219	1.35941	-0.654859	0.512559	0.880963
AK9	101.687	-0.122116	0.796112	-0.153391	0.87809	0.981523
AKAIN1	0.702469	-1.09276	4.73413	-0.230826	0.81745	0.970612
AKAP1	229.925	-0.404596	0.32364	-1.25014	0.211248	0.673563
AKAP10	424.223	0.133279	0.288629	0.461767	0.644248	0.927078
AKAP11	1666.24	-0.613292	0.335774	-1.82651	0.0677742	0.411218
AKAP12	1249.89	1.16653	0.612503	1.90452	0.0568421	0.374222
AKAP13	2744.41	0.561764	0.451861	1.24322	0.213786	0.677544
AKAP14	0.921091	0.00374085	4.72299	0.000792051	0.999368	0.999726
AKAP17A	431.142	0.521354	0.431846	1.20727	0.227328	0.694345
AKAP3	10.8834	1.5405	1.22881	1.25365	0.209969	0.671984
AKAP5	142.718	0.217335	0.882461	0.246283	0.805463	0.967539
AKAP6	1116.84	-0.748582	0.637052	-1.17507	0.239966	0.708517
AKAP7	143.054	-0.402732	0.647189	-0.622278	0.533759	0.889333
AKAP8	308.646	-0.449833	0.465338	-0.966679	0.333705	0.788161
AKAP8L	494.504	-0.707445	0.494072	-1.43187	0.152182	0.594431
AKAP9	1849.49	0.562089	0.353384	1.59059	0.111702	0.525046
AKIP1	100.786	-0.0396208	0.465525	-0.0851099	0.932174	0.990293
AKIRIN1	585.287	-0.60098	0.353083	-1.70209	0.0887378	0.467911
AKIRIN2	391.553	-0.0230046	0.443443	-0.0518774	0.958626	0.994566
AKNA	706.948	1.31922	0.563943	2.33928	0.0193209	0.213201
AKNAD1	38.0077	-0.900791	1.24237	-0.725058	0.468416	0.860357
AKR1A1	201.428	0.411604	0.36848	1.11703	0.26398	0.729358
AKR1B1	305.796	0.835544	0.699833	1.19392	0.23251	0.700124
AKR1C1	78.5307	-1.23067	0.915266	-1.34461	0.178753	0.629104
AKR1C2	12.6402	-2.78931	1.32581	-2.10386	0.0353907	0.292812
AKR1C3	11.1334	0.413011	0.928533	0.444799	0.656465	0.930728
AKR1E2	4.34965	0.66986	1.8153	0.369007	0.712122	0.948753
AKR7A2	153.363	0.128181	0.440306	0.291118	0.770961	0.962839
AKR7A3	9.78708	0.547509	0.998106	0.548548	0.583316	0.90821
AKT1	1118	0.107848	0.301591	0.357597	0.720645	0.950138
AKT1S1	403.959	-0.355546	0.406381	-0.874907	0.381625	0.817212
AKT2	1671.98	-0.653678	0.460905	-1.41825	0.156118	0.601408
AKT3	1128.69	-0.562034	0.40934	-1.37302	0.169745	0.617434
AKTIP	178.384	-0.708583	0.476914	-1.48577	0.137341	0.57007
ALAD	249.917	0.056664	0.398051	0.142354	0.886801	0.982742
ALAS1	119.3	0.237634	0.404557	0.587394	0.556939	0.899189
ALAS2	10.3617	-2.37101	1.82121	-1.30189	0.192954	0.648554
ALB	8.62542	-1.99314	1.96294	-1.01539	0.309922	0.769362
ALCAM	599.651	-0.253557	0.728142	-0.348225	0.727671	0.951498
ALDH16A1	157.421	0.344858	0.582662	0.591866	0.55394	0.89802
ALDH18A1	215.216	0.428164	0.471695	0.907713	0.36403	0.80845
ALDH1A1	88.3748	0.218069	1.25509	0.173747	0.862064	0.97977
ALDH1A2	27.7887	0.11597	0.742046	0.156285	0.875809	0.981369
ALDH1A3	68.7317	1.51841	1.6652	0.911846	0.36185	0.808117
ALDH1B1	109.321	-0.09706	0.582698	-0.16657	0.867708	0.98001
ALDH1L1	567.497	-0.663687	0.625481	-1.06108	0.288652	0.74943
ALDH1L2	224.403	0.255029	0.606593	0.420429	0.674172	0.936085
ALDH2	336.066	0.111412	0.47445	0.234823	0.814346	0.969998
ALDH3A1	9.66439	2.00273	2.34108	0.855472	0.39229	0.823952
ALDH3A2	959.623	-0.807892	0.379232	-2.13034	0.0331439	0.284042
ALDH3B1	169.831	1.99486	0.653275	3.05363	0.00226094	0.0617715
ALDH4A1	260.584	-0.144792	0.790267	-0.18322	0.854626	0.978515
ALDH5A1	298.853	-1.45201	0.530066	-2.73931	0.00615686	0.109404
ALDH6A1	623.448	-0.880558	0.391519	-2.24908	0.0245074	0.24132
ALDH7A1	841.28	-0.678006	0.339843	-1.99506	0.0460369	0.334941
ALDH8A1	20.7963	0.254207	0.958012	0.265349	0.790741	0.96405
ALDH9A1	294.618	-0.33605	0.378237	-0.888464	0.374291	0.814124
ALDOA	2401.32	0.871404	0.538865	1.61711	0.105855	0.512957
ALDOC	360.424	-1.6972	0.672282	-2.52454	0.0115851	0.160841
ALG1	144.836	0.281777	0.317514	0.887448	0.374838	0.814536
ALG10	116.172	0.197751	0.708336	0.279176	0.780109	0.963163
ALG10B	315.815	-0.547974	0.524114	-1.04553	0.29578	0.756293
ALG11	304.843	-1.20182	0.415979	-2.88913	0.00386313	0.0829395
ALG12	197.968	-0.400028	0.375323	-1.06582	0.286503	0.746791
ALG13	558.466	0.554067	0.628201	0.881991	0.377782	0.815037
ALG14	147.878	-0.545231	0.354238	-1.53917	0.123764	0.549353
ALG2	217.508	0.27521	0.377205	0.729605	0.465631	0.859088
ALG3	116.212	1.04609	0.41261	2.5353	0.011235	0.157602
ALG5	37.0785	-1.41866	0.931313	-1.52329	0.127687	0.556393
ALG6	152.012	-0.10896	0.752856	-0.144729	0.884925	0.98232
ALG8	160.235	0.0235226	0.36467	0.0645038	0.948569	0.993275
ALG9	315.355	-0.773424	0.396814	-1.94908	0.0512854	0.35479
ALK	132.149	-0.314786	0.781897	-0.402593	0.687248	0.939147
ALKAL2	8.73505	-0.833073	1.85362	-0.449429	0.653122	0.930003
ALKBH1	90.3324	-0.114747	0.42044	-0.272922	0.784913	0.963606
ALKBH2	58.4658	-1.43192	0.635955	-2.2516	0.0243476	0.241222
ALKBH3	37.9707	0.164505	0.504894	0.325822	0.744559	0.95552
ALKBH4	93.0102	-0.267844	0.49281	-0.543503	0.586784	0.909765
ALKBH5	773.025	0.34468	0.381144	0.90433	0.36582	0.809952
ALKBH6	121.879	0.1813	0.395974	0.457857	0.647055	0.927935
ALKBH7	76.7517	-0.751443	0.859878	-0.873894	0.382176	0.817479
ALKBH8	82.2984	0.0393956	0.679731	0.0579577	0.953782	0.994198
ALLC	1.7987	-1.16729	3.51124	-0.332444	0.739554	0.954446
ALMS1	1508.74	-0.253883	0.534529	-0.474966	0.634811	0.92411
ALOX15	1.60048	2.06566	2.92043	0.707313	0.479372	0.866147
ALOX15B	22.796	2.17266	1.10213	1.97133	0.0486863	0.346281
ALOX5	189.228	1.24575	0.716721	1.73812	0.0821903	0.45071
ALOX5AP	154.457	1.17711	0.672974	1.74912	0.0802699	0.445766
ALOXE3	1.02667	1.2901	4.7733	0.270274	0.786949	0.96401
ALPK1	369.469	2.117	0.590446	3.58542	0.000336541	0.0172403
ALPK2	220.374	5.48306	1.29372	4.2382	2.2531452748068e-05	0.00291791
ALPK3	733.472	0.997154	0.636962	1.56548	0.117469	0.537629
ALPL	61.1004	0.398836	0.648557	0.61496	0.538581	0.891276
ALS2	401.727	-0.462879	0.502562	-0.921039	0.35703	0.805538
ALS2CL	107.207	-0.637757	0.807769	-0.789529	0.429803	0.844014
ALX3	15.6425	-1.12452	1.43611	-0.783028	0.43361	0.844966
ALX4	13.2647	-1.5349	1.68637	-0.910182	0.362727	0.80836
ALYREF	104.867	0.1285	0.516147	0.24896	0.803391	0.966826
AMACR	113.022	0.243729	0.670723	0.363382	0.716319	0.949859
AMBRA1	438.277	-0.115885	0.212749	-0.544702	0.585959	0.90954
AMD1	1143.84	-0.245078	0.326326	-0.751023	0.452639	0.852411
AMDHD1	5.00228	1.91908	1.31591	1.45837	0.144738	0.583422
AMDHD2	270.529	0.978451	0.552884	1.76972	0.0767735	0.434397
AMER1	209.497	0.321064	0.359426	0.893268	0.371714	0.813919
AMER2	1160.31	-4.72535	0.592055	-7.98126	1.44847859651063e-15	7.81599050677136e-12
AMER3	20.5958	-3.2918	2.35036	-1.40055	0.161348	0.60844
AMFR	686.394	0.153069	0.35513	0.431022	0.666453	0.933241
AMH	163.144	-0.809943	0.906223	-0.893757	0.371452	0.813846
AMIGO1	146.856	-0.490927	0.453021	-1.08367	0.278509	0.740533
AMIGO2	63.1489	0.876278	0.801346	1.09351	0.274171	0.736981
AMMECR1	196.102	0.590352	0.531367	1.11101	0.266566	0.730724
AMMECR1L	267.363	-0.196362	0.286799	-0.684668	0.493553	0.871207
AMN	9.5967	1.8734	1.68116	1.11435	0.26513	0.729994
AMN1	59.6768	-0.0306002	0.726405	-0.0421255	0.966399	0.994885
AMOT	371.693	0.287609	0.910994	0.315709	0.752224	0.957101
AMOTL1	855.61	0.314294	0.328217	0.95758	0.338275	0.790219
AMOTL2	343.063	-0.41701	0.699368	-0.596266	0.550997	0.89706
AMPD2	607.227	0.33613	0.458807	0.732618	0.463791	0.858727
AMPD3	300.741	1.54148	0.465962	3.30816	0.000939105	0.0348675
AMPH	98.2523	-0.17474	0.817994	-0.213621	0.830843	0.972852
AMT	90.4084	-0.343218	0.620785	-0.552878	0.580347	0.907544
AMY2A	1.12401	-1.41152	4.77146	-0.295826	0.767363	0.96228
AMY2B	248.897	-0.703747	0.371598	-1.89384	0.0582462	0.380198
AMZ1	145.988	-1.60594	1.11973	-1.43421	0.151512	0.593314
AMZ2	406.466	-0.555985	0.365306	-1.52197	0.128017	0.557336
ANAPC1	571.29	-0.111992	0.314584	-0.355999	0.721841	0.95054
ANAPC10	76.0414	-0.768092	0.50474	-1.52176	0.12807	0.557336
ANAPC11	106.597	-0.301656	0.445353	-0.677341	0.49819	0.873208
ANAPC13	157.084	-0.0529205	0.339127	-0.156049	0.875994	0.981369
ANAPC15	30.6275	0.421514	0.888466	0.474429	0.635194	0.92411
ANAPC16	407.757	0.402905	0.397471	1.01367	0.31074	0.770139
ANAPC2	452.949	-0.0703733	0.41677	-0.168854	0.865911	0.98001
ANAPC4	311.341	0.263854	0.41	0.643546	0.51987	0.884082
ANAPC5	1460.01	-0.454111	0.314051	-1.44598	0.148183	0.588369
ANAPC7	553.288	-0.616127	0.327594	-1.88077	0.0600039	0.386894
ANG	10.7224	2.12606	0.877949	2.42163	0.0154513	0.187383
ANGEL1	824.956	-0.523516	0.276313	-1.89465	0.0581392	0.379805
ANGEL2	478.624	-0.572525	0.444032	-1.28938	0.197267	0.655046
ANGPT1	75.1825	1.46553	1.08734	1.34781	0.177719	0.629104
ANGPT2	341.98	0.28292	0.722621	0.391519	0.695414	0.942864
ANGPT4	7.6835	2.08007	1.98034	1.05036	0.293553	0.753556
ANGPTL1	26.2266	0.25902	1.30013	0.199226	0.842086	0.975671
ANGPTL2	429.416	0.597905	0.482889	1.23818	0.215648	0.679581
ANGPTL4	415.245	3.27487	0.985568	3.32283	0.000891103	0.0338619
ANGPTL6	10.6818	-2.0726	1.23375	-1.67992	0.0929735	0.47929
ANGPTL7	16.1216	-4.78271	4.66827	-1.02452	0.305592	0.766132
ANK1	96.4769	2.12457	0.958939	2.21555	0.0267226	0.254163
ANK2	2208.37	-0.572722	0.361307	-1.58514	0.112934	0.527918
ANK3	561.055	-2.2489	0.462563	-4.86183	1.16307903451299e-06	0.000319117
ANKAR	118.925	-0.23	0.519331	-0.442878	0.657854	0.930728
ANKDD1A	186.94	0.112303	0.49088	0.228778	0.819041	0.970902
ANKDD1B	20.553	-0.453489	0.661438	-0.68561	0.492959	0.870896
ANKEF1	21.9778	3.02472	1.06691	2.83504	0.00458202	0.0927172
ANKFN1	159.872	-0.94532	0.573936	-1.64708	0.0995411	0.497952
ANKFY1	1496.18	-0.31212	0.239206	-1.30481	0.191957	0.647321
ANKH	970.622	0.996213	0.515082	1.93409	0.0531024	0.361034
ANKHD1	1366.23	0.0111215	0.255368	0.0435508	0.965262	0.994776
ANKHD1-EIF4EBP3	421.947	-0.0119547	0.721476	-0.0165698	0.98678	0.996603
ANKIB1	1094.85	-0.257538	0.450637	-0.571497	0.567663	0.904328
ANKK1	9.79508	-1.17365	1.47239	-0.797102	0.425392	0.841374
ANKLE1	24.2257	-0.970055	1.25295	-0.774215	0.438803	0.846229
ANKLE2	1361.24	0.0286396	0.362103	0.0790925	0.936959	0.990293
ANKMY1	343.672	0.00986779	0.364178	0.0270961	0.978383	0.996252
ANKMY2	134.204	0.293155	0.45571	0.643292	0.520034	0.884091
ANKRA2	105.964	-0.187788	0.400306	-0.469112	0.63899	0.925721
ANKRD1	3.62096	3.08886	2.08287	1.48298	0.138079	0.570793
ANKRD10	1150.76	-0.8085	0.372766	-2.16892	0.0300884	0.271349
ANKRD11	1734.16	0.316287	0.377455	0.837946	0.402061	0.829609
ANKRD12	1067.36	-0.23791	0.275562	-0.86336	0.38794	0.820222
ANKRD13A	475.548	-0.193857	0.343242	-0.564783	0.572221	0.904328
ANKRD13B	169.24	-0.974199	0.631368	-1.543	0.122831	0.547163
ANKRD13C	337.332	-0.271816	0.22859	-1.1891	0.234401	0.701494
ANKRD13C-DT	52.8482	0.869636	0.567908	1.5313	0.125696	0.552176
ANKRD13D	412.722	0.411287	0.40443	1.01696	0.309174	0.76845
ANKRD16	53.2312	-0.344354	0.769641	-0.447422	0.65457	0.930003
ANKRD17	1861.32	-0.22629	0.331263	-0.683113	0.494535	0.87174
ANKRD18A	37.6167	-3.54189	1.2286	-2.88287	0.00394069	0.0837543
ANKRD18B	1.94807	-2.07017	2.62936	-0.787327	0.43109	0.844014
ANKRD2	1.09899	2.44673	4.26058	0.574272	0.565784	0.903335
ANKRD20A1	188.079	-0.563851	0.846452	-0.666134	0.505325	0.876242
ANKRD20A2P	9.15248	-2.34081	2.29627	-1.0194	0.308013	0.76804
ANKRD20A3P	150.238	-0.495235	1.10629	-0.447652	0.654404	0.930003
ANKRD20A4P	118.782	-0.531299	0.772129	-0.688096	0.491393	0.870082
ANKRD22	71.6434	0.728366	0.915484	0.795608	0.42626	0.841665
ANKRD23	44.68	-0.909961	0.980842	-0.927734	0.353545	0.803142
ANKRD24	61.9024	0.260957	0.822376	0.31732	0.751001	0.957101
ANKRD26	258.986	0.211832	0.418214	0.506516	0.612495	0.917939
ANKRD27	223.54	0.245136	0.34459	0.711386	0.476845	0.864796
ANKRD28	627.214	-0.256823	0.400591	-0.64111	0.521451	0.88492
ANKRD29	30.7072	1.22518	0.990525	1.2369	0.216124	0.680637
ANKRD30B	1.59669	-3.87141	3.90883	-0.990427	0.321965	0.778686
ANKRD30BL	4.0965	-2.07928	2.11944	-0.981052	0.326567	0.782387
ANKRD31	5.53944	-1.32646	1.42679	-0.929679	0.352537	0.802617
ANKRD33	3.63971	4.52951	2.46424	1.83809	0.066049	0.405486
ANKRD33B	140.505	0.1656	0.373732	0.443098	0.657695	0.930728
ANKRD34A	27.7214	-2.01099	0.908917	-2.21251	0.0269313	0.255398
ANKRD34C	2.6715	-3.78935	2.77665	-1.36472	0.172342	0.621409
ANKRD35	24.8708	0.651553	0.605132	1.07671	0.281609	0.741813
ANKRD36	1351.03	-0.191136	0.298128	-0.641121	0.521444	0.88492
ANKRD36B	622.017	0.128577	0.349406	0.367986	0.712884	0.948775
ANKRD36C	1228.6	0.0861723	0.423946	0.203263	0.83893	0.974567
ANKRD37	52.97	0.540003	0.471026	1.14644	0.251613	0.718944
ANKRD39	144.479	-0.258101	0.288977	-0.893152	0.371776	0.813945
ANKRD40	763.2	-0.495598	0.333949	-1.48406	0.137794	0.57049
ANKRD42	128.249	0.117743	0.410302	0.286966	0.774138	0.963163
ANKRD44	610.93	-0.228936	0.464098	-0.493293	0.621806	0.920233
ANKRD45	109.91	0.486716	0.95554	0.509362	0.610499	0.917939
ANKRD46	158.825	-0.433115	0.406369	-1.06582	0.286507	0.746791
ANKRD49	104.269	0.244771	0.541409	0.452101	0.651196	0.929591
ANKRD50	630.007	-0.0509869	0.364231	-0.139985	0.888672	0.983078
ANKRD52	1919.49	0.0781812	0.29165	0.268066	0.788649	0.96405
ANKRD53	11.3801	-1.37279	1.11758	-1.22835	0.219314	0.685015
ANKRD54	143.226	-0.598312	0.343738	-1.7406	0.0817535	0.450145
ANKRD55	4.15351	-1.79852	2.40705	-0.747185	0.454952	0.854223
ANKRD6	294.37	-0.160087	0.504453	-0.317347	0.75098	0.957101
ANKRD61	17.2733	-4.32707	1.89961	-2.27787	NA	NA
ANKRD62	3.41598	-3.02923	4.65467	-0.650794	0.51518	0.881838
ANKRD63	3.73671	-1.19799	3.86002	-0.310358	0.756289	0.958716
ANKRD65	44.4724	-0.251792	0.601423	-0.418661	0.675464	0.936486
ANKRD7	6.76859	1.00442	1.76691	0.56846	0.569722	0.904328
ANKRD9	287.237	-0.470982	0.695057	-0.677616	0.498015	0.873208
ANKS1A	434.147	0.101166	0.356032	0.284148	0.776297	0.963163
ANKS1B	239.718	-0.725772	0.869405	-0.834791	0.403835	0.831193
ANKS3	252.302	-0.147105	0.276592	-0.531847	0.594832	0.913927
ANKS6	307.59	-0.477024	0.335678	-1.42108	0.155295	0.600518
ANKUB1	27.645	0.104807	1.66233	0.0630481	0.949728	0.993404
ANKZF1	319.879	-0.169405	0.268984	-0.629796	0.528828	0.887944
ANLN	550.85	-1.224	0.585161	-2.09173	0.036463	0.297428
ANO1	74.8629	-0.00769366	0.943076	-0.00815805	0.993491	0.998123
ANO10	197.512	0.369005	0.268365	1.37501	0.169128	0.616817
ANO2	25.2419	0.326976	0.878409	0.372237	0.709716	0.948231
ANO3	23.8417	-1.27968	1.23969	-1.03226	0.301949	0.762865
ANO4	30.5368	-1.55467	1.10052	-1.41266	0.157755	0.604228
ANO5	172.994	1.23201	0.810704	1.51968	0.12859	0.558226
ANO6	926.46	0.308453	0.257755	1.19669	0.231427	0.699204
ANO7	67.3799	0.513874	0.601451	0.85439	0.392889	0.823952
ANO8	656.401	-0.728311	0.477212	-1.52618	0.126965	0.555554
ANO9	15.1276	-0.244236	1.74504	-0.13996	0.888691	0.983078
ANOS1	602.377	-0.778401	0.606214	-1.28404	0.199129	0.657362
ANP32A	771.916	-0.11751	0.247122	-0.475513	0.634421	0.92411
ANP32B	372.204	0.431799	0.303342	1.42347	0.154599	0.599436
ANP32E	608.79	-0.465621	0.441946	-1.05357	0.29208	0.752656
ANPEP	202.957	1.90156	0.820697	2.317	0.0205036	0.220247
ANTKMT	147.086	0.0285862	0.786638	0.0363397	0.971011	0.995045
ANTXR1	1487.57	0.13867	0.338394	0.409789	0.681961	0.937491
ANTXR2	222.148	1.26075	0.55374	2.27679	0.0227988	0.235011
ANXA1	834.951	1.50321	0.810032	1.85575	0.0634898	0.397689
ANXA11	419.54	1.60113	0.497685	3.21717	0.00129463	0.0431856
ANXA2	1293.13	1.08336	0.617899	1.7533	0.0795498	0.444399
ANXA2R	57.6095	0.491182	0.956933	0.513287	0.60775	0.917939
ANXA3	4.07843	-2.6264	1.91654	-1.37039	0.170566	0.618808
ANXA4	183.887	0.765657	0.43018	1.77985	0.0750998	0.430053
ANXA5	1378.93	0.0360997	0.2639	0.136793	0.891194	0.983517
ANXA6	465.367	0.525605	0.439943	1.19471	0.2322	0.699712
ANXA7	189.028	0.0594363	0.697768	0.0851807	0.932118	0.990293
AOAH	99.5885	1.83734	0.817103	2.24861	0.0245374	0.24132
AOC1	2.47595	-0.178267	3.15005	-0.0565917	0.95487	0.994566
AOC2	40.4869	0.448193	0.57205	0.783485	0.433342	0.844966
AOC3	48.6804	0.222522	0.711786	0.312625	0.754565	0.95824
AOPEP	517.678	0.118457	0.333415	0.355285	0.722376	0.95054
AOX1	29.4725	1.02284	1.09143	0.937156	0.348678	0.799383
AP1AR	157.291	0.0355144	0.32106	0.110616	0.911921	0.987833
AP1B1	998.498	0.598575	0.436016	1.37283	0.169806	0.617434
AP1G1	1270.3	-0.176811	0.259443	-0.681503	0.495553	0.871863
AP1G2	226.71	-0.0796718	0.507429	-0.157011	0.875236	0.981369
AP1M1	464.817	-0.0921872	0.269738	-0.341766	0.732527	0.952989
AP1S1	167.352	0.0486148	0.499107	0.0974035	0.922406	0.990078
AP1S2	837.36	0.497826	0.571815	0.870606	0.383969	0.818658
AP1S3	88.3309	0.0657306	0.667721	0.0984402	0.921583	0.990078
AP2A1	825.836	-0.204206	0.386534	-0.5283	0.597291	0.914094
AP2A2	757.366	0.109227	0.47043	0.232185	0.816394	0.970398
AP2B1	1513.48	-0.241084	0.268808	-0.896863	0.369792	0.812648
AP2M1	983.91	0.394318	0.313681	1.25707	0.20873	0.670421
AP2S1	201.955	0.418633	0.497778	0.841004	0.400346	0.828948
AP3B1	398.709	-0.0333055	0.353729	-0.0941554	0.924986	0.990078
AP3B2	261.256	-1.02379	0.554972	-1.84475	0.0650733	0.402811
AP3D1	1230.38	-0.270147	0.392226	-0.688755	0.490977	0.870008
AP3M1	298.387	-0.178202	0.462254	-0.385506	0.699863	0.944788
AP3M2	262.324	0.0262235	0.418449	0.0626683	0.950031	0.993404
AP3S1	292.542	0.378378	0.500678	0.755732	0.44981	0.851302
AP3S2	537.626	0.0740079	0.332747	0.222415	0.823991	0.971429
AP4B1	174.054	-0.177488	0.303971	-0.583897	0.55929	0.900426
AP4E1	279.158	0.491713	0.469812	1.04662	0.295276	0.755726
AP4M1	193.053	-0.113576	0.422694	-0.268696	0.788164	0.96405
AP4S1	274.425	-0.0316002	0.424255	-0.074484	0.940625	0.991137
AP5B1	625.54	0.221883	0.36643	0.605526	0.544829	0.893895
AP5M1	595.406	-0.108034	0.508514	-0.212451	0.831755	0.972936
AP5S1	286.726	0.239101	0.271831	0.879592	0.379081	0.815458
AP5Z1	511.83	0.37832	0.452798	0.835516	0.403427	0.830875
APAF1	424.221	0.390878	0.337448	1.15833	0.246727	0.714977
APBA1	469.286	-0.572157	0.476455	-1.20086	0.229805	0.697163
APBA2	689.902	-1.33189	0.576102	-2.31191	0.0207828	0.222508
APBA3	269.114	-0.331433	0.616487	-0.537615	0.590843	0.912232
APBB1	358.308	-0.725859	0.490487	-1.47987	0.138907	0.572272
APBB1IP	318.166	1.02165	0.84641	1.20704	0.227417	0.694345
APBB2	854.408	-1.17396	0.272678	-4.30528	1.6677420723069e-05	0.0023476
APBB3	384.977	0.537137	0.325924	1.64804	0.0993438	0.497734
APC	2595.69	-1.01821	0.403691	-2.52225	0.0116607	0.161215
APC2	3332.82	-4.02677	0.784608	-5.13221	2.86356460647831e-07	0.00011886
APCDD1	325.884	-1.40035	0.660311	-2.12074	0.0339434	0.286783
APCDD1L	39.6261	2.08694	1.80765	1.1545	0.248294	0.716707
APEH	243.457	-0.0947786	0.343531	-0.275896	0.782628	0.963163
APELA	1.84533	0.509841	4.76957	0.106895	0.914873	0.988481
APEX1	291.451	-0.201195	0.421882	-0.476899	0.633434	0.92404
APEX2	136.963	0.448511	0.386074	1.16172	0.245348	0.713562
APH1A	720.173	-0.135328	0.34042	-0.397532	0.690975	0.940944
APH1B	258.912	-0.309771	0.373811	-0.828683	0.407284	0.832884
API5	596.572	0.109146	0.499714	0.218417	0.827104	0.972002
APIP	83.4349	-0.0149848	0.881987	-0.0169898	0.986445	0.996603
APLF	49.4867	0.123363	0.732831	0.168337	0.866318	0.98001
APLN	554.645	0.82885	0.696563	1.18991	0.23408	0.701263
APLNR	778.516	-0.419391	0.73588	-0.569917	0.568734	0.904328
APLP1	761.993	-1.01838	0.56149	-1.8137	0.0697236	0.417105
APLP2	2847.6	0.540206	0.389957	1.3853	0.165961	0.612822
APMAP	466.029	-0.0261879	0.314952	-0.0831488	0.933733	0.990293
APOB	11.6302	-0.886453	1.86514	-0.475276	0.63459	0.92411
APOBEC3A	8.75669	-1.53711	1.5873	-0.968377	0.332856	0.788122
APOBEC3B	12.2743	-0.909376	1.03796	-0.876118	0.380966	0.816399
APOBEC3C	263.5	1.00765	0.515881	1.95326	0.0507891	0.352877
APOBEC3D	27.3145	2.93778	1.1085	2.65023	0.00804367	0.129951
APOBEC3F	74.117	0.731101	0.6134	1.19188	0.233307	0.700731
APOBEC3G	113.057	0.683031	0.609708	1.12026	0.262603	0.728281
APOBEC4	16.0907	-6.03982	4.69748	-1.28576	0.198528	0.657183
APOBR	77.1028	1.58973	0.70723	2.24783	0.0245869	0.241513
APOC1	198.573	1.12152	0.796165	1.40866	0.158936	0.605803
APOC2	170.26	1.01732	0.850059	1.19676	0.2314	0.699204
APOC4-APOC2	6.11137	1.53069	2.12458	0.720465	0.471239	0.861359
APOD	547.524	-0.566692	1.08016	-0.524636	0.599837	0.915103
APOE	1997.45	-0.102492	0.694098	-0.147662	NA	NA
APOL1	211.427	1.53699	0.803762	1.91225	0.0558444	0.371641
APOL2	474.083	0.184585	0.375235	0.491918	0.622777	0.920233
APOL3	67.4214	0.301529	0.770832	0.391174	0.695669	0.942864
APOL4	119.22	-0.965118	1.01412	-0.951681	0.341259	0.792373
APOL6	756.862	0.474833	0.472419	1.00511	0.314845	0.772523
APOLD1	916.04	-0.50385	0.540368	-0.932419	0.35112	0.801526
APOM	9.40787	-1.28339	1.51638	-0.84635	0.397358	0.82679
APOO	42.2056	-0.0591888	0.683938	-0.0865412	0.931036	0.990293
APOOL	450.312	0.416614	0.658585	0.63259	0.527001	0.887144
APP	4059.13	-0.0548421	0.323428	-0.169565	0.865352	0.98001
APPBP2	861.418	-0.792565	0.369984	-2.14216	0.0321805	0.279174
APPL1	653.585	-0.0154196	0.35999	-0.0428333	0.965834	0.994778
APPL2	353.195	0.197205	0.366791	0.53765	0.590819	0.912232
APRT	78.5246	0.934065	0.645945	1.44604	0.148165	0.588369
APTX	467.284	0.227043	0.422969	0.536784	0.591417	0.912232
AQP1	1616.67	-1.90858	0.879827	-2.16927	0.0300625	0.271342
AQP11	19.9693	-1.83159	0.973756	-1.88095	0.0599786	0.386894
AQP3	14.0262	2.95018	1.7732	1.66377	NA	NA
AQP4	6238.83	-1.8862	0.740275	-2.54797	0.010835	0.153661
AQP5	10.004	1.33687	1.50595	0.88773	0.374686	0.814368
AQP6	17.9669	-0.400678	0.989384	-0.404977	0.685494	0.93883
AQP7	2.92306	-1.52586	2.01923	-0.755664	0.449851	0.851302
AQP7B	2.97858	2.98421	2.40886	1.23884	0.215403	0.67932
AQP9	67.8182	2.24321	1.21134	1.85185	0.0640478	0.400156
AQR	731.646	0.0812491	0.522127	0.155612	0.876339	0.981481
AR	408.401	-0.511591	0.495654	-1.03215	0.302	0.762865
ARAF	250.622	0.655678	0.259427	2.52741	0.0114908	0.160071
ARAP1	959.959	0.680996	0.435502	1.5637	0.117887	0.538135
ARAP2	1224.23	-1.52869	0.509103	-3.00271	0.00267584	0.0671549
ARAP3	455.292	0.212065	0.427843	0.495661	0.620134	0.920233
ARB2A	487.089	0.199741	0.294861	0.677408	0.498147	0.873208
ARC	691.12	-1.08228	0.750902	-1.4413	0.149499	0.589977
ARCN1	906.78	0.54492	0.413629	1.31741	0.187701	0.641208
AREG	14.8081	4.21449	1.91333	2.2027	0.0276158	0.259156
AREL1	447.438	-0.37474	0.257975	-1.45262	0.146329	0.586438
ARF1	1011.9	0.52205	0.290544	1.7968	0.0723668	0.423539
ARF3	1698.73	0.0722388	0.282338	0.25586	0.798059	0.965656
ARF4	768.629	0.921767	0.413106	2.23131	0.0256605	0.248265
ARF5	325.942	-0.048229	0.444693	-0.108455	0.913635	0.988154
ARF6	696.148	0.414741	0.240692	1.72312	0.0848671	0.457638
ARFGAP1	1014.7	0.0431211	0.562167	0.0767052	0.938858	0.990769
ARFGAP2	475.911	-0.349688	0.366273	-0.954719	0.33972	0.791322
ARFGAP3	258.394	0.088094	0.383464	0.229732	0.8183	0.970877
ARFGEF1	1028.74	0.166917	0.335053	0.49818	0.618357	0.920082
ARFGEF2	718.231	0.20143	0.259483	0.776275	0.437587	0.846074
ARFGEF3	689.59	-0.816655	0.523732	-1.5593	0.118925	0.540857
ARFIP1	261.722	0.0571795	0.336467	0.169941	0.865057	0.98001
ARFIP2	235.691	-0.169846	0.343021	-0.495149	0.620495	0.920233
ARFRP1	634.22	-0.0394999	0.470396	-0.0839714	0.933079	0.990293
ARG2	39.7535	-0.433214	0.939594	-0.461065	0.644752	0.927078
ARGLU1	2700	-0.642578	0.396341	-1.62127	0.104959	0.511789
ARHGAP1	1069.55	-0.0323973	0.314031	-0.103166	0.917831	0.989488
ARHGAP10	233.345	0.67339	0.455112	1.47961	0.138977	0.572272
ARHGAP11A	235.887	-0.489703	0.905074	-0.541064	0.588463	0.910712
ARHGAP11B	89.4855	-0.406595	0.726443	-0.559707	0.575679	0.905734
ARHGAP12	624.298	0.170653	0.557524	0.306091	0.759535	0.95975
ARHGAP15	63.4259	0.453294	0.700398	0.647195	0.517506	0.882576
ARHGAP17	552.278	0.00425102	0.312852	0.013588	0.989159	0.997122
ARHGAP18	318.84	1.24019	0.510538	2.42918	0.0151329	0.185443
ARHGAP19	166.191	-0.137546	0.448916	-0.306395	0.759304	0.959682
ARHGAP19-SLIT1	35.1559	-1.3405	1.18908	-1.12734	0.2596	0.726891
ARHGAP20	185.716	0.602342	0.556312	1.08274	0.278923	0.740533
ARHGAP21	2357.92	-0.964793	0.363398	-2.65492	0.00793274	0.129295
ARHGAP22	143.8	0.758192	0.650292	1.16593	0.243644	0.711934
ARHGAP23	887.399	-1.2481	0.42257	-2.9536	0.00314095	0.0743357
ARHGAP24	126.883	1.2374	0.730785	1.69324	0.090409	0.473026
ARHGAP25	95.3684	0.637837	0.578478	1.10261	0.270195	0.734988
ARHGAP26	1290.25	0.0990924	0.406004	0.244068	0.807178	0.967825
ARHGAP27	342.672	0.616701	0.536971	1.14848	0.250769	0.718839
ARHGAP28	52.334	0.63807	1.0463	0.609835	0.541971	0.89304
ARHGAP29	955.966	0.178241	0.657607	0.271046	0.786356	0.963967
ARHGAP30	177.516	1.84438	0.761413	2.42231	0.0154223	0.187383
ARHGAP31	992.431	-0.555814	0.317131	-1.75263	0.0796654	0.444399
ARHGAP32	1280.36	-0.965001	0.375337	-2.57102	0.0101398	0.148412
ARHGAP33	531.941	-0.558128	0.51395	-1.08596	0.277498	0.740306
ARHGAP35	1666.78	-0.641163	0.194079	-3.30362	0.000954441	0.0351947
ARHGAP36	25.5706	5.09481	1.38918	3.6675	0.000244938	0.0143116
ARHGAP39	345.883	-1.23327	0.626891	-1.96729	0.0491503	0.348051
ARHGAP4	307.18	1.53623	0.674971	2.27599	0.0228463	0.235178
ARHGAP40	3.15757	1.12012	2.97612	0.376368	0.706643	0.946885
ARHGAP42	524.259	-0.450354	0.407333	-1.10562	0.268893	0.73313
ARHGAP44	56.0491	-1.92834	0.89907	-2.14481	0.0319678	0.278223
ARHGAP45	300.14	1.35308	0.736948	1.83605	0.0663499	0.40623
ARHGAP5	2113.37	-0.1601	0.447187	-0.358017	0.720331	0.950138
ARHGAP6	160.015	-0.364591	0.538026	-0.677646	0.497996	0.873208
ARHGAP8	13.5793	1.06157	1.20888	0.878138	0.379869	0.815884
ARHGAP9	117.619	1.61232	0.591981	2.7236	0.00645749	0.113254
ARHGDIA	1525.02	0.494399	0.546195	0.90517	0.365376	0.8099
ARHGDIB	502.103	1.31206	0.564101	2.32593	0.0200224	0.217628
ARHGDIG	35.9591	-1.86798	1.19491	-1.56328	0.117986	0.53832
ARHGEF1	1476.91	-0.200884	0.502859	-0.399483	0.689538	0.940294
ARHGEF10	539.403	-0.0794593	0.267194	-0.297384	0.766173	0.961668
ARHGEF10L	2438.97	-3.20231	0.831799	-3.84986	0.000118184	0.00870827
ARHGEF11	714.356	-0.195511	0.260127	-0.751599	0.452292	0.852054
ARHGEF12	3064.48	-0.454415	0.260626	-1.74355	0.0812376	0.448831
ARHGEF15	52.5065	-0.487934	0.633867	-0.769773	0.441434	0.847655
ARHGEF16	6.27329	1.87425	1.37418	1.3639	0.172598	0.621717
ARHGEF17	1616.63	0.217425	0.530428	0.409905	0.681876	0.937491
ARHGEF18	331.232	-0.328815	0.436563	-0.75319	0.451336	0.851739
ARHGEF19	19.3136	1.35438	1.07915	1.25504	0.209465	0.671063
ARHGEF2	1028.59	-0.264039	0.313965	-0.840983	0.400358	0.828948
ARHGEF25	283.555	0.0546182	0.631599	0.0864761	0.931088	0.990293
ARHGEF26	870.354	-1.02353	0.279147	-3.66662	0.000245776	0.0143116
ARHGEF28	124.845	-0.698394	0.762817	-0.915546	0.359905	0.807169
ARHGEF3	296.815	0.119381	0.408121	0.292513	0.769894	0.962766
ARHGEF33	27.1204	-0.283539	0.696123	-0.407312	0.683779	0.938258
ARHGEF35	13.0141	1.25409	1.42709	0.878775	0.379523	0.815682
ARHGEF37	105.347	-0.707367	0.630962	-1.12109	0.262249	0.72815
ARHGEF39	30.7002	0.875352	1.13725	0.769707	0.441474	0.847655
ARHGEF4	943.977	-0.699787	0.625109	-1.11946	0.262942	0.728355
ARHGEF40	1068.2	-0.162976	0.404757	-0.402652	0.687204	0.939147
ARHGEF5	26.0829	2.29077	1.35614	1.68919	0.0911837	0.474479
ARHGEF6	1248.64	0.256047	0.348896	0.733878	0.463023	0.858203
ARHGEF7	1414.15	-0.83967	0.309278	-2.71494	0.00662882	0.115218
ARHGEF9	657.935	-0.0636258	0.362053	-0.175736	0.860501	0.979041
ARID1A	2195.9	-0.0347541	0.227925	-0.15248	0.878808	0.981523
ARID1B	3215.63	-0.0323542	0.308888	-0.104744	0.916579	0.989144
ARID2	880.223	-0.457206	0.397958	-1.14888	0.250606	0.718781
ARID3A	195.543	0.791972	0.695614	1.13852	0.254903	0.72253
ARID3B	170.548	-0.21093	0.483534	-0.436226	0.662673	0.932164
ARID4A	234.554	-0.40512	0.507994	-0.797489	0.425167	0.84127
ARID4B	668.786	-0.251443	0.32075	-0.783922	0.433086	0.844674
ARID5A	337.203	0.507811	0.649	0.782451	0.43395	0.844966
ARID5B	846.433	1.06337	0.412786	2.57608	0.00999281	0.147192
ARIH1	1978	-0.202343	0.317101	-0.638104	0.523406	0.885452
ARIH2	955.827	0.0321081	0.280699	0.114386	0.908932	0.987256
ARIH2OS	11.08	-0.208408	1.138	-0.183135	0.854692	0.978515
ARK2C	219.334	-1.02883	0.848344	-1.21275	0.225225	0.691567
ARK2N	593.455	-0.0490043	0.397646	-0.123236	0.90192	0.986306
ARL1	387.167	0.0893842	0.451353	0.198036	0.843017	0.976104
ARL10	1340.11	-0.370925	0.385398	-0.962447	0.335825	0.788621
ARL11	44.8755	0.751836	0.69029	1.08916	0.276083	0.739161
ARL13B	107.533	0.346757	0.57092	0.607365	0.543609	0.893282
ARL14EP	196.606	0.33751	0.73265	0.460671	0.645035	0.927078
ARL15	115.664	-0.113793	0.676169	-0.16829	0.866355	0.98001
ARL16	155.971	-0.434155	0.433123	-1.00238	0.316159	0.773694
ARL17A	649.027	-0.227265	0.48352	-0.470022	0.638339	0.925721
ARL17B	258.526	-0.612247	0.666716	-0.918302	0.358461	0.806307
ARL2	96.6565	0.352427	0.480502	0.733455	0.463281	0.858372
ARL2BP	417.206	0.205352	0.313889	0.654219	0.512971	0.881009
ARL3	109.39	-0.588448	0.529047	-1.11228	0.266018	0.730319
ARL4A	439.463	-0.155137	0.593714	-0.261299	0.793862	0.964589
ARL4C	1100.76	0.266752	0.522754	0.510282	0.609854	0.917939
ARL4D	43.4857	0.313505	0.720029	0.435406	0.663268	0.932268
ARL5A	737.171	0.108847	0.448088	0.242913	0.808073	0.968134
ARL5B	376.153	0.0616781	0.412998	0.149342	0.881283	0.981755
ARL6	97.3555	-0.492377	0.734956	-0.669941	0.502895	0.874702
ARL6IP1	1621.04	0.381938	0.464611	0.822059	0.411044	0.834072
ARL6IP4	178.896	0.440279	0.661196	0.665883	0.505486	0.876242
ARL6IP5	436.878	0.225064	0.374671	0.600698	0.548041	0.894952
ARL6IP6	136.646	0.235014	0.523948	0.448544	0.653761	0.930003
ARL8A	495.9	-0.287613	0.322777	-0.89106	0.372897	0.814124
ARL8B	636.7	-0.060585	0.295691	-0.204893	0.837656	0.974244
ARL9	11.2545	0.254285	1.34503	0.189055	0.85005	0.977663
ARMC1	273.223	-0.581499	0.4221	-1.37764	0.168316	0.615751
ARMC10	366.118	-0.276157	0.46978	-0.587844	0.556637	0.899189
ARMC12	10.6726	1.49462	1.03755	1.44053	0.149717	0.590078
ARMC2	87.3713	-0.121068	0.684065	-0.176982	0.859522	0.978957
ARMC3	21.9008	-7.19786	2.02705	-3.55091	0.000383901	0.0190632
ARMC5	108.555	-0.177607	0.596716	-0.29764	0.765978	0.961668
ARMC6	152.775	-0.166833	0.35768	-0.466429	0.640908	0.926336
ARMC7	76.5574	-0.239147	0.376497	-0.635189	0.525305	0.886442
ARMC8	627.964	-0.073067	0.393192	-0.185831	0.852578	0.97815
ARMC9	234.643	-0.23622	0.409519	-0.576823	0.564059	0.902842
ARMCX1	158.367	0.595679	0.445527	1.33702	0.181216	0.632497
ARMCX2	434.538	1.06754	0.591042	1.8062	0.0708867	0.420465
ARMCX3	776.771	0.654108	0.398323	1.64216	0.100558	0.499947
ARMCX4	465.396	0.165639	0.339896	0.487323	0.626029	0.921472
ARMCX5	144.071	-0.182433	0.48223	-0.378312	0.705199	0.946149
ARMCX5-GPRASP2	40.1279	-1.13641	2.61953	-0.43382	0.664419	0.932541
ARMCX6	103	-0.0218765	0.435614	-0.0502199	0.959947	0.99464
ARMH1	25.4194	1.25549	0.837754	1.49863	0.133969	0.564909
ARMH3	219.188	0.554571	0.281618	1.96923	0.0489264	0.347109
ARMH4	271.794	-0.35081	0.40846	-0.858861	0.390417	0.822484
ARMT1	96.2779	0.885129	0.700943	1.26277	0.206672	0.666988
ARNT	541.515	0.0576073	0.355723	0.161944	0.87135	0.980709
ARNT2	1307.84	-0.777834	0.373884	-2.08042	0.0374873	0.301313
ARPC1A	416.486	0.457732	0.375939	1.21757	0.223388	0.689325
ARPC1B	282.105	1.28196	0.465675	2.75291	0.00590684	0.107197
ARPC2	1286.81	0.618449	0.29244	2.11479	0.0344477	0.289073
ARPC3	281.981	0.702504	0.33837	2.07614	0.037881	0.303199
ARPC4	677.17	0.347781	0.384997	0.903335	0.366348	0.809952
ARPC4-TTLL3	26.5821	0.509382	0.950794	0.535743	0.592136	0.912344
ARPC5	710.241	0.297352	0.359406	0.827342	0.408043	0.833489
ARPC5L	162.36	0.103808	0.50267	0.206513	0.83639	0.974204
ARPIN	819.158	0.0993729	0.355073	0.279866	0.77958	0.963163
ARPIN-AP3S2	87.1099	-0.545118	0.897157	-0.607607	0.543448	0.893282
ARPP19	2067.33	-0.0381251	0.453791	-0.0840147	0.933045	0.990293
ARPP21	107.779	-0.244345	0.882659	-0.276828	0.781912	0.963163
ARRB1	329.774	0.0932087	0.569587	0.163642	0.870013	0.980442
ARRB2	500.357	1.38493	0.397247	3.48633	0.000489705	0.0227145
ARRDC1	152.256	0.426241	0.466548	0.913606	0.360924	0.807355
ARRDC2	226.673	0.162725	0.564696	0.288164	0.773221	0.963058
ARRDC3	1011.03	0.707703	0.464506	1.52356	0.127619	0.556393
ARRDC4	752.438	-0.0374105	0.581143	-0.0643739	0.948673	0.993281
ARRDC5	12.3579	0.640411	1.24225	0.515524	0.606187	0.917597
ARSA	382.793	0.0619141	0.425316	0.145572	0.884259	0.982211
ARSB	327.203	0.0957866	0.259045	0.369768	0.711555	0.948506
ARSD	348.464	0.664346	0.437758	1.51761	0.129113	0.559294
ARSF	19.1761	0.601374	1.1292	0.532565	0.594335	0.913423
ARSG	181.568	-0.349549	0.689395	-0.507037	0.612129	0.917939
ARSI	43.8903	0.610762	0.953937	0.640254	0.522007	0.885121
ARSJ	279.438	1.04311	0.588897	1.77129	0.0765128	0.433376
ARSK	72.6578	0.806857	0.385971	2.09046	0.0365766	0.297438
ARSL	12.9127	0.373302	1.01427	0.368051	0.712835	0.948775
ART3	5.11727	-0.558936	2.10514	-0.265511	0.790616	0.96405
ART4	6.79444	-0.975018	4.12398	-0.236426	0.813102	0.969816
ARTN	12.7149	1.77882	1.02289	1.73902	0.0820306	0.45071
ARV1	66.722	0.787341	0.685132	1.14918	0.250481	0.718781
ARVCF	238.114	-1.51253	0.598391	-2.52766	0.0114825	0.160071
ARX	74.4478	2.13527	1.10474	1.93282	0.0532581	0.361554
AS3MT	50.7202	0.709589	1.01753	0.697365	0.485574	0.868539
ASAH1	1074.67	0.340209	0.327234	1.03965	0.298503	0.758819
ASAH2	6.8568	-0.387255	1.24101	-0.312047	0.755005	0.95841
ASAH2B	89.9126	0.40786	0.578812	0.704649	0.481029	0.867111
ASAP1	1143.76	0.12811	0.38252	0.334912	0.737692	0.95435
ASAP2	420.482	-0.356437	0.31321	-1.13801	0.255115	0.722753
ASAP3	334.114	0.0274004	0.470638	0.0582197	0.953574	0.994168
ASB1	440.209	-0.19739	0.307789	-0.641316	0.521317	0.88492
ASB13	54.8668	-0.248074	0.72336	-0.342946	0.731639	0.952608
ASB16	26.7307	0.426213	1.82491	0.233553	NA	NA
ASB2	5.8553	-2.11999	1.83921	-1.15267	0.249047	0.71749
ASB3	273.677	-0.695799	0.330847	-2.10308	0.0354584	0.292888
ASB4	11.4231	1.24322	1.79227	0.693658	0.487897	0.86896
ASB5	9.72182	-4.41462	1.87802	-2.35068	0.0187393	0.20892
ASB6	300.851	0.330301	0.401572	0.822521	0.410781	0.834072
ASB7	205.153	0.156766	0.671176	0.233569	0.815319	0.970049
ASB8	193.604	-0.806829	0.310246	-2.60061	0.00930577	0.141183
ASB9	7.41066	1.05074	1.1996	0.875911	0.381079	0.816487
ASCC1	137.473	-0.320197	0.341409	-0.937868	0.348312	0.799104
ASCC2	255.749	0.210646	0.365532	0.576272	0.564432	0.902842
ASCC3	920.522	0.440356	0.447018	0.985096	0.324577	0.781303
ASCL1	145.809	-3.42189	0.988318	-3.46234	0.000535505	0.0239452
ASCL2	7.85576	-0.359585	1.49974	-0.239765	0.810513	0.969453
ASDURF	3.39535	1.06525	3.45837	0.30802	0.758067	0.959468
ASF1A	157.237	-0.332458	0.537086	-0.619003	0.535914	0.890239
ASF1B	66.7816	0.805534	0.988276	0.815091	0.41502	0.835459
ASGR1	31.6393	0.0442906	0.920235	0.0481296	0.961613	0.99464
ASGR2	9.99361	4.33381	1.5349	2.82352	0.00474992	0.0945897
ASH1L	2931.33	-0.19454	0.292036	-0.666151	0.505315	0.876242
ASH2L	234.305	0.0425379	0.409151	0.103966	0.917196	0.989442
ASIC1	335.84	-1.76026	0.641849	-2.74248	0.00609774	0.108952
ASIC2	18.7398	0.663931	1.42525	0.465835	0.641334	0.926336
ASIC3	72.4433	-0.968975	0.979227	-0.989531	0.322404	0.779137
ASIC4	477.916	-2.02008	1.30405	-1.54908	0.121362	0.545272
ASL	256.933	0.259176	0.364001	0.712019	0.476453	0.864796
ASMTL	118.315	0.48454	0.634885	0.763193	0.445348	0.849752
ASNS	350.345	0.0107892	0.470771	0.0229181	0.981716	0.996257
ASNSD1	230.489	0.169753	0.42676	0.397771	0.690799	0.940944
ASPA	107.356	-2.91515	1.07475	-2.7124	0.00667987	0.115521
ASPDH	11.0114	-4.15775	1.60394	-2.59222	0.00953598	0.143332
ASPH	1875.51	0.813713	0.481874	1.68864	0.0912879	0.474612
ASPHD1	84.13	-0.198986	0.943203	-0.210968	0.832912	0.973548
ASPHD2	53.0736	-0.0745112	0.519689	-0.143376	0.885993	0.982494
ASPM	585.753	-0.517517	0.746042	-0.693683	0.487881	0.86896
ASPN	68.4208	3.21854	1.53294	2.09958	NA	NA
ASPRV1	40.7958	-0.350732	0.784319	-0.44718	0.654745	0.930146
ASPSCR1	525.086	-0.788637	0.522069	-1.5106	0.130891	0.560824
ASRGL1	132.953	-0.413098	0.854314	-0.483543	0.62871	0.922361
ASS1	65.6018	1.33863	1.04481	1.28121	0.200119	0.658058
ASTE1	65.2549	0.496968	0.639816	0.776736	0.437315	0.846074
ASTL	1.24861	1.76908	4.70817	0.375748	0.707104	0.946885
ASTN1	997.501	-1.09996	0.360933	-3.04755	0.00230715	0.0623156
ASTN2	539.953	-0.284999	0.585717	-0.486582	0.626555	0.921726
ASXL1	1722.33	-0.21746	0.389608	-0.55815	0.576742	0.90614
ASXL2	1149.33	-0.131453	0.332491	-0.395358	0.692578	0.941744
ASXL3	167.048	-1.58932	0.965595	-1.64595	0.0997745	0.498349
ATAD1	284.811	0.241161	0.428425	0.5629	0.573503	0.904606
ATAD2	326.112	0.135497	0.693491	0.195384	0.845092	0.97661
ATAD2B	656.351	-0.568082	0.297628	-1.90869	0.0563015	0.373222
ATAD3A	115.709	-0.276636	0.6246	-0.442901	0.657837	0.930728
ATAD3B	432.324	0.159811	0.465575	0.343254	0.731407	0.952606
ATAD3C	83.967	0.264648	0.684038	0.38689	0.698838	0.944393
ATAD5	260.58	-0.0479557	0.632096	-0.0758678	0.939524	0.991037
ATAT1	361.557	-0.350087	0.419511	-0.834513	0.403992	0.831193
ATCAY	248.592	-1.77012	1.56078	-1.13412	0.256743	0.723572
ATE1	193.701	-0.101808	0.449414	-0.226535	0.820785	0.971252
ATF1	55.3227	0.68194	0.655869	1.03975	0.298456	0.758819
ATF2	568.842	0.0103888	0.564118	0.018416	0.985307	0.99652
ATF3	549.662	1.39995	0.806404	1.73604	0.0825562	0.451798
ATF4	723.73	0.110187	0.363798	0.302881	0.761981	0.960067
ATF5	332.016	0.63799	0.588511	1.08408	0.278331	0.740533
ATF6	794.901	0.154932	0.302272	0.512559	0.60826	0.917939
ATF6B	554.32	0.300567	0.342613	0.877277	0.380336	0.816118
ATF7	1630.9	-0.249003	0.443099	-0.561958	0.574145	0.904903
ATF7-NPFF	98.8645	-0.375577	0.566829	-0.662593	0.507591	0.877497
ATF7IP	2164.99	-0.330856	0.243527	-1.3586	0.174273	0.623949
ATF7IP2	80.8158	0.796882	0.642807	1.23969	0.215089	0.678726
ATG10	135.271	0.591751	0.552581	1.07089	0.284221	0.74461
ATG101	85.8657	-0.552903	0.577471	-0.957455	0.338337	0.790219
ATG12	665.068	0.157458	0.2609	0.603518	0.546164	0.893994
ATG13	580.032	-0.149826	0.230637	-0.649617	0.515939	0.881838
ATG14	507.517	-0.43634	0.365448	-1.19399	0.232482	0.700124
ATG16L1	255.252	-0.25173	0.330264	-0.762209	0.445935	0.85018
ATG16L2	639.507	0.404178	0.343514	1.1766	0.239355	0.708187
ATG2A	326.115	-0.230724	0.468911	-0.492042	0.62269	0.920233
ATG2B	760.387	-0.377936	0.308627	-1.22457	0.220737	0.685852
ATG3	248.572	-0.120716	0.361815	-0.33364	0.738651	0.954446
ATG4A	45.7184	0.675146	0.909931	0.741975	0.458103	0.855648
ATG4B	509.197	-0.124629	0.483022	-0.258019	0.796392	0.965562
ATG4C	147.399	-0.31674	0.70374	-0.450082	0.652652	0.930003
ATG4D	92.7926	-0.702005	0.551793	-1.27222	0.203293	0.662555
ATG5	227.42	0.277315	0.341019	0.813195	0.416106	0.835519
ATG7	389.641	0.523453	0.320682	1.63231	0.102613	0.505253
ATG9A	364.46	-0.37951	0.375346	-1.01109	0.311972	0.771208
ATG9B	27.5568	0.662262	0.942072	0.702985	0.482065	0.867153
ATIC	199.944	-0.591584	0.366037	-1.61619	0.106053	0.513184
ATL1	61.6595	-1.35102	0.761161	-1.77494	0.0759077	0.431307
ATL2	352.82	-0.0477032	0.364974	-0.130703	0.89601	0.984819
ATL3	1037.12	0.584461	0.369192	1.58308	0.113402	0.528127
ATM	2490.16	0.524494	0.243576	2.1533	0.0312949	0.275777
ATMIN	577.27	-0.170115	0.305669	-0.556534	0.577846	0.906236
ATN1	3297.76	-0.488511	0.4025	-1.21369	0.224865	0.691012
ATOH7	1.54992	-2.09184	2.59346	-0.806583	0.419906	0.83733
ATOH8	236.859	0.136387	0.800267	0.170426	0.864675	0.98001
ATOSA	608.856	-0.0268246	0.46534	-0.0576452	0.954031	0.994198
ATOSB	363.029	0.89752	0.486039	1.8466	0.0648051	0.402183
ATOX1	148.2	0.83961	0.652384	1.28699	0.198099	0.656597
ATP10A	142.631	-0.734652	0.609269	-1.20579	0.227897	0.695135
ATP10B	218.384	0.0825815	0.805728	0.102493	0.918365	0.989582
ATP10D	391.253	0.496435	0.398323	1.24631	0.21265	0.675506
ATP11A	1076.59	-0.124258	0.241691	-0.514122	0.607167	0.917723
ATP11B	652.354	-0.019772	0.298136	-0.0663185	0.947124	0.993008
ATP11C	295.937	1.24787	0.446692	2.79358	0.00521285	0.0998647
ATP13A1	529.327	-0.358862	0.334316	-1.07342	0.283081	0.743043
ATP13A2	361.8	-0.459689	0.565835	-0.812408	0.416558	0.8358
ATP13A3	2062.67	0.73929	0.277869	2.66057	0.00780082	0.127813
ATP13A4	1359.85	-1.15009	0.688809	-1.66968	0.0949832	0.483649
ATP13A5	31.9228	-2.12253	1.16206	-1.82652	0.0677726	0.411218
ATP1A1	1756.84	0.708904	0.397532	1.78326	0.0745434	0.428759
ATP1A2	4122.18	-2.47451	0.635762	-3.8922	9.93406081732463e-05	0.00800063
ATP1A3	376.996	-2.64554	1.54962	-1.70722	0.087781	0.466162
ATP1A4	27.2003	-3.87636	1.53409	-2.52682	0.0115099	0.160071
ATP1B1	759.504	-1.13931	0.821514	-1.38684	0.165492	0.612479
ATP1B2	5486.89	-0.680117	0.471817	-1.44148	0.149448	0.589977
ATP1B3	349.556	0.991629	0.570824	1.73719	0.0823539	0.451149
ATP23	63.7633	1.15094	1.29135	0.891264	0.372787	0.814124
ATP2A1	22.9213	0.707487	0.687363	1.02928	0.30335	0.764397
ATP2A2	3079.73	-0.342249	0.192656	-1.77648	0.0756546	0.430887
ATP2A3	77.5068	0.195834	0.824969	0.237383	0.812359	0.969649
ATP2B1	914.49	-0.241835	0.397297	-0.608702	0.542722	0.893282
ATP2B2	436.433	-1.59216	0.659707	-2.41344	0.0158027	0.190055
ATP2B3	41.1817	-1.27559	1.51539	-0.841752	0.399927	0.82862
ATP2B4	2431.41	0.108559	0.354254	0.306445	0.759266	0.959682
ATP2C1	824.066	0.22527	0.296919	0.758693	0.448036	0.850997
ATP2C2	13.8852	-2.57903	1.53012	-1.68551	0.091891	0.476586
ATP5F1A	927.552	-0.477389	0.268007	-1.78125	0.0748708	0.429486
ATP5F1B	823.908	-0.108966	0.359758	-0.302887	0.761976	0.960067
ATP5F1C	211.954	0.0358935	0.322441	0.111318	0.911364	0.987738
ATP5F1D	239.83	-0.777978	0.739566	-1.05194	0.292827	0.752925
ATP5F1E	360.304	0.146454	0.31352	0.467129	0.640407	0.926336
ATP5IF1	209.93	-0.293154	0.32738	-0.895455	0.370544	0.813543
ATP5MC1	86.2685	-0.267727	0.420838	-0.636176	0.524662	0.886274
ATP5MC2	465.677	-0.191869	0.24718	-0.776233	0.437611	0.846074
ATP5MC3	276.471	-0.174533	0.514113	-0.339483	0.734246	0.953622
ATP5ME	39.5357	-0.204716	0.575989	-0.355417	0.722278	0.95054
ATP5MF	185.108	-0.054819	0.395766	-0.138514	0.889835	0.983293
ATP5MF-PTCD1	40.5218	1.22567	0.955878	1.28225	0.199755	0.657802
ATP5MG	161.237	0.12042	0.683072	0.176292	0.860065	0.978957
ATP5MGL	16.3343	-0.351645	0.73855	-0.476128	0.633983	0.924056
ATP5MJ	129.019	-0.593554	0.384278	-1.5446	0.122444	0.54652
ATP5MK	60.7456	-0.229954	0.697859	-0.329514	0.741767	0.954446
ATP5PB	330.217	-0.150005	0.322142	-0.46565	0.641466	0.926347
ATP5PD	188.295	0.349542	0.231276	1.51136	0.130696	0.560824
ATP5PF	88.5613	0.484737	0.503667	0.962417	0.33584	0.788621
ATP5PO	216.956	0.204476	0.374667	0.545755	0.585235	0.909521
ATP6AP1	601.756	0.363997	0.275227	1.32253	0.185991	0.640329
ATP6AP1L	165.35	1.5538	0.517433	3.00289	0.00267426	0.0671549
ATP6AP2	677.659	0.678155	0.494515	1.37135	0.170264	0.618546
ATP6V0A1	1521.97	-0.593625	0.36018	-1.64814	0.099325	0.497734
ATP6V0A2	586.326	-0.587378	0.307181	-1.91216	0.0558563	0.371641
ATP6V0A4	2.45838	-0.62818	4.03715	-0.1556	0.876349	0.981481
ATP6V0B	331.155	-0.0306144	0.289966	-0.105579	0.915916	0.988852
ATP6V0C	743.083	0.441489	0.278289	1.58644	0.11264	0.527153
ATP6V0D1	373.511	0.134072	0.29319	0.457288	0.647464	0.928112
ATP6V0D2	11.3832	5.70789	1.83864	3.10442	0.00190655	0.0554754
ATP6V0E1	222.093	0.983017	0.334089	2.94238	0.00325703	0.0764058
ATP6V0E2	935.01	-0.652745	0.520822	-1.2533	0.210097	0.672011
ATP6V1A	652.535	-0.0772132	0.350713	-0.220161	0.825746	0.972002
ATP6V1B1	25.745	-1.55049	1.82184	-0.851059	0.394737	0.825688
ATP6V1B2	1312.98	0.866662	0.287087	3.01881	0.00253766	0.0658071
ATP6V1C1	686.581	0.314396	0.274195	1.14662	0.251541	0.718944
ATP6V1C2	6.44371	-0.376402	2.57223	-0.146333	0.883659	0.981755
ATP6V1D	227.327	-0.171628	0.385703	-0.444974	0.656338	0.930728
ATP6V1E1	284.057	0.417064	0.456379	0.913855	0.360793	0.807355
ATP6V1E2	39.4305	-0.0557131	0.747232	-0.0745593	0.940565	0.991137
ATP6V1F	241.548	0.377059	0.690975	0.545691	0.585278	0.909521
ATP6V1G1	175.609	0.815874	0.359442	2.26984	0.0232174	0.236781
ATP6V1G2	138.922	-1.50953	0.49201	-3.06809	0.00215432	0.0600243
ATP6V1G2-DDX39B	23.5978	3.096	2.14676	1.44218	0.149252	0.589787
ATP6V1H	171.891	0.354719	0.369717	0.959434	0.33734	0.788962
ATP7A	309.249	1.03958	0.579382	1.79429	0.0727669	0.424536
ATP7B	93.5329	-1.10742	0.594391	-1.86312	0.0624455	0.395025
ATP8A1	621.718	-2.78489	0.608596	-4.57593	4.74104867651007e-06	0.00089242
ATP8A2	71.574	-1.71761	1.13166	-1.51778	0.12907	0.559294
ATP8B1	79.8234	0.684165	0.97816	0.69944	0.484277	0.867294
ATP8B2	498.959	0.0546355	0.315976	0.172911	0.862722	0.979983
ATP8B3	27.0148	1.05348	0.972582	1.08318	0.278729	0.740533
ATP8B4	266.67	1.17429	0.581108	2.02077	0.0433037	0.324087
ATP9A	1395.83	-0.962722	0.538794	-1.78681	0.0739684	0.427976
ATP9B	565.056	-0.605213	0.393774	-1.53695	0.124305	0.550094
ATPAF1	363.323	-0.554358	0.332409	-1.6677	0.0953761	0.484741
ATPAF2	130.525	-0.184996	0.405415	-0.456313	0.648165	0.928356
ATPSCKMT	123.288	-0.240816	0.394582	-0.610306	0.541659	0.89291
ATR	1212.64	0.211471	0.489104	0.432363	0.665477	0.932821
ATRAID	138.977	0.06266	0.338287	0.185227	0.853051	0.978196
ATRIP	101.423	-0.105544	0.408263	-0.258518	0.796007	0.965562
ATRN	872.805	-0.192724	0.32578	-0.591577	0.554134	0.89802
ATRNL1	609.354	-0.550821	0.929116	-0.592845	0.553285	0.89802
ATRX	2059.99	0.254723	0.397518	0.640783	0.521664	0.884922
ATXN1	1759.52	0.0637986	0.399814	0.159571	0.873219	0.981081
ATXN10	568.081	-0.663423	0.372182	-1.78252	0.0746639	0.428759
ATXN1L	749.849	0.205916	0.30726	0.67017	0.502749	0.874702
ATXN2	1469.11	-0.624336	0.334554	-1.86617	0.0620175	0.392911
ATXN2L	1598.24	0.0328457	0.299289	0.109746	0.912611	0.988138
ATXN3	586.115	-0.386345	0.289807	-1.33311	0.182495	0.6345
ATXN7	691.984	0.316548	0.434759	0.728099	0.466553	0.859809
ATXN7L1	280.517	-0.0987201	0.465861	-0.211909	0.832178	0.973289
ATXN7L2	163.066	-0.622639	0.46588	-1.33648	0.181393	0.632741
ATXN7L3	547.493	-0.265247	0.423305	-0.626609	0.530916	0.888696
ATXN7L3B	912.543	-0.378448	0.370512	-1.02142	0.307057	0.767155
AUH	57.4701	-0.281427	0.538571	-0.522544	0.601291	0.915769
AUNIP	21.3351	1.43281	1.21587	1.17842	0.238629	0.708146
AUP1	378.849	0.230551	0.307342	0.750145	0.453168	0.852958
AURKA	52.7788	0.31961	0.967044	0.330502	0.74102	0.954446
AURKAIP1	105.913	0.60483	0.596858	1.01336	0.31089	0.770139
AURKB	38.5593	-0.165594	0.887735	-0.186535	0.852025	0.97815
AURKC	40.3209	-0.940037	0.999371	-0.940629	0.346895	0.79781
AUTS2	1860.7	-0.0639194	0.511302	-0.125013	0.900513	0.985824
AVEN	34.6944	0.748455	0.644411	1.16146	0.245456	0.713628
AVIL	624.436	-0.380975	0.912878	-0.417335	0.676434	0.936947
AVL9	1537.8	0.135711	0.417792	0.324828	0.745311	0.955588
AVPI1	11.8185	0.46206	1.09821	0.420741	0.673944	0.936024
AVPR1A	39.5928	0.742297	1.12401	0.660398	0.508998	0.878628
AXDND1	6.46615	0.390478	1.34269	0.290818	0.77119	0.962976
AXIN1	316.467	-0.0971944	0.491948	-0.19757	0.843381	0.976104
AXIN2	168.544	-0.620536	0.565113	-1.09808	0.272171	0.736183
AXL	605.485	0.626368	0.453196	1.38211	0.166937	0.614025
AZGP1	48.5083	0.0548553	1.41519	0.0387618	NA	NA
AZI2	260.09	0.631765	0.414532	1.52404	0.127498	0.556338
AZIN1	1144.46	-0.192953	0.296557	-0.650643	0.515277	0.881838
AZIN2	228.647	-1.04669	0.497548	-2.1037	0.0354042	0.292812
AZU1	3.74944	1.70495	2.53185	0.6734	0.500693	0.874577
B2M	3817.66	0.966334	0.492979	1.96019	0.0499734	0.351125
B3GALNT1	242.213	-0.144556	0.378639	-0.381778	0.702626	0.945796
B3GALNT2	527.57	-0.587669	0.411016	-1.4298	0.152775	0.595218
B3GALT1	142.002	-0.147366	0.799938	-0.184221	0.85384	0.978259
B3GALT2	64.9533	-4.96101	1.04608	-4.74248	2.11122731947982e-06	0.000488236
B3GALT4	34.6074	-0.276698	0.814682	-0.339639	0.734128	0.953622
B3GALT5	429.025	1.26819	0.780932	1.62395	0.104387	0.509902
B3GALT6	227.215	-0.14067	0.633768	-0.221958	0.824347	0.971528
B3GALT9	34.8065	-0.466611	0.982681	-0.474834	0.634905	0.92411
B3GAT1	1414.34	-0.791122	0.501887	-1.5763	0.114958	0.531999
B3GAT2	335.406	-2.10462	1.01472	-2.07408	0.0380717	0.303554
B3GAT3	188.159	0.397576	0.585426	0.679123	0.49706	0.872996
B3GLCT	220.971	-0.664666	0.713093	-0.932089	0.35129	0.801526
B3GNT2	112.167	1.09344	0.552138	1.98037	0.0476623	0.341922
B3GNT4	19.0136	-2.6191	1.25502	-2.0869	0.0368974	0.298349
B3GNT5	450.276	0.802238	0.449504	1.78472	0.0743072	0.428073
B3GNT7	85.4203	0.525971	1.0357	0.50784	0.611566	0.917939
B3GNT8	15.9634	-2.31719	1.36806	-1.69378	0.0903077	0.472648
B3GNT9	154.71	0.563233	0.294991	1.90932	0.0562202	0.372989
B3GNTL1	107.394	0.185092	0.423893	0.436648	0.662367	0.931896
B4GALNT1	631.505	-1.59653	1.00373	-1.5906	0.111699	0.525046
B4GALNT2	4.23843	-1.48553	1.83726	-0.808558	0.418769	0.836769
B4GALNT3	29.4888	-0.726489	0.926332	-0.784264	0.432885	0.844674
B4GALNT4	490.55	-1.41877	0.759936	-1.86696	0.0619065	0.392843
B4GALT1	598.921	2.23685	0.471563	4.74348	2.10079590238182e-06	0.000488236
B4GALT2	248.66	-0.318109	0.438618	-0.725253	0.468297	0.860357
B4GALT3	198.878	0.170178	0.266779	0.637899	0.52354	0.88551
B4GALT4	201.811	0.174505	0.339889	0.513417	0.60766	0.917939
B4GALT5	1083.69	0.456611	0.349081	1.30804	0.190861	0.646101
B4GALT6	104.486	-1.88116	0.701947	-2.67992	0.00736402	0.123591
B4GALT7	211.337	0.0577229	0.393831	0.146568	0.883473	0.981755
B4GAT1	155.677	-0.898619	0.436236	-2.05994	0.0394047	0.309909
B9D1	240.818	-0.0114703	0.489537	-0.023431	0.981306	0.996257
B9D2	16.3652	0.443385	1.10311	0.401941	0.687728	0.939147
BAALC	1368.41	-0.894984	0.540896	-1.65463	0.0979991	0.494039
BAAT	4.7414	-0.929048	2.03963	-0.455498	0.648751	0.928393
BABAM1	340.336	-0.465967	0.483815	-0.963108	0.335493	0.788621
BABAM2	177.301	0.521731	0.370732	1.4073	0.159338	0.606483
BACE1	1141.79	0.362249	0.289838	1.24984	0.21136	0.673597
BACE2	287.898	1.03792	0.40391	2.56969	0.010179	0.148501
BACH1	931.374	0.410683	0.446499	0.919784	0.357686	0.806151
BACH2	204.64	-0.986558	0.579355	-1.70286	0.088595	0.467724
BAD	121.485	0.841091	0.506265	1.66136	0.0966404	0.48888
BAG1	205.86	0.249174	0.457945	0.544112	0.586364	0.909597
BAG2	91.293	0.564395	0.576894	0.978335	0.327908	0.784074
BAG3	326.861	1.29463	0.59315	2.18264	0.0290622	0.266549
BAG4	284.458	0.514652	0.445739	1.1546	0.248253	0.716707
BAG5	534.864	-0.143802	0.360194	-0.399234	0.689721	0.940386
BAG6	824.737	0.410324	0.366216	1.12044	0.262525	0.728281
BAHCC1	811.994	-0.436705	0.551038	-0.792513	0.428061	0.843301
BAHD1	234.425	0.488794	0.395374	1.23628	0.216354	0.680797
BAIAP2	389.931	0.187146	0.485052	0.385826	0.699626	0.944615
BAIAP2L1	18.7725	1.88656	1.62959	1.15769	0.246992	0.714977
BAIAP2L2	21.4345	-0.888333	1.28799	-0.689707	0.490378	0.869809
BAIAP3	298.746	-1.38455	0.850618	-1.6277	0.103589	0.507074
BAK1	117.882	-0.281243	0.53192	-0.528731	0.596992	0.914094
BAMBI	38.3631	-1.37205	0.97833	-1.40244	0.160784	0.607737
BANF1	231.085	-0.0394738	0.399824	-0.0987278	0.921354	0.990078
BANK1	13.7383	1.40269	1.56395	0.896893	0.369776	0.812648
BANP	157.463	0.583485	0.403098	1.4475	0.147756	0.587974
BAP1	464.788	0.0203732	0.383763	0.0530878	0.957662	0.994566
BARD1	504.278	0.156696	0.500576	0.313031	0.754257	0.958133
BARHL1	7.44922	-3.17675	1.72626	-1.84025	0.0657314	0.404586
BARX2	2.14267	-1.8813	3.06464	-0.613872	0.5393	0.891837
BASP1	263.078	0.729738	0.470333	1.55154	0.120773	0.543983
BATF	2.87062	4.18762	2.68552	1.55933	0.118917	0.540857
BATF2	23.8474	0.861189	0.851674	1.01117	0.311934	0.771208
BATF3	80.7257	-0.204768	0.734982	-0.278603	0.780549	0.963163
BAX	285.656	-0.181054	0.407404	-0.44441	0.656746	0.930728
BAZ1A	381.333	0.788235	0.446777	1.76427	0.0776869	0.437531
BAZ1B	1190.34	-0.0509535	0.398923	-0.127728	0.898365	0.985334
BAZ2A	1457.29	-0.0602956	0.338734	-0.178003	0.858721	0.978957
BAZ2B	1666.06	-0.471367	0.357361	-1.31902	0.187161	0.640919
BBC3	90.5459	-0.729338	0.921751	-0.791253	0.428796	0.844014
BBIP1	261.709	-0.439669	0.519616	-0.846142	0.397474	0.826925
BBLN	113.364	0.595252	0.702089	0.84783	0.396533	0.826402
BBOF1	69.3932	-0.0981456	0.698299	-0.140549	0.888226	0.983018
BBOX1	86.6174	-0.381239	1.14218	-0.333783	0.738543	0.954446
BBS1	353.823	-0.430058	0.266667	-1.61272	0.106806	0.513811
BBS10	202.709	-0.0994797	0.605738	-0.164229	0.869551	0.980442
BBS12	44.0935	0.514861	0.724498	0.710645	0.477304	0.864956
BBS2	968.189	-0.0191743	0.370195	-0.051795	0.958692	0.994566
BBS4	155.789	-0.308051	0.441881	-0.697135	0.485718	0.868539
BBS5	197.915	0.276529	0.416479	0.663969	0.50671	0.876911
BBS7	99.9071	0.309577	0.454578	0.681019	0.495859	0.872041
BBS9	419.158	-0.29714	0.409661	-0.725332	0.468249	0.860357
BBX	958.745	0.511045	0.800612	0.638317	0.523267	0.885387
BCAM	255.046	1.3261	0.735365	1.80332	0.0713373	0.421612
BCAN	4065.38	-5.04176	1.14563	-4.40086	1.07822939744868e-05	0.00172816
BCAP29	695.547	0.123605	0.470782	0.262553	0.792895	0.964589
BCAP31	337.129	0.280447	0.408341	0.686795	0.492212	0.870431
BCAR1	721.297	0.116581	0.578958	0.201363	0.840415	0.975103
BCAR3	117.888	-0.323696	0.748962	-0.432193	0.665601	0.932821
BCAS1	264.602	-2.66026	1.10203	-2.41397	0.01578	0.190043
BCAS2	129.222	-0.0990224	0.452918	-0.218632	0.826937	0.972002
BCAS3	368.308	-0.996575	0.39846	-2.50107	0.012382	0.167444
BCAS4	115.141	-1.15899	0.727732	-1.59261	0.111248	0.524427
BCAT1	1907.33	-0.275474	0.787281	-0.349906	0.72641	0.950635
BCAT2	235.525	-0.847662	0.448344	-1.89065	0.0586707	0.382044
BCCIP	132.179	-0.106111	0.396016	-0.267947	0.78874	0.96405
BCDIN3D	60.4849	-0.323956	0.489801	-0.661403	0.508354	0.878113
BCHE	133.079	-2.64703	0.729728	-3.62743	0.000286261	0.0157619
BCKDHA	84.1658	-0.705916	0.831738	-0.848725	0.396035	0.826402
BCKDHB	264.601	-0.497587	0.501177	-0.992837	0.320789	0.778133
BCKDK	281.051	0.368745	0.398802	0.924632	0.355157	0.804875
BCL10	195.083	0.818602	0.259698	3.15213	0.00162082	0.0492927
BCL11A	306.479	0.232494	0.911702	0.255011	0.798715	0.965656
BCL11B	66.1506	0.556109	0.861097	0.645815	NA	NA
BCL2	670.157	-0.12497	0.398394	-0.313685	0.75376	0.957852
BCL2A1	20.1414	1.8522	0.967459	1.91449	0.055557	0.370179
BCL2L1	653.145	0.0953691	0.472814	0.201706	0.840147	0.975002
BCL2L11	221.258	0.260297	0.428058	0.608089	0.543128	0.893282
BCL2L12	54.356	-0.199127	0.676186	-0.294485	0.768387	0.962647
BCL2L13	534.771	0.108898	0.358658	0.303626	0.761413	0.959955
BCL2L15	52.4376	-0.914236	0.530882	-1.72211	0.0850498	0.457965
BCL2L2	519.6	0.049524	0.294431	0.168202	0.866424	0.98001
BCL2L2-PABPN1	4.43357	-1.67213	4.05783	-0.412074	0.680285	0.937491
BCL3	288.201	1.32401	0.774586	1.70931	0.0873936	0.464983
BCL6	2125.64	0.470758	0.687564	0.684675	0.493549	0.871207
BCL6-AS1	20.9483	-2.15469	1.76582	-1.22022	NA	NA
BCL6B	94.9557	-0.68456	0.582586	-1.17504	0.23998	0.708517
BCL7A	137.739	-2.68956	0.70739	-3.80209	0.000143482	0.00976023
BCL7B	241.221	-0.0164093	0.432128	-0.0379732	0.969709	0.994885
BCL7C	168.767	0.249433	0.452125	0.55169	0.581161	0.907652
BCL9	508.212	-0.258363	0.322413	-0.801342	0.422934	0.839586
BCL9L	848.521	0.565475	0.412166	1.37196	0.170076	0.61814
BCLAF1	1740.73	0.158471	0.382929	0.413839	0.678992	0.937283
BCLAF3	311.052	-0.0847931	0.40903	-0.207303	0.835773	0.973696
BCO1	12.5887	0.403901	1.11005	0.363859	0.715963	0.949859
BCO2	74.7954	0.370031	0.794375	0.465814	0.641348	0.926336
BCOR	271.315	0.600514	0.480219	1.2505	0.211117	0.673563
BCORL1	349.47	0.26538	0.384665	0.6899	0.490257	0.869809
BCR	980.477	-1.69347	0.550805	-3.07453	0.00210832	0.0590271
BCS1L	110.556	-0.223926	0.439361	-0.509664	0.610287	0.917939
BCYRN1	137.451	-0.466796	1.00953	-0.462392	0.6438	0.927078
BDH1	203.032	-0.726185	0.505377	-1.43692	0.150741	0.591851
BDH2	178.136	0.433906	0.6634	0.654064	0.513071	0.881009
BDKRB1	0.777469	-1.91764	4.71293	-0.406889	0.68409	0.938258
BDKRB2	94.482	1.68576	1.00345	1.67997	0.0929638	0.47929
BDNF	40.7704	1.17785	1.12124	1.05049	0.293492	0.753535
BDP1	945.005	0.168134	0.278437	0.60385	0.545943	0.893994
BEAN1	39.2119	-2.27626	1.28817	-1.76705	0.0772196	0.435399
BECN1	398.28	0.0465443	0.186445	0.249641	0.802865	0.966826
BEGAIN	125.63	-1.30111	0.606232	-2.14623	0.0318543	0.277833
BEND3	117.736	-0.49682	0.515392	-0.963964	0.335064	0.788621
BEND4	13.5365	-1.23476	1.5023	-0.821911	0.411127	0.834072
BEND5	29.3105	0.125428	0.691371	0.181419	0.856038	0.97864
BEND6	112.035	0.130839	0.645795	0.202602	0.839446	0.974737
BEND7	120.603	-0.857376	0.513439	-1.66987	0.0949452	0.483649
BEST1	293.984	-0.296079	0.54546	-0.542806	0.587264	0.909914
BEST3	582.776	-1.01812	1.38333	-0.73599	0.461737	0.85726
BEST4	21.8022	1.93206	1.15283	1.67592	0.093754	0.48089
BET1	130.911	0.960245	0.750471	1.27952	0.200713	0.658407
BET1L	399.701	0.684564	0.358701	1.90845	0.0563329	0.373277
BEX1	133.837	-2.6883	0.932985	-2.8814	0.00395918	0.0839511
BEX2	64.1812	-0.234344	0.746378	-0.313974	0.753541	0.957852
BEX3	423.978	0.469693	0.541829	0.866865	0.386016	0.818658
BEX4	231.112	-0.149764	0.414224	-0.361554	0.717685	0.950086
BEX5	6.3212	-0.522134	1.78529	-0.292464	0.769932	0.962766
BFAR	287.745	0.664736	0.19859	3.34728	0.000816096	0.0317571
BFSP1	2.85628	0.163719	2.03398	0.0804923	0.935846	0.990293
BGLAP	18.3294	-1.14475	1.04791	-1.09241	0.274654	0.737431
BGN	1903.29	1.34173	0.467011	2.87301	0.00406585	0.0858649
BHLHE22	28.123	-1.59866	2.24641	-0.711652	0.47668	0.864796
BHLHE40	1035.95	1.26569	0.513467	2.46498	0.0137019	0.176553
BHLHE41	806.271	0.28579	0.46403	0.615888	0.537969	0.890991
BHMT	12.1093	-1.38029	2.3691	-0.582625	0.560146	0.901101
BHMT2	28.4533	0.975268	1.067	0.914032	0.3607	0.807355
BICC1	91.1606	2.24513	0.606121	3.70409	0.000212151	0.0127197
BICD1	2063.13	-0.251116	0.447958	-0.56058	0.575084	0.905501
BICD2	530.691	0.361766	0.307255	1.17741	0.239031	0.708176
BICDL1	31.9386	0.224024	1.16105	0.19295	0.846999	0.977182
BICRA	594.777	-0.533735	0.493112	-1.08238	0.279084	0.740533
BICRAL	489.549	-0.17917	0.505762	-0.354258	0.723145	0.950585
BID	191.451	-0.167728	0.446245	-0.375866	0.707017	0.946885
BIN1	725.131	-0.312595	0.669019	-0.467244	0.640325	0.926336
BIN2	112.134	0.777005	0.666841	1.1652	0.243937	0.712148
BIN3	209.163	0.378855	0.371288	1.02038	0.307548	0.767471
BIRC2	625.479	0.216056	0.573108	0.376989	0.706181	0.946797
BIRC3	196.038	2.02266	0.644571	3.138	0.00170103	0.0508989
BIRC5	121.324	-0.781205	0.913535	-0.855146	NA	NA
BIRC6	2973.68	-0.0787139	0.327813	-0.240119	0.810238	0.969421
BIRC7	3.21591	-2.79823	2.74977	-1.01762	0.308857	0.768132
BIVM	426.532	-0.639145	0.365308	-1.7496	0.0801869	0.445611
BLACAT1	49.1552	-1.21827	1.12911	-1.07897	0.280602	0.741242
BLCAP	758.759	-0.160534	0.296427	-0.541562	0.58812	0.91032
BLID	59.7517	0.0561412	0.592557	0.094744	0.924518	0.990078
BLK	2.6718	2.31869	3.12005	0.743158	0.457386	0.854885
BLM	318.634	-1.22835	0.645396	-1.90325	0.0570079	0.374835
BLMH	181.458	-0.453893	0.328199	-1.38298	0.16667	0.613474
BLNK	56.072	1.12684	0.918445	1.2269	0.219862	0.685626
BLOC1S1	110.148	-0.685683	0.454739	-1.50786	0.13159	0.560869
BLOC1S2	113.986	-0.0407964	0.377726	-0.108005	0.913992	0.988168
BLOC1S3	109.306	-0.0464814	0.490854	-0.0946949	0.924557	0.990078
BLOC1S4	44.5796	-0.30414	0.567958	-0.535497	0.592306	0.912344
BLOC1S5	135.899	0.488172	0.374793	1.30251	0.192742	0.648554
BLOC1S5-TXNDC5	2.83597	-0.234977	4.7152	-0.049834	0.960255	0.99464
BLOC1S6	565.07	0.348621	0.354998	0.982037	0.326082	0.782325
BLTP1	2620.36	-0.390383	0.38354	-1.01784	0.308753	0.768132
BLTP2	1813.55	0.20419	0.177618	1.1496	0.250307	0.718781
BLTP3A	631.113	0.055236	0.401353	0.137625	0.890537	0.983419
BLTP3B	424.868	-0.0116459	0.467682	-0.0249014	0.980134	0.996252
BLVRA	80.0871	1.01597	0.601138	1.69007	0.0910144	0.473973
BLVRB	57.2803	1.48664	0.715154	2.07877	0.0376388	0.302231
BLZF1	204.83	0.326892	0.394863	0.827862	0.407748	0.833098
BMAL1	211.607	-0.0294513	0.417036	-0.0706206	0.9437	0.992117
BMAL2	248.147	-0.237739	0.582689	-0.408002	0.683272	0.937926
BMERB1	279.838	-0.00578651	0.574024	-0.0100806	0.991957	0.997804
BMF	125.519	1.41135	0.700446	2.01493	0.0439115	0.327316
BMI1	329.626	-0.65403	0.383392	-1.70591	0.0880256	0.466893
BMP1	517.538	0.828861	0.411758	2.01298	0.0441166	0.327596
BMP2	177.057	-0.324261	0.737459	-0.4397	0.660154	0.931327
BMP2K	1372.06	0.545481	0.470541	1.15926	0.246349	0.714711
BMP3	4.7061	-0.563892	3.91995	-0.143852	0.885618	0.982494
BMP4	20.9986	0.0569405	1.27699	0.0445897	0.964434	0.994776
BMP5	19.0908	2.12314	1.83834	1.15493	NA	NA
BMP6	33.2149	0.199341	0.863905	0.230745	0.817513	0.970612
BMP7	443.784	-2.28951	0.761736	-3.00564	0.00265022	0.0670341
BMP8A	127.787	-0.243707	0.961925	-0.253354	0.799995	0.965865
BMP8B	103.883	-0.0385624	1.01929	-0.0378326	0.969821	0.994885
BMPER	150.367	1.84893	0.740581	2.49659	0.0125392	0.168669
BMPR1A	482.62	-0.624811	0.269553	-2.31795	0.020452	0.220247
BMPR1B	381.614	-0.879652	0.910257	-0.966377	0.333856	0.788396
BMPR2	2065.83	-0.358109	0.221746	-1.61495	0.106322	0.513184
BMS1	163.151	0.190612	0.369631	0.515682	0.606077	0.917597
BMT2	149.968	-0.336404	0.892336	-0.376992	0.706179	0.946797
BNC1	3.01397	3.91	3.53176	1.1071	0.268253	0.732546
BNC2	344.892	2.95057	0.767747	3.84315	0.000121464	0.00881899
BNIP1	35.0433	-0.858863	0.646193	-1.32911	0.183811	0.636545
BNIP2	665.707	0.329117	0.396126	0.830838	0.406065	0.832462
BNIP3	289.665	0.74974	0.384204	1.95141	0.0510084	0.353175
BNIP3L	1091.71	0.894118	0.406974	2.19699	0.028021	0.261142
BNIPL	20.6551	0.706198	1.04845	0.673563	0.500589	0.874577
BOC	658.072	0.293734	0.53035	0.55385	0.579682	0.907347
BOD1	192.761	0.216475	0.308312	0.70213	0.482598	0.867172
BOD1L1	990.948	0.0465894	0.275236	0.16927	0.865584	0.98001
BOK	76.6173	-1.82745	0.783295	-2.33302	0.0196469	0.215331
BOLA1	34.8714	-0.168368	0.778061	-0.216394	0.82868	0.972549
BOLA2	94.0519	0.30942	0.79786	0.387813	0.698154	0.944044
BOLA2-SMG1P6	190.822	0.0966494	0.387401	0.249482	0.802988	0.966826
BOLA2B	29.6411	0.971216	1.05567	0.920003	0.357571	0.806145
BOLA3	47.7312	0.423729	0.37986	1.11549	0.264642	0.72967
BOP1	159.726	-0.131936	0.60909	-0.216612	0.828511	0.972549
BORA	31.9501	-1.12181	1.02024	-1.09956	0.271523	0.736151
BORCS5	315.011	-0.395867	0.217912	-1.81664	0.069273	0.415176
BORCS6	29.0146	0.657472	0.801349	0.820456	0.411956	0.834178
BORCS7	100.228	0.337887	0.375546	0.899723	0.368268	0.811586
BORCS8	539.388	-0.632072	0.582377	-1.08533	0.277774	0.740427
BORCS8-MEF2B	8.6432	-2.74645	3.11687	-0.881157	0.378233	0.815062
BPGM	106.916	-0.434153	0.687794	-0.631225	0.527893	0.887331
BPHL	174.02	0.124335	0.376205	0.330498	0.741024	0.954446
BPIFB4	2.86171	3.22524	4.66062	0.69202	0.488925	0.869351
BPNT1	127.378	0.144056	0.266485	0.540579	0.588798	0.910786
BPNT2	1273.92	0.159293	0.284106	0.560684	0.575013	0.905478
BPTF	2151.48	-0.44952	0.186301	-2.41287	0.0158274	0.190172
BRAF	1726.52	-0.241776	0.374819	-0.645048	0.518896	0.883455
BRAP	179.882	-0.445146	0.470106	-0.946906	0.343687	0.794909
BRAT1	552.213	-0.742129	0.612435	-1.21177	0.225601	0.692144
BRCA1	334.133	-0.0140133	0.574264	-0.0244022	0.980532	0.996252
BRCA2	305.982	0.392863	0.906329	0.433467	0.664676	0.932541
BRCC3	144.225	0.91316	0.466002	1.95956	0.0500471	0.351125
BRD1	330.671	-0.173022	0.287292	-0.602251	0.547007	0.894396
BRD10	838.996	0.0274959	0.286271	0.0960488	0.923482	0.990078
BRD2	1815.31	0.240747	0.274779	0.876148	0.380949	0.816399
BRD3	444.51	-0.0859167	0.39853	-0.215584	0.829312	0.972606
BRD3OS	316.032	0.0538915	0.36821	0.146361	0.883637	0.981755
BRD4	1919.88	0.0485364	0.26963	0.180011	0.857144	0.978643
BRD7	390.341	-0.447966	0.317855	-1.40934	0.158734	0.605177
BRD8	351.555	-0.498656	0.410675	-1.21424	0.224658	0.691012
BRD9	413.143	-0.452979	0.345793	-1.30997	0.190206	0.645773
BRF1	501.791	-0.77819	0.400416	-1.94346	0.051961	0.357326
BRF2	49.7295	0.462106	0.520082	0.888525	0.374259	0.814124
BRI3	333.762	0.608401	0.347139	1.75262	0.0796679	0.444399
BRI3BP	339.075	-0.562474	0.34917	-1.61089	0.107204	0.514637
BRICD5	78.3627	0.362998	0.491076	0.73919	0.459792	0.856655
BRINP1	79.2001	1.03296	1.07587	0.960118	0.336996	0.788793
BRINP2	285.213	-2.10838	0.63138	-3.33932	0.000839837	0.0323697
BRINP3	142.023	-2.50235	1.27725	-1.95917	0.0500932	0.351125
BRIP1	158.131	-0.317894	1.06197	-0.299342	0.764679	0.961297
BRIX1	113.98	0.516102	0.434153	1.18876	0.234535	0.701494
BRK1	272.642	-0.0357011	0.258262	-0.138236	0.890054	0.98336
BRME1	87.4101	-0.663881	0.867425	-0.765347	0.444065	0.849084
BRMS1	58.4282	0.967198	0.706243	1.3695	0.170844	0.619122
BRMS1L	86.49	-0.384834	0.644492	-0.597113	0.550432	0.89696
BROX	547.022	0.0724676	0.378865	0.191275	0.84831	0.977182
BRPF1	211.184	-0.11995	0.364517	-0.329064	0.742107	0.954446
BRPF3	551.258	0.215703	0.302039	0.714156	0.475131	0.863948
BRSK1	377.717	-0.95782	0.582171	-1.64526	0.0999172	0.498908
BRSK2	174.554	-4.23994	1.10433	-3.83937	0.00012335	0.0088746
BRWD1	2296.52	-0.119439	0.349315	-0.341923	0.732408	0.952989
BRWD3	667.968	0.122374	0.405146	0.302048	0.762616	0.960382
BSCL2	211.226	-0.548579	0.368988	-1.48671	0.137091	0.569762
BSDC1	606.76	0.215601	0.254542	0.847017	0.396985	0.826513
BSG	1055.01	-0.148687	0.463897	-0.320517	0.748577	0.956883
BSN	782.475	-1.82673	0.582029	-3.13856	0.00169782	0.0508969
BSND	2.12353	2.31545	4.72924	0.489603	0.624415	0.921237
BSPRY	2.97858	2.67581	3.68275	0.72658	0.467483	0.860357
BST1	16.6708	0.259211	1.1874	0.218302	0.827194	0.972002
BST2	97.2011	1.23783	0.834808	1.48278	0.138134	0.570793
BTAF1	866.37	0.205672	0.405756	0.506885	0.612236	0.917939
BTBD1	517.551	-0.202362	0.346484	-0.584044	0.559191	0.900426
BTBD10	217.69	-0.299209	0.380832	-0.785672	0.43206	0.844024
BTBD16	1.20724	-1.90408	3.3086	-0.575493	0.564958	0.903081
BTBD17	23.8411	-4.71102	1.86669	-2.52373	0.0116118	0.161073
BTBD18	36.9692	-4.41346	4.65981	-0.947133	NA	NA
BTBD19	481.493	1.44345	0.592016	2.4382	0.0147608	0.183383
BTBD2	490.879	-0.530639	0.44991	-1.17943	0.238226	0.707596
BTBD3	723.506	-0.886872	0.488267	-1.81637	0.0693143	0.41527
BTBD6	162.123	-0.0696566	0.508763	-0.136914	0.891099	0.983517
BTBD7	596.031	-0.0533008	0.4316	-0.123496	0.901714	0.986304
BTBD8	158.661	-0.546812	0.664707	-0.822636	0.410715	0.834072
BTBD9	383.47	-0.280516	0.303305	-0.924865	0.355036	0.804835
BTC	14.2329	5.31318	1.7562	3.02539	0.00248314	0.0653611
BTD	229.242	-1.04843	0.60725	-1.72652	0.084254	0.456155
BTF3	340.055	0.176646	0.351593	0.502417	0.615374	0.919236
BTF3L4	488.195	-0.148692	0.503968	-0.295043	0.767961	0.96254
BTG1	1213.19	0.990611	0.407224	2.43259	0.0149911	0.184405
BTG2	1438.54	-0.147167	0.458586	-0.320915	0.748275	0.956647
BTG3	149.35	0.61071	0.70466	0.866673	0.386121	0.818658
BTK	68.6795	1.29413	0.715124	1.80965	0.0703499	0.41884
BTLA	6.28919	-1.01561	1.59017	-0.638684	0.523029	0.885387
BTN2A1	207.529	0.614843	0.348531	1.7641	0.0777157	0.437531
BTN2A2	171.812	0.409807	0.429047	0.955156	0.339499	0.791225
BTN3A1	375.509	0.353585	0.448077	0.789117	0.430043	0.844014
BTN3A2	341.972	0.847253	0.497484	1.70308	0.0885535	0.467724
BTN3A3	270.855	0.595277	0.514715	1.15652	0.24747	0.715404
BTNL9	67.3924	-0.830453	0.862068	-0.963326	0.335384	0.788621
BTRC	322.248	-0.412595	0.461657	-0.893726	0.371469	0.813846
BUB1	118.596	-0.41011	0.917352	-0.447059	0.654833	0.930153
BUB1B	81.3956	0.317607	0.969758	0.327511	0.743281	0.954864
BUB3	578.176	0.206462	0.425902	0.484764	0.627844	0.922361
BUD13	84.4067	-0.482617	0.469719	-1.02746	0.304205	0.765161
BUD23	614.379	-0.331167	0.324478	-1.02062	0.307437	0.767339
BUD31	80.1836	0.546176	0.578921	0.943437	0.345458	0.795991
BVES	192.734	1.84195	0.7412	2.48509	0.0129518	0.172279
BYSL	58.2259	-0.524103	0.699296	-0.749473	0.453572	0.853101
BZW1	1199.89	-0.135443	0.270103	-0.50145	0.616055	0.919236
BZW2	160.659	1.47592	0.668392	2.20816	0.0272329	0.257103
C10orf105	43.9759	-3.22753	1.54825	-2.08463	NA	NA
C10orf143	20.5089	0.440168	0.686437	0.641237	0.521369	0.88492
C10orf62	4.10568	-0.711286	2.0687	-0.343833	0.730972	0.952606
C10orf67	3.2956	1.57031	2.01805	0.778129	0.436493	0.846019
C10orf88	64.0383	-0.197581	0.401555	-0.492039	0.622692	0.920233
C10orf90	104.481	-1.01727	0.889075	-1.14419	0.252543	0.719735
C11orf21	18.5521	2.36529	0.953738	2.48002	0.0131376	0.173327
C11orf24	163.585	0.978617	0.362763	2.69768	0.00698251	0.119107
C11orf52	2.20222	-0.971744	2.91377	-0.333501	0.738756	0.954446
C11orf54	235.06	-0.145369	0.269678	-0.539048	0.589853	0.911643
C11orf58	1190.42	-0.189865	0.482515	-0.393491	0.693957	0.942583
C11orf65	16.6379	-1.43074	1.27726	-1.12016	0.262646	0.728281
C11orf68	181.55	-0.298244	0.466295	-0.639602	0.522431	0.885387
C11orf71	98.9743	0.0141193	0.734175	0.0192315	0.984656	0.99652
C11orf87	86.3817	1.70248	0.953603	1.78531	0.0742107	0.427976
C11orf91	2.4425	0.611353	1.84486	0.331382	0.740356	0.954446
C11orf96	563.44	0.709738	1.00322	0.707458	NA	NA
C11orf98	28.8924	-0.0108311	1.16606	-0.00928862	0.992589	0.998014
C12orf43	121.377	-0.821521	0.391648	-2.0976	0.0359406	0.295483
C12orf50	6.9729	-1.93931	1.15118	-1.68462	0.092061	0.476586
C12orf56	3.61453	-2.63371	2.81038	-0.937137	0.348688	0.799383
C12orf57	93.8455	0.0624208	0.414818	0.150478	0.880388	0.981523
C12orf60	11.8943	-0.514694	0.992571	-0.518546	0.604077	0.917302
C12orf75	48.8967	-0.808035	1.14264	-0.707167	0.479463	0.866147
C12orf76	172.498	-0.826504	0.486971	-1.69724	0.0896521	0.470892
C13orf46	178.881	-0.396937	0.828411	-0.479154	NA	NA
C14orf119	118.601	0.424954	0.738848	0.575157	0.565185	0.903081
C14orf132	747.29	0.26625	0.538745	0.494205	0.621162	0.920233
C14orf28	37.675	-0.65179	0.74008	-0.880702	0.378479	0.815062
C14orf93	47.2053	-0.43809	0.485247	-0.90282	0.366621	0.809952
C15orf39	420.512	0.431323	0.443473	0.972605	0.33075	0.786457
C15orf40	468.189	-0.0572725	0.416365	-0.137553	0.890593	0.983419
C15orf48	10.2095	1.19477	1.17783	1.01438	0.310402	0.770023
C15orf61	45.4105	-1.08885	0.586063	-1.85791	0.0631814	0.396426
C15orf62	28.1976	-0.720011	2.21496	-0.325068	NA	NA
C16orf46	11.7912	2.16139	1.76766	1.22274	0.221428	0.686519
C16orf54	25.914	0.529276	0.929254	0.56957	0.568969	0.904328
C16orf74	7.59605	-0.071564	1.674	-0.0427502	0.965901	0.994783
C16orf86	13.9049	-1.38575	1.08166	-1.28113	0.200148	0.658058
C16orf87	146.165	-0.160646	0.669592	-0.239917	0.810395	0.969421
C16orf89	19.1978	-0.483285	1.15016	-0.420188	0.674348	0.936093
C16orf95	18.9432	-0.517503	1.06235	-0.487132	0.626165	0.921571
C16orf96	16.8417	-0.259053	0.978142	-0.264842	0.791131	0.96405
C17orf100	26.8315	-1.11647	0.775656	-1.43939	0.15004	0.590818
C17orf107	35.2145	0.873456	0.852908	1.02409	0.305792	0.766132
C17orf113	43.1808	-1.93631	0.667898	-2.89911	0.00374225	0.0812058
C17orf114	3.4638	0.458434	1.60092	0.286356	0.774606	0.963163
C17orf49	114.829	0.784103	0.441476	1.7761	0.0757171	0.430887
C17orf58	65.8368	0.435597	0.497955	0.874771	0.381699	0.817212
C17orf67	6.02413	1.07557	1.32269	0.813163	0.416124	0.835519
C17orf75	217.236	-1.20164	0.53496	-2.24622	0.0246897	0.242375
C18orf21	57.1521	0.401118	0.508889	0.788221	0.430567	0.844014
C18orf32	320.838	-0.996439	0.388046	-2.56783	0.0102336	0.148763
C18orf54	172.651	-1.2453	0.591948	-2.10374	0.0354016	0.292812
C19orf12	342.57	-0.230034	0.332357	-0.692129	0.488856	0.869351
C19orf18	8.02453	1.1863	1.14869	1.03274	0.301725	0.7627
C19orf25	231.105	-0.346963	0.521366	-0.665488	0.505738	0.876242
C19orf38	6.88728	1.91925	1.51462	1.26714	0.205104	0.665294
C19orf44	107.804	-1.15178	0.603749	-1.90771	0.0564288	0.373607
C19orf47	202.48	-1.05602	0.448959	-2.35216	0.0186648	0.208376
C19orf48P	160.605	-0.307643	0.426318	-0.72163	0.470522	0.860655
C19orf53	85.0851	0.399258	0.439481	0.908475	0.363627	0.80836
C19orf73	5.15929	-2.4286	1.73702	-1.39814	0.16207	0.608725
C19orf81	1.64573	0.0596607	2.70041	0.0220932	0.982374	0.996257
C1D	52.2743	-0.229111	0.722448	-0.317131	0.751144	0.957101
C1GALT1	478.416	-0.0399735	0.596379	-0.0670269	0.94656	0.993008
C1GALT1C1	61.7263	0.367584	0.733457	0.501166	0.616254	0.919236
C1GALT1C1L	4.82514	-2.04838	1.7572	-1.1657	0.243734	0.711938
C1QA	376.682	1.9322	0.814062	2.37352	0.0176193	0.202485
C1QB	645.898	1.93301	0.567488	3.40625	0.000658611	0.0274168
C1QBP	141.806	-0.0165957	0.431147	-0.038492	0.969295	0.994885
C1QC	1003.06	1.79675	0.497997	3.60795	0.000308623	0.0163784
C1QL1	444.27	1.67501	1.40803	1.18961	0.234199	0.701299
C1QL2	4.82738	-3.12423	2.04466	-1.52799	0.126514	0.554415
C1QL3	10.3384	0.620877	1.87617	0.330929	0.740698	0.954446
C1QL4	24.5208	-1.07714	2.11925	-0.508267	0.611266	0.917939
C1QTNF1	425.086	0.439125	0.70146	0.626015	0.531305	0.888867
C1QTNF12	18.3295	3.95875	1.43088	2.76666	0.00566337	0.105114
C1QTNF2	21.6879	2.40529	1.24496	1.93202	0.0533569	0.362004
C1QTNF3	104.709	0.244236	0.672175	0.363352	0.716342	0.949859
C1QTNF3-AMACR	0.957201	0.652175	4.74843	0.137345	0.890758	0.983517
C1QTNF4	27.3445	-1.42612	1.12314	-1.26976	0.204169	0.664205
C1QTNF5	117.517	-1.42202	0.870794	-1.63302	0.102466	0.50497
C1QTNF6	262.646	0.155985	0.538226	0.289813	0.771959	0.963058
C1QTNF7	38.0014	0.261658	1.83106	0.1429	NA	NA
C1QTNF8	3.6959	-4.12859	2.76129	-1.49516	0.134871	0.566061
C1R	878.913	1.35152	0.359107	3.76356	0.000167512	0.0106759
C1RL	416.267	1.08913	0.342826	3.17691	0.00148852	0.0470763
C1S	618.668	1.36933	0.399342	3.42897	0.000605885	0.0261548
C1orf115	35.126	-1.51435	1.05626	-1.43369	0.151661	0.593314
C1orf116	5.89713	-0.276918	1.29015	-0.21464	0.830048	0.972752
C1orf122	149.517	-0.287391	0.585836	-0.490566	0.623733	0.920419
C1orf127	1.96525	0.753812	2.78397	0.270769	0.786569	0.963967
C1orf131	79.274	0.588814	0.647889	0.908819	0.363445	0.80836
C1orf159	136.12	0.312327	0.434539	0.718756	0.472292	0.862334
C1orf162	131.021	1.9362	0.778774	2.48621	0.0129112	0.172022
C1orf167	5.73333	3.03205	2.50574	1.21004	0.226262	0.692912
C1orf174	161.024	0.379957	0.458284	0.829087	0.407055	0.832627
C1orf198	746.736	-0.184837	0.56195	-0.328921	0.742216	0.954479
C1orf21	915.175	-0.741091	0.371745	-1.99355	0.0462014	0.335436
C1orf216	171.511	0.260074	0.367983	0.706756	0.479718	0.866208
C1orf226	333.459	-0.856124	0.580066	-1.47591	0.139969	0.573478
C1orf35	63.1581	-0.483304	0.642757	-0.751924	0.452097	0.852028
C1orf43	512.936	0.221075	0.319543	0.691848	0.489033	0.869351
C1orf50	200.018	0.19145	0.313566	0.610557	0.541493	0.892728
C1orf52	146.342	-0.144078	0.397959	-0.362043	0.71732	0.949933
C1orf53	2.41064	-0.612954	1.68379	-0.364033	0.715833	0.949859
C1orf54	22.5343	-0.903338	1.02977	-0.877225	0.380364	0.816118
C1orf56	45.8459	-1.69175	0.900027	-1.87966	0.0601543	0.387614
C1orf74	50.2722	0.195209	1.01442	0.192433	0.847403	0.977182
C1orf87	6.08677	-2.08546	2.31308	-0.901593	0.367273	0.810333
C1orf94	15.5084	0.95594	1.28505	0.743894	0.456941	0.854885
C2	157.78	2.8655	0.672338	4.26199	2.02612682878732e-05	0.00273325
C20orf202	5.6743	-0.441166	1.76626	-0.249774	0.802762	0.966826
C20orf203	13.8925	0.0985703	1.01719	0.0969047	0.922802	0.990078
C20orf204	63.9536	-0.000782746	0.675581	-0.00115863	0.999076	0.999693
C20orf96	102.564	-0.77256	0.638852	-1.20929	0.22655	0.693304
C21orf58	183.638	0.685162	0.748649	0.915199	0.360087	0.807242
C21orf91	172.688	0.145774	0.916486	0.159058	0.873623	0.981081
C22orf23	7.03228	-1.54632	1.40977	-1.09686	0.272703	0.736553
C22orf39	286.845	-0.229938	0.388682	-0.591585	0.554128	0.89802
C22orf46P	119.741	0.63448	0.55094	1.15163	0.249472	0.717909
C2CD2	477.672	0.291132	0.361867	0.804528	0.421092	0.838453
C2CD2L	256.189	0.201878	0.405536	0.497806	0.618621	0.92012
C2CD3	692.174	0.0454763	0.360387	0.126187	0.899584	0.985685
C2CD4A	13.897	1.4197	1.9732	0.719491	0.471838	0.862043
C2CD4B	8.3924	0.994809	1.55296	0.640591	0.521789	0.884922
C2CD4C	40.337	-0.604076	0.897969	-0.672714	0.501129	0.874672
C2CD4D	6.49248	-2.43896	1.6786	-1.45297	0.146231	0.586228
C2CD5	465.824	-0.0565382	0.424356	-0.133233	0.894009	0.984736
C2CD6	16.15	-0.458559	1.1126	-0.412151	0.680229	0.937491
C2orf15	6.46992	-1.08178	1.80801	-0.59833	0.54962	0.896267
C2orf42	105.374	-0.499124	0.310429	-1.60785	0.107867	0.51585
C2orf49	280.715	-0.29866	0.506574	-0.589568	0.55548	0.898982
C2orf50	28.9916	-0.442005	1.12753	-0.392013	0.695049	0.942864
C2orf66	48.1387	-0.573719	0.659927	-0.869367	0.384646	0.818658
C2orf68	496.189	-0.335555	0.307221	-1.09223	0.274733	0.737431
C2orf69	231.375	-0.109945	0.353383	-0.31112	0.755709	0.95841
C2orf72	555.099	-1.52978	0.58477	-2.61603	0.00889579	0.137804
C2orf73	6.90096	-2.2548	1.39696	-1.61408	0.106511	0.513256
C2orf74	14.1796	0.95158	1.16558	0.816399	0.414272	0.835133
C2orf76	30.0609	0.498967	0.655541	0.761154	0.446565	0.85018
C2orf80	23.0492	-4.62697	1.27134	-3.63944	0.00027323	0.0154163
C2orf81	42.787	0.756149	0.773533	0.977526	0.328309	0.784307
C2orf88	240.837	-2.30467	0.751841	-3.06538	0.00217397	0.0601576
C2orf92	178.79	0.840525	0.436338	1.92632	0.0540648	0.364667
C3	4127.3	1.60831	0.546679	2.94196	0.00326145	0.0764058
C3AR1	199.397	1.20637	0.553005	2.18149	0.0291475	0.267025
C3orf18	76.9322	0.050753	0.739152	0.0686638	0.945257	0.99257
C3orf20	3.63693	-0.754587	1.66444	-0.453359	0.65029	0.928953
C3orf33	27.7794	0.957256	0.800609	1.19566	0.23183	0.699508
C3orf38	181.731	0.191327	0.468215	0.40863	0.682811	0.937781
C3orf52	28.6636	1.91467	1.23741	1.54732	0.121787	0.545856
C3orf62	137.532	-0.0195823	0.371002	-0.0527821	0.957906	0.994566
C3orf70	959.902	-2.15861	0.43627	-4.94789	7.50237778078823e-07	0.000230566
C3orf80	19.6149	0.346474	1.3121	0.264061	0.791733	0.964192
C4A	913.641	2.02646	0.813872	2.48991	0.0127777	0.170947
C4B	973.036	1.91352	0.627475	3.04955	0.00229186	0.0622493
C4orf19	95.5494	-1.1396	0.846279	-1.3466	0.178109	0.629104
C4orf3	595.214	0.484189	0.245204	1.97464	0.0483096	0.344965
C4orf33	107.568	0.601858	0.696345	0.864309	0.387418	0.820022
C4orf36	7.13394	4.06524	1.72786	2.35276	0.0186345	0.208376
C4orf46	88.1357	-0.528531	0.789622	-0.669347	0.503274	0.874893
C4orf50	46.3262	0.706195	1.20531	0.585906	0.557939	0.899351
C4orf54	7.03886	3.57139	1.44118	2.47809	0.0132087	0.173698
C5	172.165	0.970158	0.630119	1.53964	0.123647	0.549264
C5AR1	453.557	1.43558	0.675906	2.12393	0.0336757	0.285864
C5AR2	120.715	1.60005	0.61102	2.61866	0.00882756	0.137255
C5orf15	208.946	0.237732	0.410354	0.579334	0.562364	0.902431
C5orf22	209.172	0.285491	0.695188	0.410668	0.681316	0.937491
C5orf24	725.363	-0.174078	0.365217	-0.476644	0.633616	0.92404
C5orf34	36.5531	0.239529	1.0302	0.232507	0.816144	0.97031
C5orf46	5.01447	4.94978	2.77146	1.78598	0.0741021	0.427976
C5orf47	8.20406	-1.51839	1.6471	-0.921852	0.356606	0.80544
C5orf63	165.418	0.56785	0.742876	0.764394	0.444632	0.849551
C6	3.14351	-0.0213689	3.68455	-0.0057996	0.995373	0.998766
C6orf118	42.1672	-2.01495	1.38239	-1.45759	0.144954	0.583708
C6orf120	260.582	0.151077	0.25517	0.592065	0.553807	0.89802
C6orf132	5.44056	2.42015	2.29402	1.05499	0.291432	0.751975
C6orf136	85.2015	-0.379321	0.34138	-1.11114	0.266507	0.730724
C6orf141	195.688	3.09966	1.05477	2.9387	0.00329592	0.0764663
C6orf15	7.20016	-3.28798	3.2268	-1.01896	0.308223	0.768132
C6orf163	85.7353	0.170668	0.756919	0.225477	0.821608	0.971252
C6orf226	13.9463	-0.3887	0.979737	-0.39674	0.69156	0.941345
C6orf47	137.738	-0.0809937	0.492896	-0.164322	0.869478	0.980442
C6orf62	1534.32	0.256165	0.299593	0.855046	0.392526	0.823952
C6orf89	928.596	0.0885928	0.231096	0.383358	0.701454	0.945474
C7	157.669	1.12656	0.968081	1.1637	0.244545	0.71271
C7orf25	140.81	0.847976	0.8149	1.04059	0.298066	0.758759
C7orf50	345.392	-0.0751795	0.548931	-0.136956	0.891065	0.983517
C7orf57	37.7233	1.76847	1.75324	1.00869	0.313124	0.771395
C7orf78	17.8613	-0.620926	2.24822	-0.276185	0.782406	0.963163
C8orf33	284.583	0.0657826	0.402821	0.163305	0.870279	0.980442
C8orf34	46.2431	-0.449964	0.993541	-0.452889	0.650629	0.929195
C8orf48	10.7267	-0.780318	1.28954	-0.605114	0.545103	0.893945
C8orf58	98.1935	-0.665464	0.518949	-1.28233	0.199727	0.657802
C8orf76	91.034	0.158163	0.417698	0.378653	0.704945	0.946149
C8orf82	223.642	-0.607951	0.655282	-0.92777	0.353527	0.803142
C8orf88	34.6919	0.269935	0.732276	0.368624	0.712408	0.948753
C9orf152	2.92756	0.29943	2.50735	0.119421	0.904942	0.986877
C9orf153	20.6963	1.40161	0.872189	1.60701	0.108053	0.515975
C9orf40	54.3549	0.727621	0.641089	1.13498	0.256385	0.723572
C9orf43	11.3534	1.275	1.28263	0.994047	0.3202	0.77782
C9orf50	26.8579	0.0977613	0.897282	0.108953	0.91324	0.988138
C9orf72	407.954	0.569853	0.629902	0.904671	0.36564	0.809952
C9orf78	221.232	0.426234	0.392668	1.08548	0.277708	0.740427
C9orf85	131.41	0.429717	0.387814	1.10805	0.26784	0.732027
CA1	22.3109	-2.08351	3.89128	-0.53543	0.592353	0.912344
CA10	57.6484	-1.06829	1.61977	-0.659529	0.509556	0.87911
CA11	100.864	-0.825209	0.870953	-0.947479	0.343395	0.794693
CA12	900.246	2.00941	0.73017	2.75198	0.00592367	0.107262
CA13	265.927	1.02351	0.466173	2.19557	0.0281229	0.261489
CA14	40.6745	-3.41851	1.22207	-2.79732	0.00515292	0.0993041
CA2	443.09	-0.411912	0.58832	-0.70015	0.483834	0.867172
CA3	92.8442	3.4213	0.934921	3.65946	0.000252748	0.0146124
CA4	11.3272	-3.11244	1.3929	-2.2345	0.0254505	0.247294
CA5B	321.281	-0.240365	0.541337	-0.444021	0.657027	0.930728
CA7	2.69028	-1.45262	4.04463	-0.359148	0.719484	0.950086
CA8	121.151	-2.51495	0.973266	-2.58404	0.00976517	0.145026
CA9	73.1385	8.0144	1.73578	4.61718	3.8898685997639e-06	0.000767917
CAAP1	78.1008	0.000805906	0.559767	0.00143972	0.998851	0.99953
CAB39	651.762	0.43251	0.348024	1.24276	0.213957	0.677544
CAB39L	134.979	-0.919199	0.400449	-2.29542	0.021709	0.227846
CABCOCO1	9.03779	-2.33109	1.57246	-1.48245	0.13822	0.570793
CABIN1	1097.25	-0.222117	0.406054	-0.547013	0.58437	0.908895
CABLES1	80.4539	-0.489906	0.655944	-0.746871	0.455141	0.854223
CABLES2	169.682	-0.242902	0.851851	-0.285146	0.775532	0.963163
CABP1	51.3957	-0.0342531	1.0761	-0.0318308	0.974607	0.99621
CABP4	34.901	0.233372	0.612924	0.380752	0.703388	0.945796
CABP7	62.0968	2.52258	1.2014	2.09969	NA	NA
CABYR	17.2079	0.635638	1.04821	0.606402	0.544248	0.893629
CACFD1	152.114	0.207139	0.650808	0.31828	0.750273	0.957101
CACHD1	419.341	-1.19415	0.415672	-2.87281	0.00406835	0.0858649
CACNA1A	1617.35	1.72129	0.898732	1.91525	0.0554608	0.369921
CACNA1B	57.1327	-2.10658	1.28241	-1.64267	0.100451	0.499744
CACNA1C	687.01	0.61187	0.598773	1.02187	0.306841	0.767136
CACNA1D	332.138	-0.0699974	0.493484	-0.141843	0.887204	0.982765
CACNA1E	242.278	0.701656	0.890763	0.787702	0.430871	0.844014
CACNA1F	6.92438	2.71788	1.87415	1.45019	0.147005	0.586842
CACNA1G	182.39	-0.730312	0.951804	-0.767293	0.442907	0.848696
CACNA1H	219.926	0.0864407	0.727576	0.118806	0.905429	0.987071
CACNA1I	49.7924	-0.51489	1.53812	-0.334753	0.737811	0.95435
CACNA1S	6.32527	-0.91344	2.45185	-0.372552	0.709482	0.948085
CACNA2D1	478.434	0.9241	1.0021	0.922162	0.356444	0.80544
CACNA2D2	30.9439	-1.39919	1.2215	-1.14547	0.252014	0.719127
CACNA2D3	25.7803	0.354002	0.974322	0.363332	0.716357	0.949859
CACNA2D4	49.6036	1.99128	0.944141	2.1091	0.0349364	0.290622
CACNB1	378.259	-0.74315	0.499445	-1.48795	0.136763	0.569714
CACNB2	259.153	0.854253	1.01897	0.838351	0.401833	0.829609
CACNB3	143.157	-0.159483	0.567305	-0.281124	0.778616	0.963163
CACNB4	648.33	-0.692659	0.525167	-1.31893	0.187192	0.640919
CACNG2	9.62081	-1.88203	1.99805	-0.941935	0.346226	0.797202
CACNG3	8.46888	-2.60546	2.97284	-0.876422	0.380801	0.816369
CACNG4	440.741	0.255831	0.947573	0.269986	0.787171	0.96401
CACNG5	21.929	-2.63735	2.00318	-1.31658	NA	NA
CACNG6	5.53358	-4.95344	1.98346	-2.49738	0.0125115	0.168582
CACNG7	487.692	-2.70004	0.868926	-3.10733	0.00188783	0.0550633
CACNG8	363.221	-2.50308	0.762909	-3.28097	0.00103451	0.0369684
CACTIN	260.412	-0.766503	0.570065	-1.34459	0.178758	0.629104
CACUL1	781.629	0.329417	0.438	0.752095	0.451994	0.852028
CACYBP	261.141	0.171136	0.452869	0.377894	0.70551	0.946213
CAD	563.541	0.0892494	0.323241	0.276108	0.782465	0.963163
CADM1	1063.51	-0.149167	0.352507	-0.423161	0.672178	0.935331
CADM2	696.797	-5.30042	0.798782	-6.63562	3.23142694132186e-11	7.4729056180169e-08
CADM3	737.161	0.977734	0.831382	1.17603	0.239581	0.708187
CADM4	669.986	-1.4167	0.464383	-3.05071	0.00228299	0.0621128
CADPS	1893.95	0.126616	0.74018	0.171061	0.864175	0.98001
CADPS2	211.379	-0.084877	0.950129	-0.0893321	0.928818	0.990293
CALB1	16.0517	3.79191	1.70801	2.22007	0.0264139	0.251819
CALB2	10.513	1.49313	1.15847	1.28889	0.197438	0.65548
CALCOCO1	768.1	-0.319697	0.331085	-0.965603	0.334243	0.788621
CALCOCO2	619.937	0.288566	0.240839	1.19817	0.23085	0.698796
CALCR	5.70317	3.65292	2.259	1.61705	0.105868	0.512957
CALCRL	410.939	0.997839	0.709388	1.40662	0.15954	0.60668
CALD1	2533.45	0.462122	0.476237	0.970362	0.331866	0.787472
CALHM1	0.182095	0.503936	4.80583	0.104859	0.916488	0.989139
CALHM2	79.9807	1.12186	0.588765	1.90545	0.056721	0.373904
CALHM5	41.523	-0.166599	0.802682	-0.207553	0.835578	0.973616
CALHM6	11.6189	2.52407	1.31694	1.91662	0.055286	0.369364
CALM1	4308.13	-0.918085	0.343387	-2.67362	0.00750378	0.124842
CALM2	2715.11	-0.335466	0.400359	-0.837913	0.40208	0.829609
CALM3	1669.97	-0.470134	0.424844	-1.1066	0.268466	0.732624
CALML4	31.9457	-0.0204081	1.01735	-0.02006	0.983996	0.99652
CALML6	8.95173	1.09139	1.38409	0.788529	0.430388	0.844014
CALN1	73.2144	-4.71472	0.989375	-4.76535	1.88524513867291e-06	0.000469513
CALR	2802.39	0.765379	0.419567	1.82421	0.0681198	0.411928
CALU	1754.71	0.650526	0.406946	1.59856	0.109919	0.520598
CALY	15.0203	-4.30179	1.67433	-2.56925	0.0101918	0.148501
CAMK1	98.065	2.0007	0.774155	2.58437	0.00975569	0.145018
CAMK1D	428.501	-0.0750002	0.437658	-0.171367	0.863935	0.98001
CAMK1G	15.7418	-2.12377	1.24127	-1.71097	0.0870868	0.464148
CAMK2A	283.717	-1.54613	1.21944	-1.2679	0.204833	0.665123
CAMK2B	409.01	-1.22263	0.788487	-1.5506	0.120999	0.544696
CAMK2D	1608.38	-0.761822	0.399804	-1.90549	0.0567167	0.373904
CAMK2G	370.818	-0.633134	0.474234	-1.33507	0.181854	0.632933
CAMK2N1	1845.86	0.775141	0.58763	1.3191	0.187137	0.640919
CAMK2N2	101.393	-1.07946	0.794667	-1.35838	0.174344	0.623949
CAMK4	173.89	-1.14551	0.905055	-1.26568	0.205627	0.665739
CAMKK1	116.697	0.0151815	0.692675	0.0219172	0.982514	0.996257
CAMKK2	395.369	-0.39859	0.258494	-1.54197	0.123081	0.547861
CAMKMT	60.8508	-0.368624	0.636016	-0.579583	0.562196	0.902413
CAMKV	60.9098	-0.816212	1.2169	-0.67073	0.502392	0.874702
CAMLG	122.189	-0.194283	0.314993	-0.616785	0.537376	0.890991
CAMSAP1	525.135	0.110581	0.342332	0.323023	0.746677	0.956177
CAMSAP2	1244.93	-0.603651	0.33008	-1.8288	0.0674292	0.410047
CAMSAP3	34.2262	-3.5635	1.61928	-2.20067	0.0277592	0.260089
CAMTA1	452.64	-0.52667	0.488306	-1.07856	0.280782	0.741242
CAMTA2	587.027	-0.114547	0.423874	-0.270239	0.786977	0.96401
CAND1	5443.55	0.76504	0.966255	0.791759	NA	NA
CAND2	109.64	-0.334178	0.488104	-0.684644	0.493568	0.871207
CANT1	350.631	0.151377	0.306758	0.493474	0.621678	0.920233
CANX	4151.36	0.182004	0.263129	0.691691	0.489132	0.869351
CAP1	872.809	0.414497	0.285387	1.4524	0.14639	0.586438
CAP2	121.633	0.0403703	0.651155	0.0619981	0.950564	0.993404
CAPG	152.446	1.25792	0.615368	2.04418	0.0409357	0.315106
CAPN1	435.43	0.755961	0.356181	2.1224	0.0338038	0.286311
CAPN10	221.493	0.194563	0.388562	0.500724	0.616565	0.919236
CAPN11	4.78091	0.693983	2.32883	0.297997	0.765706	0.961668
CAPN12	43.4317	-1.91955	1.59233	-1.2055	NA	NA
CAPN13	1.6825	-2.58902	3.57899	-0.723392	0.469439	0.860357
CAPN14	2.8892	1.0846	1.73642	0.62462	0.53222	0.889064
CAPN15	824.632	0.0524118	0.506951	0.103386	0.917656	0.989488
CAPN2	2054.01	0.435189	0.33848	1.28571	0.198543	0.657183
CAPN3	148.263	-1.25996	0.727564	-1.73175	0.0833182	0.454739
CAPN5	762.958	1.00401	0.576377	1.74194	0.0815196	0.449469
CAPN6	13.9407	4.42938	3.00708	1.47298	NA	NA
CAPN7	494.922	0.0739997	0.453231	0.163272	0.870305	0.980442
CAPN8	4.36905	-1.20107	1.9935	-0.60249	0.546848	0.894396
CAPN9	2.58737	-0.183741	2.48977	-0.0737985	0.941171	0.991534
CAPNS1	714.78	0.0927468	0.27228	0.340631	0.733381	0.953299
CAPNS2	8.64633	0.97857	1.60259	0.610618	0.541453	0.892728
CAPRIN1	1662.77	-0.102063	0.350261	-0.291392	0.770752	0.962766
CAPRIN2	561.822	-0.221975	0.44742	-0.496122	0.619808	0.920233
CAPS	179.745	0.923655	0.617385	1.49608	0.134634	0.565874
CAPS2	126.973	0.0404429	0.6098	0.0663216	0.947122	0.993008
CAPSL	1.53258	-1.77511	4.7048	-0.377298	0.705952	0.946728
CAPZA1	1237.38	0.58105	0.442362	1.31352	0.189009	0.64333
CAPZA2	706.869	0.491389	0.487515	1.00795	0.31348	0.771509
CAPZB	867.914	0.896673	0.325158	2.75765	0.00582183	0.10628
CARD10	29.1174	-0.693973	0.877892	-0.790499	0.429236	0.844014
CARD11	39.1599	0.416973	0.905221	0.460631	0.645064	0.927078
CARD14	16.2	-0.079468	1.16334	-0.0683104	0.945539	0.992631
CARD16	16.4358	3.50287	0.931983	3.75851	0.000170925	0.0107258
CARD19	229.869	0.407429	0.599068	0.680104	0.496439	0.872429
CARD6	98.9664	0.720384	0.71356	1.00956	0.312704	0.771395
CARD8	791.97	-0.0918144	0.362341	-0.253392	0.799965	0.965865
CARD9	84.008	1.37817	0.639	2.15676	0.0310243	0.275179
CARF	286.437	-0.189058	0.376078	-0.50271	0.615168	0.919236
CARHSP1	343.713	0.429926	0.528687	0.813195	0.416106	0.835519
CARM1	394.255	0.0220246	0.304568	0.0723143	0.942352	0.991843
CARMIL1	349.843	-0.285061	0.790799	-0.360472	0.718494	0.950086
CARMIL2	20.3086	0.536443	1.20808	0.444047	0.657009	0.930728
CARMIL3	66.6745	-1.98159	0.701143	-2.82623	0.00471001	0.094253
CARNMT1	177.739	0.785698	0.464389	1.6919	0.0906655	0.473947
CARNS1	332.388	-5.35802	0.902561	-5.93647	2.91226269119696e-09	3.9286423704247e-06
CARS1	546.938	0.035152	0.296457	0.118574	0.905613	0.987077
CARS2	308.224	0.298106	0.381455	0.781498	0.43451	0.844966
CARTPT	10.5976	13.5123	4.80308	2.81326	0.00490422	0.0963464
CASC3	923.208	-0.296184	0.307724	-0.962497	0.3358	0.788621
CASD1	481.156	-0.327958	0.559525	-0.586137	0.557783	0.899351
CASK	1086.61	-0.447592	0.37123	-1.2057	0.227933	0.695135
CASKIN1	229.152	-3.11471	0.863114	-3.60868	0.000307755	0.0163784
CASKIN2	408.007	-0.882525	0.656465	-1.34436	0.178832	0.629104
CASP1	96.2994	1.54676	0.925713	1.67088	0.0947446	0.483085
CASP10	151.514	0.865776	0.57383	1.50877	0.131359	0.560824
CASP2	984.398	0.0642333	0.501087	0.128188	0.898	0.985281
CASP3	295.355	0.00159051	0.553255	0.00287482	0.997706	0.999486
CASP4	173.263	1.39503	0.443895	3.1427	0.00167398	0.0503688
CASP5	2.48643	1.96615	1.97873	0.993638	0.320399	0.777844
CASP6	59.7621	-0.00520358	0.72968	-0.00713132	0.99431	0.998257
CASP7	84.0872	1.06618	0.540967	1.97088	0.0487378	0.346342
CASP8	129.42	0.178527	0.647129	0.275875	0.782644	0.963163
CASP8AP2	562.522	0.0815004	0.506028	0.161059	0.872047	0.98085
CASP9	196.945	-1.1018	0.577651	-1.90738	0.056471	0.373734
CASQ1	33.3694	0.705406	1.08935	0.647549	0.517277	0.882576
CASQ2	2.33643	-0.538372	2.45208	-0.219557	0.826216	0.972002
CASR	4.90539	1.72354	1.2757	1.35106	0.176676	0.627442
CASS4	54.1408	2.36566	0.765045	3.09218	0.00198693	0.0567274
CAST	1044.14	1.10955	0.361936	3.06559	0.0021724	0.0601576
CASTOR1	57.0235	0.11661	0.493913	0.236095	0.813359	0.969845
CASTOR2	1336.11	-0.448332	0.455023	-0.985295	0.324479	0.781303
CASTOR3P	583.966	-0.796327	0.436419	-1.82468	0.0680488	0.411924
CASZ1	122.221	0.654863	0.614429	1.06581	0.286511	0.746791
CAT	215.374	0.0530421	0.39619	0.13388	0.893497	0.984678
CATIP	9.66671	0.871846	1.47537	0.590934	0.554565	0.898448
CATSPER2	193.4	-0.121775	0.394112	-0.308987	0.757331	0.959114
CATSPER3	6.16714	-0.0166569	1.94085	-0.00858231	0.993152	0.998123
CATSPERB	12.7714	-2.732	1.98915	-1.37345	0.169613	0.617287
CATSPERE	17.6599	1.03477	0.979199	1.05675	0.290627	0.751975
CATSPERG	93.2503	-0.676735	0.581358	-1.16406	0.2444	0.71271
CAV1	620.949	1.29413	0.606524	2.13368	0.0328692	0.282724
CAV2	173.653	0.349793	0.81843	0.427394	0.669092	0.933979
CAVIN1	1113.33	0.520026	0.615225	0.845261	0.397965	0.827522
CAVIN2	60.1855	-0.351052	0.744165	-0.47174	0.637113	0.925302
CAVIN3	23.6962	1.45714	1.0135	1.43773	0.15051	0.591655
CAVIN4	34.4289	-0.95924	0.816749	-1.17446	0.24021	0.708785
CBARP	340.699	-1.60008	0.719576	-2.22364	0.0261726	0.250403
CBFA2T2	770.427	-0.608783	0.433331	-1.40489	0.160054	0.607464
CBFA2T3	36.7926	0.0315927	1.00714	0.0313686	0.974976	0.99621
CBFB	645.712	-0.151867	0.430488	-0.352779	0.724254	0.950628
CBL	1430.98	-0.00942743	0.22363	-0.0421564	0.966374	0.994885
CBLB	468.572	0.638451	0.319309	1.99947	0.045557	0.332646
CBLL1	369.391	-0.15849	0.530282	-0.298879	0.765032	0.961397
CBLN1	4.18957	-1.15025	3.22314	-0.356874	0.721187	0.950455
CBLN2	8.92265	-3.34963	2.08288	-1.60817	0.107798	0.515815
CBLN3	15.8133	0.11193	0.738247	0.151616	0.87949	0.981523
CBLN4	27.0167	-1.22926	1.36662	-0.899489	0.368392	0.811586
CBR1	235.882	-0.332532	0.504105	-0.659649	0.509479	0.879072
CBR3	13.5479	1.00171	0.952275	1.05191	0.292839	0.752925
CBR4	370.873	-0.657216	0.494499	-1.32905	0.18383	0.636545
CBS	432.462	-0.268971	0.559456	-0.480772	0.630678	0.922859
CBX1	297.937	0.168973	0.555097	0.304403	0.760821	0.959955
CBX2	73.8425	-1.54962	0.913953	-1.69552	0.0899774	0.471809
CBX3	1050.35	0.0903023	0.436545	0.206857	0.836122	0.973961
CBX4	221.153	-0.964339	0.448005	-2.15252	0.0313564	0.276168
CBX5	4737.01	-0.360622	0.420695	-0.857204	0.391332	0.823547
CBX6	1275.25	-0.499778	0.48017	-1.04084	0.297952	0.758759
CBX7	347.345	-0.544906	0.479639	-1.13608	0.255925	0.723022
CBX8	82.4018	0.226506	0.897429	0.252395	0.800736	0.966215
CBY1	60.4259	-0.241698	0.456664	-0.529268	0.59662	0.914094
CC2D1A	403.941	-0.0403535	0.473112	-0.0852939	0.932028	0.990293
CC2D1B	425.579	-0.0118246	0.369062	-0.0320395	0.974441	0.99621
CC2D2A	263.806	-1.33123	0.564967	-2.35629	0.0184585	0.20736
CC2D2B	43.2903	-0.634187	0.704295	-0.900457	0.367877	0.811391
CCAR1	412.457	0.16102	0.380029	0.423704	0.671782	0.935331
CCAR2	578.562	-0.0121513	0.426222	-0.0285094	0.977256	0.99621
CCBE1	16.8865	-0.425973	1.12249	-0.37949	0.704324	0.945877
CCDC102A	28.928	-0.132952	0.925401	-0.143669	0.885762	0.982494
CCDC102B	281.576	0.426258	0.830339	0.513354	0.607704	0.917939
CCDC106	178.171	-0.435963	0.769974	-0.566205	0.571255	0.904328
CCDC107	50.0799	0.501982	0.79248	0.633432	0.526452	0.88699
CCDC110	7.68379	0.144216	1.43583	0.10044	0.919995	0.99002
CCDC112	52.6572	0.21357	0.671528	0.318036	0.750458	0.957101
CCDC115	112.633	-0.0695171	0.363814	-0.191079	0.848464	0.977182
CCDC116	12.6126	-1.28962	1.20311	-1.07191	0.283763	0.744377
CCDC117	228.936	0.155483	0.349945	0.444307	0.656821	0.930728
CCDC12	115.944	-0.279473	0.383	-0.729694	0.465577	0.859088
CCDC120	130.271	-1.03852	0.783322	-1.32579	0.18491	0.638506
CCDC121	36.2547	-0.932146	0.968111	-0.96285	0.335623	0.788621
CCDC122	75.5445	-0.254915	0.851442	-0.299392	0.764641	0.961297
CCDC124	95.5559	-0.0723168	0.594616	-0.121619	0.903201	0.986868
CCDC125	416.045	0.0563034	0.675786	0.0833155	NA	NA
CCDC126	67.6111	0.0212473	0.514347	0.0413093	0.967049	0.994885
CCDC127	210.784	0.380848	0.487654	0.78098	0.434814	0.844966
CCDC13	36.962	-1.03235	1.0526	-0.98076	0.326711	0.782387
CCDC134	19.9418	-0.351663	0.809161	-0.434601	0.663852	0.932365
CCDC136	390.502	-1.47296	0.53945	-2.73048	0.00632427	0.111644
CCDC137	90.8487	0.503243	0.506786	0.993008	0.320706	0.778133
CCDC138	88.8642	-0.851389	0.411317	-2.06991	0.0384607	0.305797
CCDC14	1799.18	0.0187753	0.565864	0.0331799	0.973531	0.99621
CCDC141	74.8524	-0.564968	0.857235	-0.659058	0.509859	0.879261
CCDC142	242.455	-0.110017	0.29862	-0.368418	0.712561	0.948753
CCDC144A	969.118	-1.92328	0.854971	-2.24952	0.0244793	0.24132
CCDC144NL	6.73001	1.94751	2.01158	0.968149	0.33297	0.788122
CCDC146	156.432	-0.841289	0.601702	-1.39818	0.162058	0.608725
[truncated: 14,369 more rows]

## Sheet: Primary - CD163 high vs low
	baseMean	log2FoldChange	lfcSE	stat	pvalue	padj
A1BG	42.1636	0.233929	0.362512	0.6453	0.518733	0.909737
A2M	5048.95	0.368906	0.316625	1.16512	0.24397	0.82334
A2ML1	48.9828	-0.536817	0.383161	-1.40102	0.161207	0.768986
A4GALT	37.3449	0.148134	0.37997	0.389858	0.696641	0.944402
AAAS	306.608	0.332697	0.261956	1.27005	0.204067	0.804091
AACS	366.5	-0.0708436	0.223228	-0.31736	0.750971	0.958052
AADAT	85.6549	0.0269286	0.333862	0.0806579	0.935714	0.990601
AAGAB	216.277	0.0121118	0.232536	0.0520856	0.958461	0.994375
AAK1	2326.35	0.0463209	0.170713	0.271338	0.786131	0.963619
AAMDC	18.6801	-0.118775	0.374077	-0.317515	0.750853	0.958052
AAMP	222.212	0.176414	0.280796	0.628264	0.529831	0.912522
AAR2	150.542	0.0477538	0.237967	0.200674	0.840954	0.972348
AARS1	559.032	0.243496	0.254756	0.955803	0.339172	0.857248
AARS2	205.607	0.409921	0.287467	1.42597	0.153876	0.760982
AARSD1	80.4321	0.0113067	0.269354	0.0419772	0.966517	0.995483
AASDH	223.588	-0.313585	0.319488	-0.981523	0.326335	0.850671
AASDHPPT	377.272	-0.287073	0.24762	-1.15933	0.246323	0.823933
AASS	1075.4	-0.179968	0.323254	-0.556739	0.577706	0.919419
AATF	128.866	0.167977	0.216957	0.774239	0.438789	0.891647
AATK	571.251	-0.145955	0.378177	-0.385945	0.699538	0.944548
ABAT	1184.47	0.058438	0.342068	0.170837	0.864352	0.977692
ABCA1	3589.6	0.513886	0.284738	1.80477	0.0711109	0.662413
ABCA10	31.4171	-0.374105	0.37584	-0.995383	0.31955	0.850671
ABCA12	22.8705	-0.168326	0.383449	-0.43898	0.660676	0.935729
ABCA13	556.155	0.824705	0.372775	2.21234	NA	NA
ABCA2	2000.44	-0.162726	0.339694	-0.479036	0.631913	0.931396
ABCA3	624.864	-0.0423707	0.267539	-0.158372	0.874163	0.980128
ABCA4	8.72939	0.0884987	0.374728	0.236168	0.813303	0.966863
ABCA5	450.24	-0.504019	0.283136	-1.78013	0.0750546	0.674096
ABCA6	184.789	-0.670065	0.376175	-1.78126	0.0748697	0.674096
ABCA7	195.194	0.0286657	0.341761	0.0838764	0.933155	0.990034
ABCA8	416.706	-0.910065	0.316875	-2.872	0.00407886	0.267635
ABCA9	78.1016	-0.513987	0.377258	-1.36243	0.173063	0.782437
ABCB1	88.0786	-0.339143	0.339718	-0.998309	0.31813	0.849514
ABCB10	171.4	-0.385318	0.281611	-1.36826	0.171229	0.780712
ABCB11	30.5311	0.19897	0.332042	0.59923	0.549019	0.914093
ABCB4	22.345	-0.156583	0.37999	-0.412071	0.680287	0.940042
ABCB5	3.35827	0.176397	0.309389	0.570147	0.568578	0.916795
ABCB6	162.501	-0.0855441	0.267131	-0.320232	0.748792	0.957952
ABCB7	231.249	-0.326489	0.257788	-1.2665	0.205333	0.804091
ABCB8	729.941	-0.271014	0.247873	-1.09336	0.274236	0.835309
ABCB9	128.315	0.103909	0.289911	0.358418	0.72003	0.951508
ABCC1	529.732	0.0883914	0.288645	0.306229	0.75943	0.959601
ABCC10	321.328	0.124776	0.204053	0.611486	0.540878	0.913744
ABCC11	10.7637	0.193534	0.385754	0.501703	0.615876	0.928542
ABCC12	2.29584	-0.484733	0.291786	-1.66126	0.0966607	0.704922
ABCC2	25.8148	0.675685	0.379965	1.77828	0.0753575	0.674096
ABCC3	1771.32	1.28886	0.375307	3.43416	0.000594392	0.121881
ABCC4	231.528	-0.187772	0.292529	-0.641892	0.520943	0.909737
ABCC5	1043.6	-0.00866122	0.207597	-0.0417214	0.966721	0.995483
ABCC6	36.5924	0.760077	0.355491	2.13811	0.0325079	0.539396
ABCC8	170.946	-0.0362537	0.384854	-0.0942011	0.924949	0.988537
ABCC9	239.566	-0.291567	0.372458	-0.782818	0.433734	0.891397
ABCD1	173.651	0.33059	0.309951	1.06659	0.286159	0.839907
ABCD2	159.269	-0.708299	0.357965	-1.97868	0.0478517	0.603509
ABCD3	505.472	-0.411064	0.277677	-1.48036	0.138776	0.74932
ABCD4	628.108	-0.241209	0.154804	-1.55816	0.119195	0.732215
ABCE1	566.503	0.0101649	0.242533	0.0419115	0.966569	0.995483
ABCF1	288.071	0.105132	0.204062	0.515194	0.606418	0.926881
ABCF2	341.779	-0.335383	0.195291	-1.71735	0.0859149	0.693744
ABCF2-H2BK1	9.74975	-0.228529	0.288009	-0.793478	0.4275	0.889229
ABCF3	259.106	-0.0197281	0.174651	-0.112957	0.910064	0.98567
ABCG1	235.353	0.691324	0.267532	2.58408	0.00976395	0.388759
ABCG2	209.416	-0.535786	0.38144	-1.40464	0.160129	0.767221
ABCG4	16.4065	-0.483401	0.385666	-1.25342	0.210053	0.806037
ABCG8	3.60713	-0.449283	0.336627	-1.33466	0.181987	0.791444
ABHD1	26.0479	-0.671424	0.385872	-1.74002	0.0818557	0.68707
ABHD10	138.132	-0.431951	0.348131	-1.24077	0.214691	0.808562
ABHD11	81.2654	-0.134799	0.279243	-0.482728	0.629289	0.931194
ABHD12	387.08	0.210617	0.253621	0.83044	0.40629	0.883275
ABHD12B	13.4466	-0.272733	0.369989	-0.737139	0.461038	0.898172
ABHD13	191.809	-0.329675	0.302381	-1.09026	0.275598	0.835309
ABHD14A	36.5578	-0.598884	0.358932	-1.66851	0.0952136	0.704859
ABHD14A-ACY1	21.8838	0.0234293	0.384543	0.0609277	0.951417	0.993407
ABHD14B	137.683	0.188194	0.268783	0.700173	0.483819	0.906121
ABHD15	113.997	0.424379	0.24461	1.73492	0.0827553	0.687154
ABHD16A	220.077	-0.155763	0.230542	-0.675636	0.499272	0.908033
ABHD17A	700.771	0.399595	0.326579	1.22358	0.221111	0.817065
ABHD17B	169.338	-0.0244993	0.238495	-0.102725	0.918182	0.986838
ABHD17C	196.99	-0.585021	0.301061	-1.9432	0.0519921	0.619054
ABHD18	280.492	0.10997	0.193464	0.568426	0.569746	0.917295
ABHD2	2599.91	0.391173	0.304883	1.28303	0.199483	0.801613
ABHD3	136.197	0.18962	0.275103	0.689268	0.490654	0.907239
ABHD4	325.874	0.253786	0.285363	0.889346	0.373817	0.872269
ABHD5	372.96	-0.0216121	0.230445	-0.0937841	0.925281	0.988537
ABHD6	97.327	-0.46555	0.340132	-1.36873	0.171083	0.780712
ABHD8	75.1679	-0.406253	0.334286	-1.21529	0.224256	0.817931
ABI1	366.115	0.121852	0.289593	0.420768	0.673924	0.93893
ABI2	2583.11	-0.141442	0.249662	-0.566536	0.571029	0.918009
ABI3	156.988	0.667071	0.336903	1.98001	0.0477022	0.603509
ABI3BP	126.966	-0.308128	0.356261	-0.864895	0.387097	0.877448
ABITRAM	161.539	0.130725	0.304302	0.429589	0.667495	0.936872
ABL1	1177.03	0.378788	0.246443	1.53702	0.124288	0.734364
ABL2	1456.65	0.0630121	0.225143	0.279876	0.779572	0.963301
ABLIM1	1302.47	-0.42573	0.264905	-1.60711	0.108031	0.720618
ABLIM2	89.1423	-0.373188	0.351105	-1.06289	0.28783	0.840468
ABLIM3	221.655	0.516117	0.342963	1.50487	0.132356	0.743153
ABO	23.8704	0.131999	0.352566	0.374396	0.70811	0.948043
ABR	1546.52	0.131142	0.249507	0.525604	0.599164	0.925966
ABRACL	29.2594	0.78329	0.384935	2.03486	0.0418645	0.58283
ABRAXAS1	155.157	0.201961	0.333781	0.60507	0.545133	0.913813
ABRAXAS2	120.72	-0.143079	0.346666	-0.412729	0.679805	0.940042
ABT1	91.8266	-0.159626	0.344726	-0.463052	0.643327	0.931396
ABTB1	252.784	0.23428	0.309017	0.758144	0.448365	0.893392
ABTB2	93.1321	-0.207711	0.343193	-0.605232	0.545025	0.913813
ABTB3	179.468	0.531135	0.383708	1.38422	0.166292	0.773912
ACAA1	250.111	0.0718114	0.192946	0.372183	0.709756	0.948172
ACAA2	142.809	0.00280109	0.337249	0.00830569	0.993373	0.99944
ACACA	951.415	-0.0668976	0.220877	-0.302873	0.761986	0.960156
ACACB	402.572	-0.0392	0.292785	-0.133887	0.893492	0.982725
ACAD10	314.717	0.2229	0.165409	1.34757	0.177798	0.789156
ACAD11	438.235	-0.240456	0.286373	-0.839663	0.401097	0.880619
ACAD8	426.449	0.166926	0.239266	0.697659	0.485391	0.906297
ACAD9	199.978	-0.213463	0.240855	-0.886273	0.37547	0.872269
ACADL	19.9387	0.352961	0.385522	0.91554	0.359908	0.864809
ACADM	206.985	-0.310737	0.27189	-1.14288	0.25309	0.828232
ACADS	58.3548	0.670199	0.315645	2.12327	0.0337312	0.545523
ACADSB	198.556	-0.109824	0.226943	-0.483925	0.628439	0.930974
ACADVL	1553.59	0.100108	0.268236	0.373208	0.708993	0.94813
ACAN	194.755	0.772108	0.381816	2.0222	0.043156	0.586205
ACAP1	41.9265	0.76376	0.385461	1.98142	0.0475443	0.603509
ACAP2	868.844	0.0303536	0.222424	0.136468	0.891452	0.982594
ACAP3	1622.44	0.326425	0.348555	0.936508	0.349012	0.861651
ACAT1	130.895	-0.183449	0.235285	-0.779689	0.435574	0.891647
ACAT2	92.8943	-0.111473	0.302574	-0.368415	0.712564	0.94882
ACBD3	373.83	-0.0549539	0.251314	-0.218666	0.82691	0.969956
ACBD4	144.105	0.544169	0.33629	1.61815	0.10563	0.719189
ACBD5	271.806	-0.0518343	0.195921	-0.264567	0.791343	0.96395
ACBD6	316.877	-0.0500526	0.252236	-0.198435	0.842704	0.972787
ACBD7	94.4504	-0.799469	0.384893	-2.07712	0.0377901	0.562858
ACCS	292.66	0.200058	0.269198	0.743163	0.457383	0.896441
ACD	123.278	0.459277	0.30923	1.48523	0.137483	0.749255
ACE	190.138	-0.227177	0.318774	-0.71266	0.476056	0.902175
ACER2	38.2595	0.00567087	0.353441	0.0160447	0.987199	0.998757
ACER3	717.171	-0.00563882	0.300643	-0.0187559	0.985036	0.99868
ACHE	265.061	0.44014	0.355444	1.23828	0.215611	0.809685
ACIN1	2017.79	-0.126233	0.194596	-0.648695	0.516535	0.909616
ACKR1	104.642	0.261557	0.382878	0.683133	0.494522	0.907345
ACKR2	18.8165	-0.0403635	0.371632	-0.108612	0.913511	0.986764
ACKR3	160.253	-0.295847	0.347589	-0.851142	0.394691	0.878481
ACKR4	14.1268	0.0227706	0.348205	0.0653941	0.94786	0.992894
ACLY	853.702	0.05351	0.198484	0.269594	0.787473	0.963619
ACO1	298.134	0.0235753	0.271718	0.086764	0.930859	0.989214
ACO2	463.61	0.127448	0.281132	0.453338	0.650305	0.932336
ACOT1	7.41967	0.0845696	0.320047	0.264241	0.791594	0.96395
ACOT11	434.376	0.22464	0.362461	0.619763	0.535414	0.913744
ACOT12	6.88003	-0.193562	0.376761	-0.513754	0.607424	0.926881
ACOT13	102.419	0.188379	0.357948	0.526274	0.598698	0.925927
ACOT2	62.8191	-0.0179037	0.321602	-0.0556702	0.955605	0.993667
ACOT4	9.96598	-0.0266879	0.363312	-0.0734573	0.941442	0.991305
ACOT7	94.5244	0.0186503	0.310143	0.0601344	0.952049	0.993407
ACOT8	163.699	0.215489	0.286342	0.752561	0.451714	0.89374
ACOT9	362.169	0.0602895	0.265505	0.227075	0.820365	0.967944
ACOX1	1080.76	0.171445	0.200676	0.85434	0.392917	0.878107
ACOX2	40.7193	-0.326004	0.380357	-0.857099	0.39139	0.878107
ACOX3	180.856	0.0832332	0.267438	0.311224	0.75563	0.958676
ACP1	341.418	-0.216617	0.250237	-0.865648	0.386683	0.877137
ACP2	264.415	0.2709	0.274261	0.987743	0.323278	0.850671
ACP3	26.6851	0.495721	0.38021	1.30381	0.192299	0.798683
ACP5	30.6964	1.30959	0.379391	3.45181	0.000556843	0.121881
ACP6	881.225	-0.103248	0.358147	-0.288284	0.77313	0.961137
ACP7	6.13831	-0.099698	0.330503	-0.301655	0.762915	0.96062
ACR	1.87085	-0.144542	0.293788	-0.491995	0.622723	0.929296
ACRBP	17.042	0.516341	0.386195	1.337	0.181224	0.791444
ACRV1	4.87809	0.316452	0.259383	1.22002	0.222457	0.817931
ACSBG1	260.546	-0.356342	0.364826	-0.976746	0.328695	0.851464
ACSBG2	3.60615	-0.0210811	0.286097	-0.073685	0.941261	0.991305
ACSF2	84.8081	0.135076	0.33146	0.407517	0.683628	0.940344
ACSF3	616.998	0.338035	0.221404	1.52678	0.126816	0.736802
ACSL1	796.95	0.600038	0.347466	1.7269	0.084186	0.689701
ACSL3	832.123	-0.392103	0.269889	-1.45283	0.146271	0.752179
ACSL4	472.591	0.0535925	0.343694	0.155931	0.876087	0.980543
ACSL5	47.0155	0.0809092	0.294227	0.274989	0.783325	0.96358
ACSL6	516.738	-0.535291	0.373168	-1.43445	0.151444	0.759091
ACSM3	4.67689	0.172636	0.35552	0.485587	0.62726	0.93097
ACSM5	43.1038	0.261526	0.360992	0.724466	0.46878	0.900322
ACSS1	383.687	-0.112015	0.340004	-0.329453	0.741813	0.956235
ACSS2	170.107	0.0806626	0.256018	0.315066	0.752711	0.958052
ACSS3	538.32	-0.342847	0.328349	-1.04415	0.296414	0.843556
ACTA2	391.372	0.559156	0.33212	1.6836	0.0922595	0.701951
ACTB	24800.4	0.101735	0.215112	0.472938	0.636257	0.931396
ACTC1	8.4075	-0.0757342	0.340588	-0.222363	0.824031	0.968908
ACTG1	7541.14	0.358711	0.230228	1.55806	0.119218	0.732215
ACTG2	48.6279	0.181748	0.378117	0.480665	0.630755	0.931396
ACTL6A	107.801	-0.34707	0.236861	-1.46529	0.142842	0.750687
ACTL6B	11.0936	-1.68573	0.377014	-4.47127	7.7754887456859e-06	0.00969245
ACTMAP	204.179	0.135709	0.283869	0.47807	0.632601	0.931396
ACTN1	2267.65	0.125187	0.278659	0.449248	0.653253	0.93278
ACTN2	345.514	-0.302323	0.334986	-0.902493	0.366795	0.86826
ACTN4	1605.72	0.0583328	0.215159	0.271115	0.786302	0.963619
ACTR10	195.951	-0.496957	0.255324	-1.94638	0.0516097	0.618133
ACTR1A	481.495	0.291117	0.214457	1.35746	0.174635	0.783896
ACTR1B	290.181	0.0594025	0.251791	0.23592	0.813495	0.966863
ACTR2	1665.09	-0.100283	0.236363	-0.424275	0.671365	0.938532
ACTR3	1379.67	0.0784448	0.288269	0.272124	0.785527	0.963619
ACTR3B	267.57	-0.491224	0.253935	-1.93445	0.0530578	0.622257
ACTR3C	45.4419	-0.395952	0.381341	-1.03831	0.299124	0.843556
ACTR5	63.1991	0.114118	0.265236	0.43025	0.667014	0.936849
ACTR6	94.6912	-0.236072	0.216922	-1.08828	0.276472	0.835309
ACTR8	225.547	-0.0418496	0.245424	-0.17052	0.864602	0.977692
ACTRT3	5.23238	0.268712	0.318745	0.843031	0.399211	0.879619
ACVR1	150.26	0.225941	0.239303	0.944161	0.345087	0.859601
ACVR1B	297.875	0.065294	0.235278	0.277519	0.781382	0.963309
ACVR1C	35.1432	-1.127	0.385398	-2.92424	0.00345301	0.261418
ACVR2A	172.545	-0.149816	0.355286	-0.421679	0.67326	0.93893
ACVR2B	473.171	-0.152391	0.237971	-0.640378	0.521927	0.909737
ACVRL1	148.963	-0.0942891	0.368777	-0.255681	0.798197	0.965495
ACY1	57.9017	0.0369948	0.306817	0.120576	0.904027	0.984358
ACY3	8.365	-0.485823	0.357315	-1.35965	0.173941	0.782666
ACYP1	58.3672	-0.595271	0.365774	-1.62743	0.103646	0.715343
ACYP2	130.308	0.00305265	0.223372	0.0136662	0.989096	0.998853
ADA	32.2982	0.383464	0.349601	1.09686	0.272702	0.834569
ADA2	483.519	0.387125	0.283639	1.36485	0.172299	0.781883
ADAD2	4.61057	-0.316901	0.359354	-0.881861	0.377852	0.872295
ADAL	137.283	-0.209091	0.346235	-0.603899	0.545911	0.913813
ADAM10	1244.73	-0.228884	0.234694	-0.975243	0.32944	0.851875
ADAM11	75.7809	-0.985809	0.369525	-2.66778	0.00763552	0.352371
ADAM12	735.822	0.400458	0.335051	1.19522	0.232003	0.819384
ADAM15	313.658	-0.0470832	0.265928	-0.177053	0.859467	0.977081
ADAM17	789.93	-0.00304281	0.253653	-0.011996	0.990429	0.999075
ADAM19	679.345	-0.271303	0.361263	-0.750984	0.452662	0.894146
ADAM20	117.717	-0.249132	0.302611	-0.823274	0.410352	0.884305
ADAM21	4.7447	0.0914148	0.35147	0.260093	0.794792	0.96525
ADAM22	752.313	-0.703101	0.304492	-2.3091	0.0209381	0.478888
ADAM23	416.737	-0.105156	0.341673	-0.307769	0.758258	0.959452
ADAM28	381.802	0.646541	0.364119	1.77563	0.0757933	0.674096
ADAM32	175.558	0.291466	0.299074	0.974562	0.329777	0.852027
ADAM33	166.574	0.256169	0.375584	0.682057	0.495203	0.90756
ADAM8	162.05	1.27021	0.358481	3.54331	0.000395143	0.107973
ADAM9	1176.31	0.392967	0.239655	1.63972	0.101064	0.710596
ADAMDEC1	24.0642	0.983168	0.386384	2.54453	0.0109424	0.399762
ADAMTS1	540.857	0.451879	0.334812	1.34965	0.177128	0.788127
ADAMTS10	414.794	0.308471	0.332106	0.928834	0.352975	0.861651
ADAMTS12	147.867	0.297692	0.384409	0.774415	NA	NA
ADAMTS13	107.734	0.29813	0.340068	0.876675	0.380663	0.874365
ADAMTS14	492.015	0.480457	0.382036	1.25762	0.208529	0.806037
ADAMTS15	187.306	0.762951	0.370212	2.06085	0.0393178	0.571685
ADAMTS16	18.5978	0.187296	0.374226	0.50049	0.61673	0.928922
ADAMTS17	84.0789	-0.237368	0.376429	-0.630579	0.528316	0.911659
ADAMTS18	75.1607	-0.681018	0.377492	-1.80406	0.0712221	0.662413
ADAMTS19	16.1103	-0.442948	0.369357	-1.19924	0.230434	0.819384
ADAMTS2	225.728	1.10309	0.382321	2.88524	0.00391115	0.266778
ADAMTS3	74.5106	-0.550067	0.384636	-1.4301	0.152689	0.760629
ADAMTS4	463.862	0.158308	0.331158	0.478046	0.632618	0.931396
ADAMTS5	153.514	0.263387	0.365442	0.720735	0.471072	0.901399
ADAMTS6	192.265	-0.242516	0.371877	-0.652142	0.51431	0.90889
ADAMTS7	164.174	0.65366	0.364358	1.794	0.0728125	0.668839
ADAMTS8	31.2317	-0.575195	0.381173	-1.50901	0.131295	0.742762
ADAMTS9	1532.94	-0.407948	0.337591	-1.20841	0.22689	0.819384
ADAMTSL1	160.969	-0.255761	0.380873	-0.671512	0.501894	0.908141
ADAMTSL2	102.885	-0.507494	0.345948	-1.46697	0.142385	0.750687
ADAMTSL3	37.6183	-0.238907	0.38235	-0.62484	0.532076	0.913275
ADAMTSL4	175.467	0.672106	0.381951	1.75967	0.0784643	0.678435
ADAMTSL5	6.47102	0.567556	0.35471	1.60006	0.109586	0.723408
ADAP1	165.573	0.481601	0.356806	1.34976	0.177094	0.788127
ADAP2	419.56	0.400352	0.344961	1.16057	0.245817	0.823933
ADAR	2882.64	0.0865023	0.21726	0.398151	0.690519	0.942462
ADARB1	361.511	-0.00279044	0.321704	-0.00867392	0.993079	0.99944
ADARB2	42.9808	-0.575042	0.38539	-1.49211	0.135671	0.747311
ADAT1	227.537	0.28647	0.228117	1.2558	0.209187	0.806037
ADAT2	167.189	0.266902	0.290699	0.918139	0.358546	0.864484
ADAT3	80.3761	0.612743	0.365796	1.67509	0.093916	0.703851
ADCK1	102.459	-0.243599	0.274028	-0.888958	0.374026	0.872269
ADCK2	166.161	0.047591	0.319305	0.149045	0.881518	0.981784
ADCK5	42.9987	0.431504	0.374203	1.15313	0.248857	0.823933
ADCY1	705.904	-0.842124	0.374973	-2.24583	0.0247151	0.502531
ADCY10	8.34551	-0.345671	0.37466	-0.922625	0.356203	0.863818
ADCY2	536.311	0.0438363	0.318661	0.137564	0.890585	0.982594
ADCY3	355.82	0.218806	0.26543	0.824347	0.409743	0.884136
ADCY4	112.038	0.112957	0.355474	0.317766	0.750662	0.958052
ADCY5	145.578	-0.0711708	0.377356	-0.188604	0.850403	0.974847
ADCY6	799.647	0.0484622	0.289086	0.167639	0.866867	0.978721
ADCY7	412.095	0.527918	0.340963	1.54831	0.121547	0.733034
ADCY8	202.621	0.114131	0.362878	0.314516	0.753129	0.958052
ADCY9	369.639	0.286354	0.267147	1.0719	0.283765	0.838577
ADCYAP1	8.06537	-0.911991	0.370129	-2.46398	0.0137405	0.424122
ADCYAP1R1	2877.26	-0.68377	0.379586	-1.80136	0.0716464	0.663067
ADD1	2361.5	0.138905	0.193588	0.717531	0.473046	0.901733
ADD2	732.093	-0.339536	0.339124	-1.00121	0.316723	0.849329
ADD3	644.992	-0.236218	0.262184	-0.900963	0.367608	0.868747
ADGB	3.51063	-0.0366041	0.290755	-0.125893	0.899816	0.984126
ADGRA1	136.657	-0.274158	0.385476	-0.71122	0.476948	0.902559
ADGRA2	357.673	0.5064	0.356213	1.42162	0.155136	0.762737
ADGRA3	615.975	-0.575916	0.267498	-2.15297	0.0313208	0.537663
ADGRB1	666.913	0.112751	0.38076	0.296121	0.767137	0.961137
ADGRB2	981.849	0.0346358	0.324234	0.106823	0.914929	0.986838
ADGRB3	546.908	-0.262507	0.345192	-0.760466	0.446976	0.893392
ADGRD1	112.625	0.346049	0.360813	0.959082	0.337518	0.856372
ADGRD2	13.0546	-0.351881	0.354283	-0.99322	0.320603	0.850671
ADGRE1	11.813	0.00824886	0.368683	0.0223739	0.98215	0.997852
ADGRE2	276.352	0.90647	0.358789	2.52647	0.0115214	0.399762
ADGRE3	11.2783	0.894437	0.384366	2.32705	0.0199628	0.476399
ADGRE5	204.832	0.390824	0.321927	1.21402	0.224742	0.81915
ADGRF2P	6.34452	-0.550284	0.310642	-1.77144	0.076488	0.674874
ADGRF3	9.42771	-0.345564	0.384607	-0.898487	0.368926	0.868747
ADGRF5	370.17	-0.254299	0.354548	-0.717248	0.473221	0.901733
ADGRG1	2817.15	0.382598	0.349478	1.09477	0.273618	0.835309
ADGRG2	16.7953	0.215785	0.35057	0.615526	0.538207	0.913744
ADGRG3	40.1993	1.04343	0.366961	2.84342	0.00446319	0.280333
ADGRG5	14.3266	-0.00630961	0.378933	-0.016651	0.986715	0.998757
ADGRG6	104.294	0.422476	0.382297	1.1051	0.269117	0.833796
ADGRG7	13.4152	0.147515	0.304149	0.485007	0.627671	0.930974
ADGRL1	1260.41	-0.115686	0.323208	-0.357931	0.720395	0.951508
ADGRL2	454.232	-0.668733	0.35846	-1.86557	0.0621012	0.649121
ADGRL3	1194.15	0.250613	0.360238	0.695688	0.486624	0.90669
ADGRL4	103.02	-0.451803	0.367624	-1.22898	0.219078	0.814845
ADGRV1	2160.64	-0.216106	0.332215	-0.6505	0.51537	0.90889
ADH1B	2.95237	0.171935	0.296978	0.578949	0.562624	0.916022
ADH5	407.328	0.113071	0.163372	0.692108	0.48887	0.907228
ADHFE1	97.7117	0.0644604	0.326471	0.197446	0.843478	0.972921
ADI1	279.618	-0.0529614	0.262894	-0.201455	0.840343	0.972123
ADIPOR1	463.877	0.0328009	0.219684	0.149309	0.88131	0.981784
ADIPOR2	489.956	-0.388858	0.304719	-1.27612	0.201913	0.803413
ADIRF	26.334	-0.159028	0.385389	-0.412643	0.679868	0.940042
ADISSP	237.236	0.489121	0.354201	1.38091	0.167305	0.775085
ADK	97.5202	0.0133139	0.262812	0.0506595	0.959597	0.994375
ADM	438.138	0.961629	0.373825	2.5724	0.0100995	0.392169
ADM2	14.341	0.350674	0.37563	0.933562	0.35053	0.861651
ADM5	12.3782	-0.105992	0.384534	-0.275637	0.782827	0.96358
ADNP	1747.32	-0.365361	0.179529	-2.03511	0.0418398	0.58283
ADNP2	467.248	-0.148715	0.194118	-0.766105	0.443614	0.892348
ADO	230.514	-0.346911	0.284719	-1.21843	0.223061	0.817931
ADORA1	290.348	0.489912	0.331733	1.47682	0.139723	0.749333
ADORA2A	31.7649	0.230646	0.384646	0.599633	0.548751	0.914093
ADORA2B	63.3355	0.0366493	0.378663	0.0967862	0.922896	0.987685
ADORA3	140.889	0.118444	0.375372	0.315539	0.752352	0.958052
ADPGK	692.726	0.351774	0.249683	1.40888	0.15887	0.767221
ADPRH	96.5808	0.386331	0.351803	1.09814	0.272142	0.834569
ADPRHL1	41.4661	-0.156615	0.367886	-0.425717	0.670314	0.938197
ADPRM	37.3898	-0.424548	0.346167	-1.22643	0.220038	0.816045
ADPRS	90.8446	-0.0188244	0.310544	-0.0606176	0.951664	0.993407
ADRA1A	135.379	-0.168788	0.366912	-0.460023	0.6455	0.932226
ADRA1B	30.8328	-0.00354572	0.372952	-0.00950718	0.992414	0.99944
ADRA1D	21.4585	-0.0189556	0.385857	-0.049126	0.960819	0.994835
ADRA2A	45.7421	-1.05271	0.38484	-2.73545	0.0062295	0.32431
ADRA2B	19.02	0.185658	0.383785	0.483756	0.628559	0.930974
ADRA2C	2.3552	-0.0887226	0.255304	-0.347518	0.728203	0.952687
ADRB1	62.3142	-0.0816071	0.314762	-0.259266	0.79543	0.965288
ADRB2	51.3929	-0.26953	0.385172	-0.699765	0.484074	0.906121
ADRB3	0.66534	-0.102767	0.193499	-0.531099	0.59535	0.925927
ADRM1	141.423	0.306882	0.311299	0.985813	0.324225	0.850671
ADSL	284.611	0.392315	0.253193	1.54947	0.121269	0.732636
ADSS1	80.2075	0.774786	0.348982	2.22013	0.02641	0.510059
ADSS2	194.453	-0.268186	0.279403	-0.959855	0.337128	0.856161
ADTRP	4.56528	-0.144152	0.355541	-0.405444	0.685151	0.940865
AEBP1	2326.34	0.416168	0.352188	1.18167	0.237339	0.820629
AEBP2	431.013	0.143101	0.27608	0.518332	0.604227	0.926881
AEN	317.721	0.198153	0.324466	0.610703	0.541396	0.913744
AFAP1	743.366	0.110596	0.271483	0.407377	0.683731	0.940354
AFAP1L1	322.277	-0.313179	0.333174	-0.939985	0.347225	0.861651
AFAP1L2	187.355	0.985878	0.350999	2.80878	0.00497294	0.300644
AFDN	1558.01	-0.25551	0.272686	-0.937013	0.348752	0.861651
AFF1	1593.86	0.145265	0.221843	0.65481	0.51259	0.90889
AFF2	70.2499	0.690798	0.3855	1.79196	0.0731401	0.669735
AFF3	328.783	-0.761394	0.368516	-2.06611	0.0388184	0.567744
AFF4	2598.3	-0.114417	0.227202	-0.503589	0.61455	0.927952
AFG1L	118.152	0.147008	0.261756	0.561623	0.574373	0.918882
AFG2A	321.589	-0.229622	0.257109	-0.893095	0.371807	0.871261
AFG2B	70.9071	0.235326	0.282458	0.833136	0.404768	0.882471
AFG3L2	398.465	0.127065	0.18423	0.689706	0.490379	0.907239
AFMID	162.6	0.0333589	0.296598	0.112472	0.910449	0.985692
AFTPH	400.847	-0.121445	0.250688	-0.484446	0.62807	0.930974
AGA	61.8966	-0.106027	0.336939	-0.314678	0.753006	0.958052
AGAP1	1384.42	0.108542	0.329084	0.329831	0.741528	0.956121
AGAP2	765.998	0.228153	0.373848	0.610283	0.541674	0.913744
AGAP3	733.107	0.177661	0.269887	0.658277	0.51036	0.908534
AGAP4	225.397	0.00429916	0.22911	0.0187646	0.985029	0.99868
AGAP5	83.638	0.0856639	0.345176	0.248175	0.803999	0.966697
AGAP6	256.709	0.149302	0.227972	0.654914	0.512523	0.90889
AGAP9	153.024	-0.176867	0.379813	-0.465668	0.641453	0.931396
AGBL1	23.6249	-0.144997	0.378981	-0.382597	0.702019	0.945319
AGBL2	45.7528	0.269341	0.380483	0.707894	0.479011	0.904155
AGBL3	107.646	-0.33322	0.378796	-0.879681	0.379032	0.872722
AGBL4	60.8174	-0.644171	0.374688	-1.71922	0.0855749	0.692604
AGBL5	137.317	0.149169	0.278283	0.536031	0.591937	0.924272
AGER	77.5345	0.466762	0.362221	1.28861	0.197533	0.801167
AGFG1	1283.28	-0.204927	0.305933	-0.669845	0.502957	0.908141
AGFG2	658.824	0.21372	0.261557	0.817107	0.413868	0.885135
AGGF1	317.276	-0.0798822	0.292882	-0.272745	0.785049	0.963619
AGK	502.966	-0.29167	0.257542	-1.13252	0.257417	0.830722
AGL	365.199	-0.337777	0.26634	-1.26822	0.20472	0.804091
AGMAT	74.8906	-0.312523	0.385509	-0.810675	0.417552	0.885755
AGMO	50.1223	-0.415346	0.380113	-1.09269	0.274529	0.835309
AGO1	1349.18	-0.135852	0.185793	-0.731201	0.464656	0.898329
AGO2	2394.01	0.094519	0.26352	0.358679	0.719835	0.951508
AGO3	1963.43	-0.140372	0.254291	-0.552013	0.58094	0.9198
AGO4	503.425	-0.0408473	0.279343	-0.146227	0.883742	0.981982
AGPAT1	583.622	0.311646	0.161927	1.9246	0.0542792	0.625156
AGPAT2	69.1705	0.534596	0.37523	1.42471	0.15424	0.761564
AGPAT3	1041.68	0.145199	0.254862	0.569717	0.568869	0.916795
AGPAT4	1119.85	0.0858236	0.288661	0.297317	0.766225	0.961137
AGPAT5	720.929	-0.452113	0.248991	-1.81578	0.0694048	0.659568
AGPS	403.559	0.00639533	0.248102	0.0257771	0.979435	0.99722
AGRN	2339.59	0.43887	0.321474	1.36518	0.172197	0.781883
AGT	965.346	-0.671872	0.353674	-1.89969	0.0574735	0.635167
AGTPBP1	309.304	-0.323872	0.302668	-1.07006	0.284592	0.838892
AGTR1	4.95111	-0.149788	0.331848	-0.451374	0.65172	0.932615
AGTRAP	143.184	0.499361	0.30064	1.66099	0.0967149	0.704922
AGXT	6.88221	0.481152	0.280723	1.71397	0.0865334	0.693744
AHCTF1	969.138	-0.117944	0.213332	-0.552868	0.580354	0.9198
AHCY	262.469	-0.216962	0.244765	-0.88641	0.375396	0.872269
AHCYL1	1807.43	0.107687	0.301956	0.356633	0.721367	0.951508
AHCYL2	1079.24	-0.263342	0.315328	-0.835136	0.403641	0.881849
AHDC1	1316.03	0.129625	0.281974	0.459704	0.645729	0.932226
AHI1	689.772	-0.0895406	0.257534	-0.347685	0.728077	0.952687
AHNAK	5651.08	0.392493	0.336985	1.16472	0.244132	0.82334
AHNAK2	775.626	0.907675	0.380198	2.38737	0.0169692	0.450893
AHR	900.839	0.746592	0.331862	2.2497	0.0244678	0.502531
AHRR	17.3025	0.20987	0.367467	0.571124	0.567915	0.916795
AHSA1	139.63	-0.188721	0.296095	-0.637366	0.523887	0.910921
AIDA	645.92	-0.124377	0.216154	-0.575407	0.565016	0.916795
AIF1	104.41	0.53706	0.375353	1.43081	0.152484	0.76031
AIF1L	897.907	-0.175484	0.376491	-0.466104	0.641141	0.931396
AIFM1	75.1501	0.105632	0.260649	0.405265	0.685283	0.940865
AIFM2	61.7787	0.721239	0.356467	2.0233	0.0430426	0.586205
AIFM3	29.6802	-0.443702	0.385768	-1.15018	0.25007	0.824327
AIG1	273.583	0.024486	0.204998	0.119445	0.904923	0.984358
AIM2	10.7052	0.803607	0.383324	2.09641	0.0360455	0.555414
AIMP1	525.926	0.238856	0.236528	1.00984	0.312571	0.847434
AIMP2	72.0739	-0.637409	0.30849	-2.06622	0.0388078	0.567744
AIP	52.851	-0.0914012	0.37074	-0.246537	0.805267	0.966697
AIRE	31.0082	0.333484	0.38263	0.871557	0.38345	0.875772
AIRIM	134.701	-0.0855274	0.235088	-0.363811	0.715999	0.950346
AJAP1	129.488	-0.526996	0.385112	-1.36842	0.17118	0.780712
AJM1	220.726	0.607459	0.349931	1.73594	0.0825741	0.687154
AJUBA	116.962	0.0216311	0.299365	0.0722566	0.942398	0.991512
AK1	137.347	0.518754	0.347011	1.49492	0.134935	0.747311
AK2	1172.66	0.227898	0.256175	0.889619	0.37367	0.872269
AK3	618.562	0.374624	0.318283	1.17702	0.239189	0.820887
AK4	1588.52	-0.679526	0.298111	-2.27944	0.0226409	0.490503
AK5	85.6926	-0.843155	0.385554	-2.18687	0.0287523	0.526359
AK6	77.7721	-0.409233	0.365101	-1.12088	0.26234	0.831353
AK7	7.94297	-0.0299145	0.326153	-0.0917193	0.926921	0.988988
AK8	11.8723	0.0213981	0.380678	0.0562104	0.955174	0.993599
AK9	101.687	-0.0628263	0.369274	-0.170134	0.864904	0.977766
AKAIN1	0.702469	-0.115623	0.193958	-0.596126	0.551091	0.915037
AKAP1	229.925	-0.246609	0.226525	-1.08866	0.276303	0.835309
AKAP10	424.223	-0.0970434	0.20333	-0.477269	0.63317	0.931396
AKAP11	1666.24	-0.207531	0.243553	-0.852097	0.39416	0.878481
AKAP12	1249.89	0.685829	0.340124	2.01641	0.0437569	0.59074
AKAP13	2744.41	0.59612	0.267804	2.22596	0.0260169	0.507388
AKAP14	0.921091	-0.0429097	0.194449	-0.220673	0.825347	0.969536
AKAP17A	431.142	0.342603	0.278393	1.23064	0.218457	0.813627
AKAP3	10.8834	-0.0223827	0.383775	-0.0583224	0.953492	0.993407
AKAP5	142.718	0.36238	0.375145	0.965973	0.334058	0.853909
AKAP6	1116.84	-0.236453	0.344603	-0.68616	0.492612	0.907239
AKAP7	143.054	-0.259841	0.34495	-0.753271	0.451287	0.89374
AKAP8	308.646	-0.142936	0.293183	-0.487532	0.625881	0.93097
AKAP8L	494.504	0.0759047	0.309119	0.245552	0.806029	0.966697
AKAP9	1849.49	-0.0764302	0.255024	-0.299698	0.764407	0.960994
AKIP1	100.786	-0.29164	0.2841	-1.02654	0.304637	0.845466
AKIRIN1	585.287	-0.0508471	0.255508	-0.199004	0.84226	0.972787
AKIRIN2	391.553	0.163838	0.279566	0.586044	0.557846	0.915756
AKNA	706.948	0.670511	0.329592	2.03437	0.0419144	0.583024
AKNAD1	38.0077	-1.22638	0.385922	-3.17779	0.00148403	0.174342
AKR1A1	201.428	0.0947994	0.255068	0.371663	0.710144	0.948172
AKR1B1	305.796	-0.0586568	0.360882	-0.162537	0.870883	0.979002
AKR1C1	78.5307	0.173745	0.382234	0.45455	0.649433	0.932226
AKR1C2	12.6402	0.396671	0.379844	1.0443	0.296346	0.843556
AKR1C3	11.1334	0.0160856	0.382599	0.0420429	0.966464	0.995483
AKR1E2	4.34965	-0.216302	0.352856	-0.613002	0.539875	0.913744
AKR7A2	153.363	0.0573799	0.279526	0.205276	0.837357	0.971905
AKR7A3	9.78708	-0.447349	0.384518	-1.1634	0.244666	0.823933
AKT1	1118	0.114884	0.210348	0.546161	0.584955	0.922172
AKT1S1	403.959	0.262561	0.26412	0.994099	0.320175	0.850671
AKT2	1671.98	-0.0627301	0.296581	-0.211511	0.832488	0.971773
AKT3	1128.69	-0.389228	0.266134	-1.46252	0.143598	0.750687
AKTIP	178.384	-0.785703	0.263982	-2.97635	0.00291699	0.246197
ALAD	249.917	0.0972976	0.258984	0.37569	0.707148	0.947802
ALAS1	119.3	-0.00943362	0.266054	-0.0354575	0.971715	0.996283
ALAS2	10.3617	0.0384304	0.364521	0.105427	0.916037	0.986838
ALB	8.62542	-0.0300476	0.346962	-0.086602	0.930988	0.989214
ALCAM	599.651	0.440715	0.35474	1.24236	0.214103	0.808562
ALDH16A1	157.421	0.442568	0.324125	1.36543	0.172119	0.781883
ALDH18A1	215.216	-0.0892112	0.297111	-0.300262	0.763977	0.960994
ALDH1A1	88.3748	-0.682757	0.384772	-1.77445	0.0759895	0.674096
ALDH1A2	27.7887	-0.182448	0.3594	-0.507646	0.611701	0.927877
ALDH1A3	68.7317	0.205669	0.361445	0.56902	0.569343	0.916795
ALDH1B1	109.321	0.0787231	0.32871	0.239491	0.810725	0.966863
ALDH1L1	567.497	-0.249551	0.34268	-0.728231	0.466472	0.898637
ALDH1L2	224.403	0.335068	0.329835	1.01586	0.309694	0.846876
ALDH2	336.066	0.288741	0.286319	1.00846	0.313234	0.847434
ALDH3A1	9.66439	-0.0100963	0.31256	-0.032302	0.974231	0.9966
ALDH3A2	959.623	-0.267723	0.272586	-0.98216	0.326021	0.850671
ALDH3B1	169.831	1.13579	0.34238	3.31734	0.0009088	0.149605
ALDH4A1	260.584	0.264623	0.36631	0.7224	0.470049	0.900903
ALDH5A1	298.853	-0.22824	0.333258	-0.684875	0.493423	0.907239
ALDH6A1	623.448	-0.430177	0.276857	-1.55379	0.120235	0.732215
ALDH7A1	841.28	-0.555072	0.223773	-2.48052	0.0131192	0.413173
ALDH8A1	20.7963	-0.0912574	0.382938	-0.238308	0.811642	0.966863
ALDH9A1	294.618	-0.298718	0.247976	-1.20462	0.228348	0.819384
ALDOA	2401.32	0.463035	0.320772	1.4435	0.148879	0.757836
ALDOC	360.424	-0.333936	0.363339	-0.919077	0.358055	0.86389
ALG1	144.836	-0.0453941	0.225455	-0.201344	0.84043	0.972123
ALG10	116.172	-0.106515	0.356533	-0.298752	0.765129	0.961137
ALG10B	315.815	-0.37172	0.30945	-1.20123	0.229662	0.819384
ALG11	304.843	-0.274728	0.295508	-0.929683	0.352535	0.861651
ALG12	197.968	0.110518	0.255458	0.432628	0.665285	0.936516
ALG13	558.466	-0.184817	0.342699	-0.539299	0.589681	0.923807
ALG14	147.878	-0.163632	0.253778	-0.644784	0.519067	0.909737
ALG2	217.508	-0.119801	0.25333	-0.472906	0.63628	0.931396
ALG3	116.212	-0.111655	0.302928	-0.368585	0.712437	0.94882
ALG5	37.0785	-0.620933	0.380047	-1.63383	0.102294	0.713286
ALG6	152.012	-0.360058	0.360743	-0.998102	0.31823	0.849514
ALG8	160.235	-0.217657	0.242658	-0.89697	0.369735	0.869602
ALG9	315.355	-0.441392	0.262681	-1.68033	0.0928925	0.703809
ALK	132.149	0.112896	0.367638	0.307085	0.758779	0.959452
ALKAL2	8.73505	-0.34652	0.349721	-0.990848	0.32176	0.850671
ALKBH1	90.3324	-0.101256	0.269844	-0.375238	0.707483	0.947844
ALKBH2	58.4658	-0.266853	0.354	-0.753822	0.450956	0.89374
ALKBH3	37.9707	-0.412928	0.296878	-1.3909	0.164254	0.771604
ALKBH4	93.0102	-0.0325782	0.301252	-0.108143	0.913883	0.986772
ALKBH5	773.025	0.265955	0.252627	1.05276	0.292452	0.843091
ALKBH6	121.879	0.147991	0.258913	0.571586	0.567602	0.916795
ALKBH7	76.7517	0.418429	0.376534	1.11127	NA	NA
ALKBH8	82.2984	-0.244892	0.350133	-0.699427	0.484285	0.906121
ALLC	1.7987	-0.38325	0.261209	-1.46721	0.142318	0.750687
ALMS1	1508.74	-0.283578	0.311336	-0.910841	0.362379	0.866257
ALOX15	1.60048	-0.0620794	0.274906	-0.22582	0.821341	0.968481
ALOX15B	22.796	1.04324	0.385109	2.70894	0.0067498	0.332879
ALOX5	189.228	0.922806	0.353146	2.6131	0.00897254	0.377957
ALOX5AP	154.457	0.404951	0.359934	1.12507	0.26056	0.830722
ALOXE3	1.02667	-0.0756979	0.195098	-0.388	0.698016	0.944548
ALPK1	369.469	0.1561	0.363997	0.428849	0.668033	0.936971
ALPK2	220.374	0.882727	0.36506	2.41803	NA	NA
ALPK3	733.472	-0.229497	0.350677	-0.654441	0.512828	0.90889
ALPL	61.1004	-0.249777	0.340968	-0.732553	0.463831	0.898329
ALS2	401.727	-0.290175	0.303482	-0.956153	0.338995	0.857248
ALS2CL	107.207	-0.0433178	0.371903	-0.116476	0.907275	0.984949
ALX3	15.6425	-0.0510515	0.375653	-0.135901	0.8919	0.982612
ALX4	13.2647	0.262369	0.373979	0.701563	0.482952	0.90607
ALYREF	104.867	-0.0382709	0.307818	-0.124329	0.901054	0.984126
AMACR	113.022	-0.215608	0.347886	-0.619767	0.535411	0.913744
AMBRA1	438.277	0.104006	0.155074	0.670686	0.50242	0.908141
AMD1	1143.84	-0.163332	0.223997	-0.729169	0.465899	0.898329
AMDHD1	5.00228	0.396043	0.382301	1.03595	0.300228	0.844798
AMDHD2	270.529	0.574561	0.324547	1.77034	0.0766698	0.674874
AMER1	209.497	-0.228235	0.243462	-0.937454	0.348525	0.861651
AMER2	1160.31	-0.558416	0.382337	-1.46053	0.144144	0.751004
AMER3	20.5958	-0.407389	0.334729	-1.21707	0.223577	0.817931
AMFR	686.394	0.237642	0.234284	1.01433	0.310424	0.847383
AMH	163.144	0.739905	0.374025	1.97822	0.0479036	0.603509
AMIGO1	146.856	-0.368382	0.285821	-1.28886	0.197448	0.801167
AMIGO2	63.1489	-0.0797531	0.373612	-0.213465	0.830964	0.971487
AMMECR1	196.102	0.111132	0.31943	0.347906	0.727911	0.952687
AMMECR1L	267.363	-0.137904	0.202665	-0.680452	0.496218	0.907586
AMN	9.5967	-0.250178	0.364436	-0.68648	0.49241	0.907239
AMN1	59.6768	-0.463154	0.351625	-1.31718	0.187778	0.797063
AMOT	371.693	-0.481889	0.378886	-1.27186	0.203423	0.804091
AMOTL1	855.61	-0.138566	0.227429	-0.609272	0.542344	0.913813
AMOTL2	343.063	0.259782	0.354509	0.732793	0.463685	0.898329
AMPD2	607.227	0.488554	0.27521	1.7752	0.0758647	0.674096
AMPD3	300.741	0.576974	0.327642	1.76099	0.0782404	0.678435
AMPH	98.2523	-0.608062	0.368265	-1.65115	0.0987074	0.705925
AMT	90.4084	0.372467	0.327168	1.13846	0.254929	0.829517
AMY2A	1.12401	-0.0783334	0.195172	-0.401355	0.688159	0.941566
AMY2B	248.897	-0.0120266	0.269894	-0.0445607	0.964457	0.995483
AMZ1	145.988	0.17361	0.385492	0.450361	0.65245	0.932615
AMZ2	406.466	-0.28062	0.251756	-1.11465	0.265	0.832073
ANAPC1	571.29	-0.325242	0.202444	-1.60658	0.108147	0.720618
ANAPC10	76.0414	0.190195	0.312524	0.608578	0.542804	0.913813
ANAPC11	106.597	0.165806	0.283159	0.585558	0.558173	0.915756
ANAPC13	157.084	-0.335066	0.217651	-1.53947	0.12369	0.734364
ANAPC15	30.6275	-0.182574	0.377466	-0.483683	0.628611	0.930974
ANAPC16	407.757	0.609111	0.225932	2.69599	0.00701799	0.340499
ANAPC2	452.949	0.259525	0.26313	0.986299	0.323986	0.850671
ANAPC4	311.341	0.0415765	0.268425	0.154891	0.876908	0.980543
ANAPC5	1460.01	-0.283381	0.222332	-1.27459	0.202455	0.804017
ANAPC7	553.288	-0.320186	0.234809	-1.3636	0.172693	0.782356
ANG	10.7224	0.399275	0.385602	1.03546	0.300455	0.844885
ANGEL1	824.956	-0.412659	0.191267	-2.1575	0.0309665	0.537382
ANGEL2	478.624	-0.381489	0.281968	-1.35295	0.176072	0.786447
ANGPT1	75.1825	-0.064135	0.385338	-0.166438	0.867812	0.978909
ANGPT2	341.98	0.0148255	0.359247	0.0412683	0.967082	0.995483
ANGPT4	7.6835	0.315779	0.350841	0.900062	0.368087	0.868747
ANGPTL1	26.2266	0.266017	0.383857	0.693012	0.488302	0.90719
ANGPTL2	429.416	0.0912746	0.303198	0.301039	0.763385	0.960894
ANGPTL4	415.245	1.10266	0.38523	2.86234	0.00420525	0.270421
ANGPTL6	10.6818	-0.267793	0.384628	-0.696239	0.486279	0.906541
ANGPTL7	16.1216	0.069336	0.198898	0.3486	0.72739	0.952687
ANK1	96.4769	-0.0706648	0.3854	-0.183354	0.85452	0.975718
ANK2	2208.37	-0.450999	0.240147	-1.87801	0.0603795	0.642028
ANK3	561.055	-0.955862	0.329323	-2.9025	0.00370193	0.264765
ANKAR	118.925	-0.092785	0.309131	-0.300148	0.764065	0.960994
ANKDD1A	186.94	0.27113	0.293397	0.924108	0.35543	0.863818
ANKDD1B	20.553	0.131907	0.348057	0.378982	0.704702	0.946357
ANKEF1	21.9778	-0.220251	0.383571	-0.574212	0.565825	0.916795
ANKFN1	159.872	-0.296847	0.335725	-0.884195	0.376591	0.872269
ANKFY1	1496.18	-0.143149	0.18049	-0.793113	0.427712	0.889229
ANKH	970.622	0.425136	0.316263	1.34425	0.178867	0.790656
ANKHD1	1366.23	-0.23674	0.170278	-1.39031	0.164433	0.771604
ANKHD1-EIF4EBP3	421.947	0.008405	0.358502	0.0234448	0.981296	0.997802
ANKIB1	1094.85	-0.609738	0.259603	-2.34874	0.0188373	0.466043
ANKK1	9.79508	-0.214465	0.378147	-0.567146	0.570615	0.917832
ANKLE1	24.2257	-0.0892935	0.38314	-0.233057	0.815717	0.966896
ANKLE2	1361.24	0.353855	0.229729	1.54031	0.123484	0.734364
ANKMY1	343.672	0.121518	0.241849	0.502457	0.615346	0.928376
ANKMY2	134.204	-0.392528	0.276227	-1.42103	0.155307	0.76275
ANKRA2	105.964	-0.0127097	0.263179	-0.0482929	0.961483	0.994944
ANKRD1	3.62096	0.445534	0.332931	1.33822	0.180826	0.791444
ANKRD10	1150.76	-0.307229	0.264404	-1.16197	0.245249	0.823933
ANKRD11	1734.16	0.526089	0.22566	2.33134	0.0197355	0.473098
ANKRD12	1067.36	-0.0819282	0.200373	-0.408879	0.682629	0.940251
ANKRD13A	475.548	0.034085	0.23526	0.144882	0.884804	0.981982
ANKRD13B	169.24	0.0995804	0.346948	0.287018	0.774099	0.961247
ANKRD13C	337.332	-0.0700926	0.176856	-0.396327	0.691864	0.94279
ANKRD13C-DT	52.8482	0.0692549	0.340754	0.20324	0.838947	0.97208
ANKRD13D	412.722	0.496534	0.250183	1.98469	0.0471794	0.603427
ANKRD16	53.2312	0.455401	0.360795	1.26222	0.20687	0.80527
ANKRD17	1861.32	-0.136471	0.228623	-0.596925	0.550558	0.915015
ANKRD18A	37.6167	-0.290999	0.380597	-0.764586	0.444518	0.892912
ANKRD18B	1.94807	-0.630448	0.31559	-1.99768	0.0457515	0.597001
ANKRD2	1.09899	0.0232402	0.210976	0.110156	0.912286	0.986165
ANKRD20A1	188.079	-0.323062	0.375318	-0.860768	0.389366	0.878107
ANKRD20A2P	9.15248	-0.0455596	0.322071	-0.141458	0.887508	0.982183
ANKRD20A3P	150.238	-0.198444	0.385538	-0.514719	0.606749	0.926881
ANKRD20A4P	118.782	0.633878	0.357661	1.77228	0.0763473	0.674874
ANKRD22	71.6434	-0.584969	0.378602	-1.54508	0.122328	0.734364
ANKRD23	44.68	-0.0629774	0.384075	-0.163972	0.869753	0.979002
ANKRD24	61.9024	0.466623	0.369352	1.26336	0.206461	0.80527
[truncated: 15,748 more rows]

## Sheet: Recurrent - CD3 high vs low
	baseMean	log2FoldChange	lfcSE	stat	pvalue	padj
[truncated: 16,368 more rows]

[truncated: 2 more sheets: Recurrent - CD8 high vs low, Recurrent - CD163 high vs low]
